# Supplementary material for: The causal relationship between the human gut microbiota and pyogenic arthritis: a Mendelian randomization study
Source: Front Cell Infect Microbiol. 2024 Nov 26;14:1452480. doi: 10.3389/fcimb.2024.1452480 (PMC11629706; doi:10.3389/fcimb.2024.1452480)
Supplement: Supplementary file 1 [file DataSheet1.zip]

Archive with 3,229 entries (3,229 files):
- mendelian test/ebi-a-GCST90027447.csv-dat.xlsx
- mendelian test/ebi-a-GCST90027447.csv-MR-PRESSO.xlsx
- mendelian test/ebi-a-GCST90027447.csv-res.xlsx
- mendelian test/ebi-a-GCST90027447.csv.csv
- mendelian test/ebi-a-GCST90027447.csv_forest.pdf
- mendelian test/ebi-a-GCST90027447.csv_funnel.pdf
- mendelian test/ebi-a-GCST90027447.csv_leave_one_out.pdf
- mendelian test/ebi-a-GCST90027447.csv_scatter.pdf
- mendelian test/ebi-a-GCST90027448.csv-dat.xlsx
- mendelian test/ebi-a-GCST90027448.csv-res.xlsx
- mendelian test/ebi-a-GCST90027448.csv1.csv
- mendelian test/ebi-a-GCST90027449.csv-dat.xlsx
- mendelian test/ebi-a-GCST90027449.csv-MR-PRESSO.xlsx
- mendelian test/ebi-a-GCST90027449.csv-res.xlsx
- mendelian test/ebi-a-GCST90027449.csv.csv
- mendelian test/ebi-a-GCST90027449.csv_forest.pdf
- mendelian test/ebi-a-GCST90027449.csv_funnel.pdf
- mendelian test/ebi-a-GCST90027449.csv_leave_one_out.pdf
- mendelian test/ebi-a-GCST90027449.csv_scatter.pdf
- mendelian test/ebi-a-GCST90027450.csv-dat.xlsx
- mendelian test/ebi-a-GCST90027450.csv-MR-PRESSO.xlsx
- mendelian test/ebi-a-GCST90027450.csv-res.xlsx
- mendelian test/ebi-a-GCST90027450.csv.csv
- mendelian test/ebi-a-GCST90027450.csv_forest.pdf
- mendelian test/ebi-a-GCST90027450.csv_funnel.pdf
- mendelian test/ebi-a-GCST90027450.csv_leave_one_out.pdf
- mendelian test/ebi-a-GCST90027450.csv_scatter.pdf
- mendelian test/ebi-a-GCST90027451.csv-dat.xlsx
- mendelian test/ebi-a-GCST90027451.csv-MR-PRESSO.xlsx
- mendelian test/ebi-a-GCST90027451.csv-res.xlsx
- mendelian test/ebi-a-GCST90027451.csv.csv
- mendelian test/ebi-a-GCST90027451.csv_forest.pdf
- mendelian test/ebi-a-GCST90027451.csv_funnel.pdf
- mendelian test/ebi-a-GCST90027451.csv_leave_one_out.pdf
- mendelian test/ebi-a-GCST90027451.csv_scatter.pdf
- mendelian test/ebi-a-GCST90027452.csv-dat.xlsx
- mendelian test/ebi-a-GCST90027452.csv-MR-PRESSO.xlsx
- mendelian test/ebi-a-GCST90027452.csv-res.xlsx
- mendelian test/ebi-a-GCST90027452.csv.csv
- mendelian test/ebi-a-GCST90027452.csv_forest.pdf
- mendelian test/ebi-a-GCST90027452.csv_funnel.pdf
- mendelian test/ebi-a-GCST90027452.csv_leave_one_out.pdf
- mendelian test/ebi-a-GCST90027452.csv_scatter.pdf
- mendelian test/ebi-a-GCST90027453.csv-dat.xlsx
- mendelian test/ebi-a-GCST90027453.csv-MR-PRESSO.xlsx
- mendelian test/ebi-a-GCST90027453.csv-res.xlsx
- mendelian test/ebi-a-GCST90027453.csv.csv
- mendelian test/ebi-a-GCST90027453.csv_forest.pdf
- mendelian test/ebi-a-GCST90027453.csv_funnel.pdf
- mendelian test/ebi-a-GCST90027453.csv_leave_one_out.pdf
- mendelian test/ebi-a-GCST90027453.csv_scatter.pdf
- mendelian test/ebi-a-GCST90027454.csv-dat.xlsx
- mendelian test/ebi-a-GCST90027454.csv-MR-PRESSO.xlsx
- mendelian test/ebi-a-GCST90027454.csv-res.xlsx
- mendelian test/ebi-a-GCST90027454.csv.csv
- mendelian test/ebi-a-GCST90027454.csv_forest.pdf
- mendelian test/ebi-a-GCST90027454.csv_funnel.pdf
- mendelian test/ebi-a-GCST90027454.csv_leave_one_out.pdf
- mendelian test/ebi-a-GCST90027454.csv_scatter.pdf
- mendelian test/ebi-a-GCST90027455.csv-dat.xlsx
- mendelian test/ebi-a-GCST90027455.csv-MR-PRESSO.xlsx
- mendelian test/ebi-a-GCST90027455.csv-res.xlsx
- mendelian test/ebi-a-GCST90027455.csv.csv
- mendelian test/ebi-a-GCST90027455.csv_forest.pdf
- mendelian test/ebi-a-GCST90027455.csv_funnel.pdf
- mendelian test/ebi-a-GCST90027455.csv_leave_one_out.pdf
- mendelian test/ebi-a-GCST90027455.csv_scatter.pdf
- mendelian test/ebi-a-GCST90027456.csv-dat.xlsx
- mendelian test/ebi-a-GCST90027456.csv-res.xlsx
- mendelian test/ebi-a-GCST90027456.csv1.csv
- mendelian test/ebi-a-GCST90027457.csv-dat.xlsx
- mendelian test/ebi-a-GCST90027457.csv-MR-PRESSO.xlsx
- mendelian test/ebi-a-GCST90027457.csv-res.xlsx
- mendelian test/ebi-a-GCST90027457.csv.csv
- mendelian test/ebi-a-GCST90027457.csv_forest.pdf
- mendelian test/ebi-a-GCST90027457.csv_funnel.pdf
- mendelian test/ebi-a-GCST90027457.csv_leave_one_out.pdf
- mendelian test/ebi-a-GCST90027457.csv_scatter.pdf
- mendelian test/ebi-a-GCST90027458.csv-dat.xlsx
- mendelian test/ebi-a-GCST90027458.csv-MR-PRESSO.xlsx
- mendelian test/ebi-a-GCST90027458.csv-res.xlsx
- mendelian test/ebi-a-GCST90027458.csv.csv
- mendelian test/ebi-a-GCST90027458.csv_forest.pdf
- mendelian test/ebi-a-GCST90027458.csv_funnel.pdf
- mendelian test/ebi-a-GCST90027458.csv_leave_one_out.pdf
- mendelian test/ebi-a-GCST90027458.csv_scatter.pdf
- mendelian test/ebi-a-GCST90027459.csv-dat.xlsx
- mendelian test/ebi-a-GCST90027459.csv-MR-PRESSO.xlsx
- mendelian test/ebi-a-GCST90027459.csv-res.xlsx
- mendelian test/ebi-a-GCST90027459.csv.csv
- mendelian test/ebi-a-GCST90027459.csv_forest.pdf
- mendelian test/ebi-a-GCST90027459.csv_funnel.pdf
- mendelian test/ebi-a-GCST90027459.csv_leave_one_out.pdf
- mendelian test/ebi-a-GCST90027459.csv_scatter.pdf
- mendelian test/ebi-a-GCST90027460.csv-dat.xlsx
- mendelian test/ebi-a-GCST90027460.csv-MR-PRESSO.xlsx
- mendelian test/ebi-a-GCST90027460.csv-res.xlsx
- mendelian test/ebi-a-GCST90027460.csv.csv
- mendelian test/ebi-a-GCST90027460.csv_forest.pdf
- mendelian test/ebi-a-GCST90027460.csv_funnel.pdf
- mendelian test/ebi-a-GCST90027460.csv_leave_one_out.pdf
- mendelian test/ebi-a-GCST90027460.csv_scatter.pdf
- mendelian test/ebi-a-GCST90027461.csv-dat.xlsx
- mendelian test/ebi-a-GCST90027461.csv-MR-PRESSO.xlsx
- mendelian test/ebi-a-GCST90027461.csv-res.xlsx
- mendelian test/ebi-a-GCST90027461.csv.csv
- mendelian test/ebi-a-GCST90027461.csv_forest.pdf
- mendelian test/ebi-a-GCST90027461.csv_funnel.pdf
- mendelian test/ebi-a-GCST90027461.csv_leave_one_out.pdf
- mendelian test/ebi-a-GCST90027461.csv_scatter.pdf
- mendelian test/ebi-a-GCST90027462.csv-dat.xlsx
- mendelian test/ebi-a-GCST90027462.csv-MR-PRESSO.xlsx
- mendelian test/ebi-a-GCST90027462.csv-res.xlsx
- mendelian test/ebi-a-GCST90027462.csv.csv
- mendelian test/ebi-a-GCST90027462.csv_forest.pdf
- mendelian test/ebi-a-GCST90027462.csv_funnel.pdf
- mendelian test/ebi-a-GCST90027462.csv_leave_one_out.pdf
- mendelian test/ebi-a-GCST90027462.csv_scatter.pdf
- mendelian test/ebi-a-GCST90027463.csv-dat.xlsx
- mendelian test/ebi-a-GCST90027463.csv-res.xlsx
- mendelian test/ebi-a-GCST90027463.csv1.csv
- mendelian test/ebi-a-GCST90027464.csv-dat.xlsx
- mendelian test/ebi-a-GCST90027464.csv-MR-PRESSO.xlsx
- mendelian test/ebi-a-GCST90027464.csv-res.xlsx
- mendelian test/ebi-a-GCST90027464.csv.csv
- mendelian test/ebi-a-GCST90027464.csv_forest.pdf
- mendelian test/ebi-a-GCST90027464.csv_funnel.pdf
- mendelian test/ebi-a-GCST90027464.csv_leave_one_out.pdf
- mendelian test/ebi-a-GCST90027464.csv_scatter.pdf
- mendelian test/ebi-a-GCST90027465.csv-dat.xlsx
- mendelian test/ebi-a-GCST90027465.csv-MR-PRESSO.xlsx
- mendelian test/ebi-a-GCST90027465.csv-res.xlsx
- mendelian test/ebi-a-GCST90027465.csv.csv
- mendelian test/ebi-a-GCST90027465.csv_forest.pdf
- mendelian test/ebi-a-GCST90027465.csv_funnel.pdf
- mendelian test/ebi-a-GCST90027465.csv_leave_one_out.pdf
- mendelian test/ebi-a-GCST90027465.csv_scatter.pdf
- mendelian test/ebi-a-GCST90027466.csv-dat.xlsx
- mendelian test/ebi-a-GCST90027466.csv-MR-PRESSO.xlsx
- mendelian test/ebi-a-GCST90027466.csv-res.xlsx
- mendelian test/ebi-a-GCST90027466.csv.csv
- mendelian test/ebi-a-GCST90027466.csv_forest.pdf
- mendelian test/ebi-a-GCST90027466.csv_funnel.pdf
- mendelian test/ebi-a-GCST90027466.csv_leave_one_out.pdf
- mendelian test/ebi-a-GCST90027466.csv_scatter.pdf
- mendelian test/ebi-a-GCST90027467.csv-dat.xlsx
- mendelian test/ebi-a-GCST90027467.csv-MR-PRESSO.xlsx
- mendelian test/ebi-a-GCST90027467.csv-res.xlsx
- mendelian test/ebi-a-GCST90027467.csv.csv
- mendelian test/ebi-a-GCST90027467.csv_forest.pdf
- mendelian test/ebi-a-GCST90027467.csv_funnel.pdf
- mendelian test/ebi-a-GCST90027467.csv_leave_one_out.pdf
- mendelian test/ebi-a-GCST90027467.csv_scatter.pdf
- mendelian test/ebi-a-GCST90027468.csv-dat.xlsx
- mendelian test/ebi-a-GCST90027468.csv-MR-PRESSO.xlsx
- mendelian test/ebi-a-GCST90027468.csv-res.xlsx
- mendelian test/ebi-a-GCST90027468.csv.csv
- mendelian test/ebi-a-GCST90027468.csv_forest.pdf
- mendelian test/ebi-a-GCST90027468.csv_funnel.pdf
- mendelian test/ebi-a-GCST90027468.csv_leave_one_out.pdf
- mendelian test/ebi-a-GCST90027468.csv_scatter.pdf
- mendelian test/ebi-a-GCST90027469.csv-dat.xlsx
- mendelian test/ebi-a-GCST90027469.csv-MR-PRESSO.xlsx
- mendelian test/ebi-a-GCST90027469.csv-res.xlsx
- mendelian test/ebi-a-GCST90027469.csv.csv
- mendelian test/ebi-a-GCST90027469.csv_forest.pdf
- mendelian test/ebi-a-GCST90027469.csv_funnel.pdf
- mendelian test/ebi-a-GCST90027469.csv_leave_one_out.pdf
- mendelian test/ebi-a-GCST90027469.csv_scatter.pdf
- mendelian test/ebi-a-GCST90027470.csv-dat.xlsx
- mendelian test/ebi-a-GCST90027470.csv-MR-PRESSO.xlsx
- mendelian test/ebi-a-GCST90027470.csv-res.xlsx
- mendelian test/ebi-a-GCST90027470.csv.csv
- mendelian test/ebi-a-GCST90027470.csv_forest.pdf
- mendelian test/ebi-a-GCST90027470.csv_funnel.pdf
- mendelian test/ebi-a-GCST90027470.csv_leave_one_out.pdf
- mendelian test/ebi-a-GCST90027470.csv_scatter.pdf
- mendelian test/ebi-a-GCST90027471.csv-dat.xlsx
- mendelian test/ebi-a-GCST90027471.csv-MR-PRESSO.xlsx
- mendelian test/ebi-a-GCST90027471.csv-res.xlsx
- mendelian test/ebi-a-GCST90027471.csv.csv
- mendelian test/ebi-a-GCST90027471.csv_forest.pdf
- mendelian test/ebi-a-GCST90027471.csv_funnel.pdf
- mendelian test/ebi-a-GCST90027471.csv_leave_one_out.pdf
- mendelian test/ebi-a-GCST90027471.csv_scatter.pdf
- mendelian test/ebi-a-GCST90027472.csv-dat.xlsx
- mendelian test/ebi-a-GCST90027472.csv-res.xlsx
- mendelian test/ebi-a-GCST90027472.csv.csv
- mendelian test/ebi-a-GCST90027472.csv_forest.pdf
- mendelian test/ebi-a-GCST90027472.csv_funnel.pdf
- mendelian test/ebi-a-GCST90027472.csv_leave_one_out.pdf
- mendelian test/ebi-a-GCST90027472.csv_scatter.pdf
- mendelian test/ebi-a-GCST90027473.csv-dat.xlsx
- mendelian test/ebi-a-GCST90027473.csv-MR-PRESSO.xlsx
- mendelian test/ebi-a-GCST90027473.csv-res.xlsx
- mendelian test/ebi-a-GCST90027473.csv.csv
- mendelian test/ebi-a-GCST90027473.csv_forest.pdf
- mendelian test/ebi-a-GCST90027473.csv_funnel.pdf
- mendelian test/ebi-a-GCST90027473.csv_leave_one_out.pdf
- mendelian test/ebi-a-GCST90027473.csv_scatter.pdf
- mendelian test/ebi-a-GCST90027474.csv-dat.xlsx
- mendelian test/ebi-a-GCST90027474.csv-MR-PRESSO.xlsx
- mendelian test/ebi-a-GCST90027474.csv-res.xlsx
- mendelian test/ebi-a-GCST90027474.csv.csv
- mendelian test/ebi-a-GCST90027474.csv_forest.pdf
- mendelian test/ebi-a-GCST90027474.csv_funnel.pdf
- mendelian test/ebi-a-GCST90027474.csv_leave_one_out.pdf
- mendelian test/ebi-a-GCST90027474.csv_scatter.pdf
- mendelian test/ebi-a-GCST90027475.csv-dat.xlsx
- mendelian test/ebi-a-GCST90027475.csv-MR-PRESSO.xlsx
- mendelian test/ebi-a-GCST90027475.csv-res.xlsx
- mendelian test/ebi-a-GCST90027475.csv.csv
- mendelian test/ebi-a-GCST90027475.csv_forest.pdf
- mendelian test/ebi-a-GCST90027475.csv_funnel.pdf
- mendelian test/ebi-a-GCST90027475.csv_leave_one_out.pdf
- mendelian test/ebi-a-GCST90027475.csv_scatter.pdf
- mendelian test/ebi-a-GCST90027476.csv-dat.xlsx
- mendelian test/ebi-a-GCST90027476.csv-MR-PRESSO.xlsx
- mendelian test/ebi-a-GCST90027476.csv-res.xlsx
- mendelian test/ebi-a-GCST90027476.csv.csv
- mendelian test/ebi-a-GCST90027476.csv_forest.pdf
- mendelian test/ebi-a-GCST90027476.csv_funnel.pdf
- mendelian test/ebi-a-GCST90027476.csv_leave_one_out.pdf
- mendelian test/ebi-a-GCST90027476.csv_scatter.pdf
- mendelian test/ebi-a-GCST90027477.csv-dat.xlsx
- mendelian test/ebi-a-GCST90027477.csv-MR-PRESSO.xlsx
- mendelian test/ebi-a-GCST90027477.csv-res.xlsx
- mendelian test/ebi-a-GCST90027477.csv.csv
- mendelian test/ebi-a-GCST90027477.csv_forest.pdf
- mendelian test/ebi-a-GCST90027477.csv_funnel.pdf
- mendelian test/ebi-a-GCST90027477.csv_leave_one_out.pdf
- mendelian test/ebi-a-GCST90027477.csv_scatter.pdf
- mendelian test/ebi-a-GCST90027478.csv-dat.xlsx
- mendelian test/ebi-a-GCST90027478.csv-MR-PRESSO.xlsx
- mendelian test/ebi-a-GCST90027478.csv-res.xlsx
- mendelian test/ebi-a-GCST90027478.csv.csv
- mendelian test/ebi-a-GCST90027478.csv_forest.pdf
- mendelian test/ebi-a-GCST90027478.csv_funnel.pdf
- mendelian test/ebi-a-GCST90027478.csv_leave_one_out.pdf
- mendelian test/ebi-a-GCST90027478.csv_scatter.pdf
- mendelian test/ebi-a-GCST90027479.csv-dat.xlsx
- mendelian test/ebi-a-GCST90027479.csv-MR-PRESSO.xlsx
- mendelian test/ebi-a-GCST90027479.csv-res.xlsx
- mendelian test/ebi-a-GCST90027479.csv.csv
- mendelian test/ebi-a-GCST90027479.csv_forest.pdf
- mendelian test/ebi-a-GCST90027479.csv_funnel.pdf
- mendelian test/ebi-a-GCST90027479.csv_leave_one_out.pdf
- mendelian test/ebi-a-GCST90027479.csv_scatter.pdf
- mendelian test/ebi-a-GCST90027480.csv-dat.xlsx
- mendelian test/ebi-a-GCST90027480.csv-MR-PRESSO.xlsx
- mendelian test/ebi-a-GCST90027480.csv-res.xlsx
- mendelian test/ebi-a-GCST90027480.csv.csv
- mendelian test/ebi-a-GCST90027480.csv_forest.pdf
- mendelian test/ebi-a-GCST90027480.csv_funnel.pdf
- mendelian test/ebi-a-GCST90027480.csv_leave_one_out.pdf
- mendelian test/ebi-a-GCST90027480.csv_scatter.pdf
- mendelian test/ebi-a-GCST90027481.csv-dat.xlsx
- mendelian test/ebi-a-GCST90027481.csv-MR-PRESSO.xlsx
- mendelian test/ebi-a-GCST90027481.csv-res.xlsx
- mendelian test/ebi-a-GCST90027481.csv.csv
- mendelian test/ebi-a-GCST90027481.csv_forest.pdf
- mendelian test/ebi-a-GCST90027481.csv_funnel.pdf
- mendelian test/ebi-a-GCST90027481.csv_leave_one_out.pdf
- mendelian test/ebi-a-GCST90027481.csv_scatter.pdf
- mendelian test/ebi-a-GCST90027482.csv-dat.xlsx
- mendelian test/ebi-a-GCST90027482.csv-MR-PRESSO.xlsx
- mendelian test/ebi-a-GCST90027482.csv-res.xlsx
- mendelian test/ebi-a-GCST90027482.csv.csv
- mendelian test/ebi-a-GCST90027482.csv_forest.pdf
- mendelian test/ebi-a-GCST90027482.csv_funnel.pdf
- mendelian test/ebi-a-GCST90027482.csv_leave_one_out.pdf
- mendelian test/ebi-a-GCST90027482.csv_scatter.pdf
- mendelian test/ebi-a-GCST90027483.csv-dat.xlsx
- mendelian test/ebi-a-GCST90027483.csv-MR-PRESSO.xlsx
- mendelian test/ebi-a-GCST90027483.csv-res.xlsx
- mendelian test/ebi-a-GCST90027483.csv.csv
- mendelian test/ebi-a-GCST90027483.csv_forest.pdf
- mendelian test/ebi-a-GCST90027483.csv_funnel.pdf
- mendelian test/ebi-a-GCST90027483.csv_leave_one_out.pdf
- mendelian test/ebi-a-GCST90027483.csv_scatter.pdf
- mendelian test/ebi-a-GCST90027484.csv-dat.xlsx
- mendelian test/ebi-a-GCST90027484.csv-MR-PRESSO.xlsx
- mendelian test/ebi-a-GCST90027484.csv-res.xlsx
- mendelian test/ebi-a-GCST90027484.csv.csv
- mendelian test/ebi-a-GCST90027484.csv_forest.pdf
- mendelian test/ebi-a-GCST90027484.csv_funnel.pdf
- mendelian test/ebi-a-GCST90027484.csv_leave_one_out.pdf
- mendelian test/ebi-a-GCST90027484.csv_scatter.pdf
- mendelian test/ebi-a-GCST90027485.csv-dat.xlsx
- mendelian test/ebi-a-GCST90027485.csv-MR-PRESSO.xlsx
- mendelian test/ebi-a-GCST90027485.csv-res.xlsx
- mendelian test/ebi-a-GCST90027485.csv.csv
- mendelian test/ebi-a-GCST90027485.csv_forest.pdf
- mendelian test/ebi-a-GCST90027485.csv_funnel.pdf
- mendelian test/ebi-a-GCST90027485.csv_leave_one_out.pdf
- mendelian test/ebi-a-GCST90027485.csv_scatter.pdf
- mendelian test/ebi-a-GCST90027486.csv-dat.xlsx
- mendelian test/ebi-a-GCST90027486.csv-MR-PRESSO.xlsx
- mendelian test/ebi-a-GCST90027486.csv-res.xlsx
- mendelian test/ebi-a-GCST90027486.csv.csv
[truncated: 2,929 more entries]
