# Supplementary material for: The causal relationship between the human gut microbiota and pyogenic arthritis: a Mendelian randomization study
Source: Front Cell Infect Microbiol. 2024 Nov 26;14:1452480. doi: 10.3389/fcimb.2024.1452480 (PMC11629706; doi:10.3389/fcimb.2024.1452480)
Supplement: Supplementary file 1 [file DataSheet1.zip › mendelian test/ebi-a-GCST90027447.csv.csv]

id.exposure	id.outcome	outcome	exposure	nsnp	b_MR Egger	se_MR Egger	pval_MR Egger	estimate_MR Egger	b_Weighted median	se_Weighted median	pval_Weighted median	estimate_Weighted median	b_Inverse variance weighted	se_Inverse variance weighted	pval_Inverse variance weighted	estimate_Inverse variance weighted	b_Weighted mode	se_Weighted mode	pval_Weighted mode	estimate_Weighted mode	b_Simple mode	se_Simple mode	pval_Simple mode	estimate_Simple mode	correct_causal_direction	steiger_pval	Value_Power	F	R2	Q_Inverse variance weighted	Q_df_Inverse variance weighted	Q_pval_Inverse variance weighted	egger_intercept	se	pval	outliers	global_test_p
8uibYi	finn-b-M13_PYOGARTH	Pyogenic arthritis || id:finn-b-M13_PYOGARTH	Gut bacterial pathway abundance (ANAGLYCOLYSIS.PWY..glycolysis.III..from.glucose.) || id:ebi-a-GCST90027447	11	0.73200113722876	0.554265387397875	0.21920630941004	2.08 (0.70-6.16)	-0.169871286249913	0.241016356412149	0.480927069145952	0.84 (0.53-1.35)	-0.0572807628445385	0.169935672012438	0.736061710485757	0.94 (0.68-1.32)	-0.0549213460043294	0.356789484068439	0.880725473471426	0.95 (0.47-1.90)	-0.184276713072793	0.409054837721871	0.661963920839573	0.83 (0.37-1.85)	TRUE	NA	NA	21.3155450405541	0.0302251880937891	14.06702927293	10	0.169956094038219	-0.0829951791676653	0.0547653097151802	0.163956994914551		0.179666666666667
