# Supplementary material for: The causal relationship between the human gut microbiota and pyogenic arthritis: a Mendelian randomization study
Source: Front Cell Infect Microbiol. 2024 Nov 26;14:1452480. doi: 10.3389/fcimb.2024.1452480 (PMC11629706; doi:10.3389/fcimb.2024.1452480)
Supplement: Supplementary file 1 [file DataSheet1.zip › mendelian test/ebi-a-GCST90027448.csv1.csv]

id.exposure	id.outcome	outcome	exposure	nsnp	b_Wald ratio	se_Wald ratio	pval_Wald ratio	estimate_Wald ratio	correct_causal_direction	steiger_pval	Value_Power	F	R2
eKlMUw	finn-b-M13_PYOGARTH	Pyogenic arthritis || id:finn-b-M13_PYOGARTH	Gut bacterial pathway abundance (ARGDEG.PWY..superpathway.of.L.arginine..putrescine..and.4.aminobutanoate.degradation) || id:ebi-a-GCST90027448	1	0.121749653197958	0.213246362267938	0.568044208988217	1.13 (0.74-1.72)	TRUE	NA	NA	20.3955673682504	0.00262951614459377
