# Supplementary material for: The causal relationship between the human gut microbiota and pyogenic arthritis: a Mendelian randomization study
Source: Front Cell Infect Microbiol. 2024 Nov 26;14:1452480. doi: 10.3389/fcimb.2024.1452480 (PMC11629706; doi:10.3389/fcimb.2024.1452480)
Supplement: Supplementary file 1 [file DataSheet1.zip › mendelian test/ebi-a-GCST90027449.csv.csv]

id.exposure	id.outcome	outcome	exposure	nsnp	b_MR Egger	se_MR Egger	pval_MR Egger	estimate_MR Egger	b_Weighted median	se_Weighted median	pval_Weighted median	estimate_Weighted median	b_Inverse variance weighted	se_Inverse variance weighted	pval_Inverse variance weighted	estimate_Inverse variance weighted	b_Weighted mode	se_Weighted mode	pval_Weighted mode	estimate_Weighted mode	b_Simple mode	se_Simple mode	pval_Simple mode	estimate_Simple mode	correct_causal_direction	steiger_pval	Value_Power	F	R2	Q_Inverse variance weighted	Q_df_Inverse variance weighted	Q_pval_Inverse variance weighted	egger_intercept	se	pval	outliers	global_test_p
8uibYi	finn-b-M13_PYOGARTH	Pyogenic arthritis || id:finn-b-M13_PYOGARTH	Gut bacterial pathway abundance (ARGORNPROST.PWY..arginine..ornithine.and.proline.interconversion) || id:ebi-a-GCST90027449	8	0.779211646771109	0.489486956991717	0.162514369176003	2.18 (0.84-5.69)	0.185310875797522	0.160082454420553	0.247028771784354	1.20 (0.88-1.65)	0.222214469989582	0.122544967052632	0.0697809327481378	1.25 (0.98-1.59)	0.179447720484392	0.238128807629183	0.475682605562939	1.20 (0.75-1.91)	0.147565414082699	0.245814378700261	0.56721670939581	1.16 (0.72-1.88)	TRUE	NA	NA	22.0778966604734	0.0227662285559271	3.18982566337368	7	0.866904064148033	-0.0907899434267256	0.0772450209727141	0.284378649706715		0.870666666666667
