# Supplementary material for: The causal relationship between the human gut microbiota and pyogenic arthritis: a Mendelian randomization study
Source: Front Cell Infect Microbiol. 2024 Nov 26;14:1452480. doi: 10.3389/fcimb.2024.1452480 (PMC11629706; doi:10.3389/fcimb.2024.1452480)
Supplement: Supplementary file 1 [file DataSheet1.zip › mendelian test/ebi-a-GCST90027450.csv.csv]

id.exposure	id.outcome	outcome	exposure	nsnp	b_MR Egger	se_MR Egger	pval_MR Egger	estimate_MR Egger	b_Weighted median	se_Weighted median	pval_Weighted median	estimate_Weighted median	b_Inverse variance weighted	se_Inverse variance weighted	pval_Inverse variance weighted	estimate_Inverse variance weighted	b_Weighted mode	se_Weighted mode	pval_Weighted mode	estimate_Weighted mode	b_Simple mode	se_Simple mode	pval_Simple mode	estimate_Simple mode	correct_causal_direction	steiger_pval	Value_Power	F	R2	Q_Inverse variance weighted	Q_df_Inverse variance weighted	Q_pval_Inverse variance weighted	egger_intercept	se	pval	outliers	global_test_p
QWFTcS	finn-b-M13_PYOGARTH	Pyogenic arthritis || id:finn-b-M13_PYOGARTH	Gut bacterial pathway abundance (ARO.PWY..chorismate.biosynthesis.I) || id:ebi-a-GCST90027450	13	0.486643148504835	0.557539798959666	0.401402108980212	1.63 (0.55-4.85)	0.183410774845467	0.205897860214874	0.373044394979078	1.20 (0.80-1.80)	0.198984175750396	0.156269912844958	0.202898678343622	1.22 (0.90-1.66)	0.479695461594654	0.351191808297925	0.197021659419514	1.62 (0.81-3.22)	0.110958302205817	0.372793291953109	0.771067725701532	1.12 (0.54-2.32)	TRUE	NA	NA	20.8899721502489	0.0350099667287325	7.58096187752674	12	0.816960223280359	-0.0285192056970877	0.0530602156771871	0.601634744408785		0.835333333333333
