# Supplementary material for: The causal relationship between the human gut microbiota and pyogenic arthritis: a Mendelian randomization study
Source: Front Cell Infect Microbiol. 2024 Nov 26;14:1452480. doi: 10.3389/fcimb.2024.1452480 (PMC11629706; doi:10.3389/fcimb.2024.1452480)
Supplement: Supplementary file 1 [file DataSheet1.zip › mendelian test/ebi-a-GCST90027451.csv.csv]

id.exposure	id.outcome	outcome	exposure	nsnp	b_MR Egger	se_MR Egger	pval_MR Egger	estimate_MR Egger	b_Weighted median	se_Weighted median	pval_Weighted median	estimate_Weighted median	b_Inverse variance weighted	se_Inverse variance weighted	pval_Inverse variance weighted	estimate_Inverse variance weighted	b_Weighted mode	se_Weighted mode	pval_Weighted mode	estimate_Weighted mode	b_Simple mode	se_Simple mode	pval_Simple mode	estimate_Simple mode	correct_causal_direction	steiger_pval	Value_Power	F	R2	Q_Inverse variance weighted	Q_df_Inverse variance weighted	Q_pval_Inverse variance weighted	egger_intercept	se	pval	outliers	global_test_p
zV4hhX	finn-b-M13_PYOGARTH	Pyogenic arthritis || id:finn-b-M13_PYOGARTH	Gut bacterial pathway abundance (ASPASN.PWY..superpathway.of.L.aspartate.and.L.asparagine.biosynthesis) || id:ebi-a-GCST90027451	8	-1.54333439229705	1.00990519865094	0.177325973316223	0.21 (0.03-1.55)	0.287709466844584	0.259464893742755	0.267491871055733	1.33 (0.80-2.22)	0.0188494964170045	0.203175015097751	0.926082568987213	1.02 (0.68-1.52)	0.395081896260899	0.408211795885719	0.365368132668291	1.48 (0.67-3.30)	0.389454825039126	0.449100240709063	0.414573909421104	1.48 (0.61-3.56)	TRUE	NA	NA	21.3634722845759	0.0220313560066133	6.06428347243618	7	0.532263701498138	0.147797093145372	0.0935928453650582	0.165380901177954		0.554333333333333
