# Supplementary material for: The causal relationship between the human gut microbiota and pyogenic arthritis: a Mendelian randomization study
Source: Front Cell Infect Microbiol. 2024 Nov 26;14:1452480. doi: 10.3389/fcimb.2024.1452480 (PMC11629706; doi:10.3389/fcimb.2024.1452480)
Supplement: Supplementary file 1 [file DataSheet1.zip › mendelian test/ebi-a-GCST90027452.csv.csv]

id.exposure	id.outcome	outcome	exposure	nsnp	b_MR Egger	se_MR Egger	pval_MR Egger	estimate_MR Egger	b_Weighted median	se_Weighted median	pval_Weighted median	estimate_Weighted median	b_Inverse variance weighted	se_Inverse variance weighted	pval_Inverse variance weighted	estimate_Inverse variance weighted	b_Weighted mode	se_Weighted mode	pval_Weighted mode	estimate_Weighted mode	b_Simple mode	se_Simple mode	pval_Simple mode	estimate_Simple mode	correct_causal_direction	steiger_pval	Value_Power	F	R2	Q_Inverse variance weighted	Q_df_Inverse variance weighted	Q_pval_Inverse variance weighted	egger_intercept	se	pval	outliers	global_test_p
QWFTcS	finn-b-M13_PYOGARTH	Pyogenic arthritis || id:finn-b-M13_PYOGARTH	Gut bacterial pathway abundance (AST.PWY..L.arginine.degradation.II..AST.pathway.) || id:ebi-a-GCST90027452	7	-0.121614223943128	0.582135692202443	0.842762486721909	0.89 (0.28-2.77)	0.0463820658433732	0.1628917053396	0.775842018160479	1.05 (0.76-1.44)	0.0289948274497551	0.122894048511672	0.813484244559654	1.03 (0.81-1.31)	0.0391227357703415	0.221263042354217	0.865470854583997	1.04 (0.67-1.60)	0.0349471614110481	0.238800514696131	0.888442527087495	1.04 (0.65-1.65)	TRUE	NA	NA	21.2249579909102	0.0191528515163778	1.99515834550459	6	0.920143349800884	0.0265859695678792	0.100444411880816	0.801817868551027		0.925666666666667
