# Supplementary material for: The causal relationship between the human gut microbiota and pyogenic arthritis: a Mendelian randomization study
Source: Front Cell Infect Microbiol. 2024 Nov 26;14:1452480. doi: 10.3389/fcimb.2024.1452480 (PMC11629706; doi:10.3389/fcimb.2024.1452480)
Supplement: Supplementary file 1 [file DataSheet1.zip › mendelian test/ebi-a-GCST90027453.csv.csv]

id.exposure	id.outcome	outcome	exposure	nsnp	b_MR Egger	se_MR Egger	pval_MR Egger	estimate_MR Egger	b_Weighted median	se_Weighted median	pval_Weighted median	estimate_Weighted median	b_Inverse variance weighted	se_Inverse variance weighted	pval_Inverse variance weighted	estimate_Inverse variance weighted	b_Weighted mode	se_Weighted mode	pval_Weighted mode	estimate_Weighted mode	b_Simple mode	se_Simple mode	pval_Simple mode	estimate_Simple mode	correct_causal_direction	steiger_pval	Value_Power	F	R2	Q_Inverse variance weighted	Q_df_Inverse variance weighted	Q_pval_Inverse variance weighted	egger_intercept	se	pval	outliers	global_test_p
0Q9njO	finn-b-M13_PYOGARTH	Pyogenic arthritis || id:finn-b-M13_PYOGARTH	Gut bacterial pathway abundance (BRANCHED.CHAIN.AA.SYN.PWY..superpathway.of.branched.amino.acid.biosynthesis) || id:ebi-a-GCST90027453	14	-1.71201989029918	0.69150798895414	0.0291830008257983	0.18 (0.05-0.70)	0.03917079945761	0.212455034804741	0.853721487142993	1.04 (0.69-1.58)	-0.0197453240584619	0.191320646993629	0.917799953567937	0.98 (0.67-1.43)	0.129360874618811	0.397866491543017	0.750251147528546	1.14 (0.52-2.48)	0.104402852256064	0.402225509610739	0.79926605788683	1.11 (0.50-2.44)	TRUE	NA	NA	20.9347374643002	0.0377829364363516	23.0012221524607	13	0.0416616200157372	0.166780847462938	0.0662755922617057	0.0270839639728999	NA	0.044
