# Supplementary material for: The causal relationship between the human gut microbiota and pyogenic arthritis: a Mendelian randomization study
Source: Front Cell Infect Microbiol. 2024 Nov 26;14:1452480. doi: 10.3389/fcimb.2024.1452480 (PMC11629706; doi:10.3389/fcimb.2024.1452480)
Supplement: Supplementary file 1 [file DataSheet1.zip › mendelian test/ebi-a-GCST90027454.csv.csv]

id.exposure	id.outcome	outcome	exposure	nsnp	b_MR Egger	se_MR Egger	pval_MR Egger	estimate_MR Egger	b_Weighted median	se_Weighted median	pval_Weighted median	estimate_Weighted median	b_Inverse variance weighted	se_Inverse variance weighted	pval_Inverse variance weighted	estimate_Inverse variance weighted	b_Weighted mode	se_Weighted mode	pval_Weighted mode	estimate_Weighted mode	b_Simple mode	se_Simple mode	pval_Simple mode	estimate_Simple mode	correct_causal_direction	steiger_pval	Value_Power	F	R2	Q_Inverse variance weighted	Q_df_Inverse variance weighted	Q_pval_Inverse variance weighted	egger_intercept	se	pval	outliers	global_test_p
wZTn6E	finn-b-M13_PYOGARTH	Pyogenic arthritis || id:finn-b-M13_PYOGARTH	Gut bacterial pathway abundance (COA.PWY..coenzyme.A.biosynthesis.I) || id:ebi-a-GCST90027454	10	0.849347570617501	0.826376162643613	0.334115036855031	2.34 (0.46-11.81)	0.458859372136374	0.24466074461604	0.0607250112438945	1.58 (0.98- 2.56)	0.367898737307438	0.185735050180161	0.0476168780912707	1.44 (1.00- 2.08)	0.527827101350981	0.360003686379298	0.176649410119285	1.70 (0.84- 3.43)	0.527827101350981	0.378510546238285	0.196632486851398	1.70 (0.81- 3.56)	TRUE	NA	NA	21.3430720891792	0.0275131647639097	4.57439608837959	9	0.869720964468627	-0.0472625683169278	0.0790476021477325	0.566443195601106		0.883666666666667
