# Supplementary material for: The causal relationship between the human gut microbiota and pyogenic arthritis: a Mendelian randomization study
Source: Front Cell Infect Microbiol. 2024 Nov 26;14:1452480. doi: 10.3389/fcimb.2024.1452480 (PMC11629706; doi:10.3389/fcimb.2024.1452480)
Supplement: Supplementary file 1 [file DataSheet1.zip › mendelian test/ebi-a-GCST90027455.csv.csv]

id.exposure	id.outcome	outcome	exposure	nsnp	b_MR Egger	se_MR Egger	pval_MR Egger	estimate_MR Egger	b_Weighted median	se_Weighted median	pval_Weighted median	estimate_Weighted median	b_Inverse variance weighted	se_Inverse variance weighted	pval_Inverse variance weighted	estimate_Inverse variance weighted	b_Weighted mode	se_Weighted mode	pval_Weighted mode	estimate_Weighted mode	b_Simple mode	se_Simple mode	pval_Simple mode	estimate_Simple mode	correct_causal_direction	steiger_pval	Value_Power	F	R2	Q_Inverse variance weighted	Q_df_Inverse variance weighted	Q_pval_Inverse variance weighted	egger_intercept	se	pval	outliers	global_test_p
zFDXMQ	finn-b-M13_PYOGARTH	Pyogenic arthritis || id:finn-b-M13_PYOGARTH	Gut bacterial pathway abundance (COBALSYN.PWY..adenosylcobalamin.salvage.from.cobinamide.I) || id:ebi-a-GCST90027455	13	0.850207374993641	0.546697541353784	0.148189177017851	2.34 (0.80-6.83)	0.164977570713831	0.209793369717173	0.431644169298352	1.18 (0.78-1.78)	0.109756757042393	0.153980249069521	0.475970990625401	1.12 (0.83-1.51)	0.160890330458912	0.287437830266682	0.58595380077612	1.17 (0.67-2.06)	0.110183385216079	0.334037165017093	0.747197357660999	1.12 (0.58-2.15)	TRUE	NA	NA	21.366608313856	0.0358062954338468	13.9444950808972	12	0.304266770728692	-0.0786752232634882	0.0555629272374973	0.184472553605169		0.333333333333333
