# Supplementary material for: The causal relationship between the human gut microbiota and pyogenic arthritis: a Mendelian randomization study
Source: Front Cell Infect Microbiol. 2024 Nov 26;14:1452480. doi: 10.3389/fcimb.2024.1452480 (PMC11629706; doi:10.3389/fcimb.2024.1452480)
Supplement: Supplementary file 1 [file DataSheet1.zip › mendelian test/ebi-a-GCST90027456.csv1.csv]

id.exposure	id.outcome	outcome	exposure	nsnp	b_Inverse variance weighted	se_Inverse variance weighted	pval_Inverse variance weighted	estimate_Inverse variance weighted	correct_causal_direction	steiger_pval	Value_Power	F	R2
zV4hhX	finn-b-M13_PYOGARTH	Pyogenic arthritis || id:finn-b-M13_PYOGARTH	Gut bacterial pathway abundance (COLANSYN.PWY..colanic.acid.building.blocks.biosynthesis) || id:ebi-a-GCST90027456	2	0.00139544860053163	0.387046044722675	0.997123328098065	1.00 (0.47-2.14)	TRUE	NA	NA	26.1565387324668	0.00673949585721692
