# Supplementary material for: The causal relationship between the human gut microbiota and pyogenic arthritis: a Mendelian randomization study
Source: Front Cell Infect Microbiol. 2024 Nov 26;14:1452480. doi: 10.3389/fcimb.2024.1452480 (PMC11629706; doi:10.3389/fcimb.2024.1452480)
Supplement: Supplementary file 1 [file DataSheet1.zip › mendelian test/ebi-a-GCST90027457.csv.csv]

id.exposure	id.outcome	outcome	exposure	nsnp	b_MR Egger	se_MR Egger	pval_MR Egger	estimate_MR Egger	b_Weighted median	se_Weighted median	pval_Weighted median	estimate_Weighted median	b_Inverse variance weighted	se_Inverse variance weighted	pval_Inverse variance weighted	estimate_Inverse variance weighted	b_Weighted mode	se_Weighted mode	pval_Weighted mode	estimate_Weighted mode	b_Simple mode	se_Simple mode	pval_Simple mode	estimate_Simple mode	correct_causal_direction	steiger_pval	Value_Power	F	R2	Q_Inverse variance weighted	Q_df_Inverse variance weighted	Q_pval_Inverse variance weighted	egger_intercept	se	pval	outliers	global_test_p
zAFcxR	finn-b-M13_PYOGARTH	Pyogenic arthritis || id:finn-b-M13_PYOGARTH	Gut bacterial pathway abundance (COMPLETE.ARO.PWY..superpathway.of.aromatic.amino.acid.biosynthesis) || id:ebi-a-GCST90027457	9	0.525568727944185	0.722837338385803	0.490765550526433	1.69 (0.41-6.97)	0.111305295924324	0.235031372829486	0.635802055051622	1.12 (0.71-1.77)	0.121629254952789	0.175512642218737	0.488313148924672	1.13 (0.80-1.59)	0.0249042976943861	0.372075869806605	0.948277294757471	1.03 (0.49-2.13)	-0.00977979147106134	0.376129298363234	0.979893316045604	0.99 (0.47-2.07)	TRUE	NA	NA	21.87338145942	0.0253744405099107	6.36922072076297	8	0.605947312590682	-0.0496750931923395	0.0862318492552231	0.582610592531761		0.608333333333333
