# Supplementary material for: The causal relationship between the human gut microbiota and pyogenic arthritis: a Mendelian randomization study
Source: Front Cell Infect Microbiol. 2024 Nov 26;14:1452480. doi: 10.3389/fcimb.2024.1452480 (PMC11629706; doi:10.3389/fcimb.2024.1452480)
Supplement: Supplementary file 1 [file DataSheet1.zip › mendelian test/ebi-a-GCST90027458.csv.csv]

id.exposure	id.outcome	outcome	exposure	nsnp	b_MR Egger	se_MR Egger	pval_MR Egger	estimate_MR Egger	b_Weighted median	se_Weighted median	pval_Weighted median	estimate_Weighted median	b_Inverse variance weighted	se_Inverse variance weighted	pval_Inverse variance weighted	estimate_Inverse variance weighted	b_Weighted mode	se_Weighted mode	pval_Weighted mode	estimate_Weighted mode	b_Simple mode	se_Simple mode	pval_Simple mode	estimate_Simple mode	correct_causal_direction	steiger_pval	Value_Power	F	R2	Q_Inverse variance weighted	Q_df_Inverse variance weighted	Q_pval_Inverse variance weighted	egger_intercept	se	pval	outliers	global_test_p
MXE5c6	finn-b-M13_PYOGARTH	Pyogenic arthritis || id:finn-b-M13_PYOGARTH	Gut bacterial pathway abundance (CRNFORCAT.PWY..creatinine.degradation.I) || id:ebi-a-GCST90027458	8	0.0944463855074884	0.433196286695072	0.834637721516639	1.10 (0.47-2.57)	0.0554917865151349	0.177613866358399	0.754714240583326	1.06 (0.75-1.50)	-0.0403130404086552	0.139779063550769	0.773036414546761	0.96 (0.73-1.26)	0.104034151100787	0.265400228796533	0.706726402823585	1.11 (0.66-1.87)	0.0910036029688585	0.255349416947544	0.732049658657399	1.10 (0.66-1.81)	TRUE	NA	NA	21.6032527514475	0.0222780230165778	1.95652623814652	7	0.962207268613605	-0.0216715317730572	0.0659388285686432	0.753579786741472		0.963333333333333
