# Supplementary material for: The causal relationship between the human gut microbiota and pyogenic arthritis: a Mendelian randomization study
Source: Front Cell Infect Microbiol. 2024 Nov 26;14:1452480. doi: 10.3389/fcimb.2024.1452480 (PMC11629706; doi:10.3389/fcimb.2024.1452480)
Supplement: Supplementary file 1 [file DataSheet1.zip › mendelian test/ebi-a-GCST90027459.csv.csv]

id.exposure	id.outcome	outcome	exposure	nsnp	b_MR Egger	se_MR Egger	pval_MR Egger	estimate_MR Egger	b_Weighted median	se_Weighted median	pval_Weighted median	estimate_Weighted median	b_Inverse variance weighted	se_Inverse variance weighted	pval_Inverse variance weighted	estimate_Inverse variance weighted	b_Weighted mode	se_Weighted mode	pval_Weighted mode	estimate_Weighted mode	b_Simple mode	se_Simple mode	pval_Simple mode	estimate_Simple mode	correct_causal_direction	steiger_pval	Value_Power	F	R2	Q_Inverse variance weighted	Q_df_Inverse variance weighted	Q_pval_Inverse variance weighted	egger_intercept	se	pval	outliers	global_test_p
QWFTcS	finn-b-M13_PYOGARTH	Pyogenic arthritis || id:finn-b-M13_PYOGARTH	Gut bacterial pathway abundance (DAPLYSINESYN.PWY..L.lysine.biosynthesis.I) || id:ebi-a-GCST90027459	10	0.163679966743418	0.62205288604275	0.799101407493116	1.18 (0.35-3.99)	0.101635702949271	0.241113907521097	0.673371265889257	1.11 (0.69-1.78)	0.000714389777219987	0.182225757658265	0.996872016772529	1.00 (0.70-1.43)	0.263353201598433	0.399937364829758	0.52671030972273	1.30 (0.59-2.85)	0.256299953626077	0.38969916808318	0.527200796413299	1.29 (0.60-2.77)	TRUE	NA	NA	21.1674303528865	0.0272872655211778	8.82776910534262	9	0.453322282408385	-0.0155493810451818	0.0565008488037601	0.79013215574306		0.482
