# Supplementary material for: The causal relationship between the human gut microbiota and pyogenic arthritis: a Mendelian randomization study
Source: Front Cell Infect Microbiol. 2024 Nov 26;14:1452480. doi: 10.3389/fcimb.2024.1452480 (PMC11629706; doi:10.3389/fcimb.2024.1452480)
Supplement: Supplementary file 1 [file DataSheet1.zip › mendelian test/ebi-a-GCST90027460.csv.csv]

id.exposure	id.outcome	outcome	exposure	nsnp	b_MR Egger	se_MR Egger	pval_MR Egger	estimate_MR Egger	b_Weighted median	se_Weighted median	pval_Weighted median	estimate_Weighted median	b_Inverse variance weighted	se_Inverse variance weighted	pval_Inverse variance weighted	estimate_Inverse variance weighted	b_Weighted mode	se_Weighted mode	pval_Weighted mode	estimate_Weighted mode	b_Simple mode	se_Simple mode	pval_Simple mode	estimate_Simple mode	correct_causal_direction	steiger_pval	Value_Power	F	R2	Q_Inverse variance weighted	Q_df_Inverse variance weighted	Q_pval_Inverse variance weighted	egger_intercept	se	pval	outliers	global_test_p
zFDXMQ	finn-b-M13_PYOGARTH	Pyogenic arthritis || id:finn-b-M13_PYOGARTH	Gut bacterial pathway abundance (DENOVOPURINE2.PWY..superpathway.of.purine.nucleotides.de.novo.biosynthesis.II) || id:ebi-a-GCST90027460	10	-0.305519833838571	0.720453841304298	0.682690686803092	0.74 (0.18-3.02)	-0.243169200894581	0.227872572589606	0.285914043025664	0.78 (0.50-1.23)	-0.153399185125599	0.178268666691853	0.389516582283189	0.86 (0.60-1.22)	-0.481401795285845	0.329105618867628	0.17755931546716	0.62 (0.32-1.18)	-0.48682534724431	0.368750610672078	0.219355793019227	0.61 (0.30-1.27)	TRUE	NA	NA	21.2569999772671	0.027402322115453	6.68255235034101	9	0.670131453175019	0.0168579880688485	0.0773578162889319	0.832945558051871		0.689666666666667
