# Supplementary material for: The causal relationship between the human gut microbiota and pyogenic arthritis: a Mendelian randomization study
Source: Front Cell Infect Microbiol. 2024 Nov 26;14:1452480. doi: 10.3389/fcimb.2024.1452480 (PMC11629706; doi:10.3389/fcimb.2024.1452480)
Supplement: Supplementary file 1 [file DataSheet1.zip › mendelian test/ebi-a-GCST90027461.csv.csv]

id.exposure	id.outcome	outcome	exposure	nsnp	b_MR Egger	se_MR Egger	pval_MR Egger	estimate_MR Egger	b_Weighted median	se_Weighted median	pval_Weighted median	estimate_Weighted median	b_Inverse variance weighted	se_Inverse variance weighted	pval_Inverse variance weighted	estimate_Inverse variance weighted	b_Weighted mode	se_Weighted mode	pval_Weighted mode	estimate_Weighted mode	b_Simple mode	se_Simple mode	pval_Simple mode	estimate_Simple mode	correct_causal_direction	steiger_pval	Value_Power	F	R2	Q_Inverse variance weighted	Q_df_Inverse variance weighted	Q_pval_Inverse variance weighted	egger_intercept	se	pval	outliers	global_test_p
zFDXMQ	finn-b-M13_PYOGARTH	Pyogenic arthritis || id:finn-b-M13_PYOGARTH	Gut bacterial pathway abundance (DTDPRHAMSYN.PWY..dTDP.L.rhamnose.biosynthesis.I) || id:ebi-a-GCST90027461	9	-0.183105431948057	0.737653304538658	0.811083443481287	0.83 (0.20-3.53)	0.316411271360339	0.272503148976719	0.24558949883796	1.37 (0.80-2.34)	0.197612650229101	0.200438722975695	0.324181909614989	1.22 (0.82-1.80)	0.509523461645063	0.412799879191049	0.252112843627272	1.66 (0.74-3.74)	0.509523461645063	0.42770376052739	0.267677926256445	1.66 (0.72-3.85)	TRUE	NA	NA	21.9367607386458	0.0254483174883561	6.69322985514233	8	0.570063218775482	0.0389659909703255	0.0726572305653694	0.608364851367488		0.568
