# Supplementary material for: The causal relationship between the human gut microbiota and pyogenic arthritis: a Mendelian randomization study
Source: Front Cell Infect Microbiol. 2024 Nov 26;14:1452480. doi: 10.3389/fcimb.2024.1452480 (PMC11629706; doi:10.3389/fcimb.2024.1452480)
Supplement: Supplementary file 1 [file DataSheet1.zip › mendelian test/ebi-a-GCST90027462.csv.csv]

id.exposure	id.outcome	outcome	exposure	nsnp	b_MR Egger	se_MR Egger	pval_MR Egger	estimate_MR Egger	b_Weighted median	se_Weighted median	pval_Weighted median	estimate_Weighted median	b_Inverse variance weighted	se_Inverse variance weighted	pval_Inverse variance weighted	estimate_Inverse variance weighted	b_Weighted mode	se_Weighted mode	pval_Weighted mode	estimate_Weighted mode	b_Simple mode	se_Simple mode	pval_Simple mode	estimate_Simple mode	correct_causal_direction	steiger_pval	Value_Power	F	R2	Q_Inverse variance weighted	Q_df_Inverse variance weighted	Q_pval_Inverse variance weighted	egger_intercept	se	pval	outliers	global_test_p
MXE5c6	finn-b-M13_PYOGARTH	Pyogenic arthritis || id:finn-b-M13_PYOGARTH	Gut bacterial pathway abundance (ECASYN.PWY..enterobacterial.common.antigen.biosynthesis) || id:ebi-a-GCST90027462	14	-0.09987811210467	0.464568853024633	0.833384766451894	0.90 (0.36-2.25)	-0.0651604313058665	0.0991917537869172	0.511236348247412	0.94 (0.77-1.14)	-0.0739410726112315	0.0753682894967727	0.326561462928536	0.93 (0.80-1.08)	-0.0587149145481298	0.19216197205627	0.764785601425326	0.94 (0.65-1.37)	-0.0526396213534853	0.1897090418075	0.78577847747761	0.95 (0.65-1.38)	TRUE	NA	NA	20.5096079912646	0.0370183015946218	10.2358546275311	13	0.674543316452686	0.00450604400656175	0.079640386235163	0.955811041139403		0.681666666666667
