# Supplementary material for: The causal relationship between the human gut microbiota and pyogenic arthritis: a Mendelian randomization study
Source: Front Cell Infect Microbiol. 2024 Nov 26;14:1452480. doi: 10.3389/fcimb.2024.1452480 (PMC11629706; doi:10.3389/fcimb.2024.1452480)
Supplement: Supplementary file 1 [file DataSheet1.zip › mendelian test/ebi-a-GCST90027464.csv.csv]

id.exposure	id.outcome	outcome	exposure	nsnp	b_MR Egger	se_MR Egger	pval_MR Egger	estimate_MR Egger	b_Weighted median	se_Weighted median	pval_Weighted median	estimate_Weighted median	b_Inverse variance weighted	se_Inverse variance weighted	pval_Inverse variance weighted	estimate_Inverse variance weighted	b_Weighted mode	se_Weighted mode	pval_Weighted mode	estimate_Weighted mode	b_Simple mode	se_Simple mode	pval_Simple mode	estimate_Simple mode	correct_causal_direction	steiger_pval	Value_Power	F	R2	Q_Inverse variance weighted	Q_df_Inverse variance weighted	Q_pval_Inverse variance weighted	egger_intercept	se	pval	outliers	global_test_p
JWYTTL	finn-b-M13_PYOGARTH	Pyogenic arthritis || id:finn-b-M13_PYOGARTH	Gut bacterial pathway abundance (FAO.PWY..fatty.acid..beta..oxidation.I) || id:ebi-a-GCST90027464	7	1.11560368079632	0.62302701602427	0.133358754672666	3.05 (0.90-10.35)	-0.0981593553574305	0.230941730622574	0.670807887559586	0.91 (0.58- 1.43)	-0.187149665845539	0.169050654803899	0.2682668425517	0.83 (0.60- 1.16)	0.0602444102363924	0.321078388365525	0.857350037111962	1.06 (0.57- 1.99)	0.00884883128997083	0.349917698858262	0.980645067842858	1.01 (0.51- 2.00)	TRUE	NA	NA	21.0955416173057	0.0190362627278311	5.75282052510405	6	0.451441124654981	-0.163951464539061	0.075466395613462	0.0818832435993105		0.476666666666667
