# Supplementary material for: The causal relationship between the human gut microbiota and pyogenic arthritis: a Mendelian randomization study
Source: Front Cell Infect Microbiol. 2024 Nov 26;14:1452480. doi: 10.3389/fcimb.2024.1452480 (PMC11629706; doi:10.3389/fcimb.2024.1452480)
Supplement: Supplementary file 1 [file DataSheet1.zip › mendelian test/ebi-a-GCST90027465.csv.csv]

id.exposure	id.outcome	outcome	exposure	nsnp	b_MR Egger	se_MR Egger	pval_MR Egger	estimate_MR Egger	b_Weighted median	se_Weighted median	pval_Weighted median	estimate_Weighted median	b_Inverse variance weighted	se_Inverse variance weighted	pval_Inverse variance weighted	estimate_Inverse variance weighted	b_Weighted mode	se_Weighted mode	pval_Weighted mode	estimate_Weighted mode	b_Simple mode	se_Simple mode	pval_Simple mode	estimate_Simple mode	correct_causal_direction	steiger_pval	Value_Power	F	R2	Q_Inverse variance weighted	Q_df_Inverse variance weighted	Q_pval_Inverse variance weighted	egger_intercept	se	pval	outliers	global_test_p
0Q9njO	finn-b-M13_PYOGARTH	Pyogenic arthritis || id:finn-b-M13_PYOGARTH	Gut bacterial pathway abundance (FERMENTATION.PWY..mixed.acid.fermentation) || id:ebi-a-GCST90027465	10	0.731173505850978	0.843159729338233	0.411096734422353	2.08 (0.40-10.85)	-0.12063346936541	0.218804616718225	0.581407727256461	0.89 (0.58- 1.36)	-0.0168683025994518	0.153593139450892	0.912548494000395	0.98 (0.73- 1.33)	-0.218815351761257	0.348792094104093	0.546013267479232	0.80 (0.41- 1.59)	-0.231854199725172	0.351123815324172	0.525585960330863	0.79 (0.40- 1.58)	TRUE	NA	NA	21.7431161633006	0.0280262539370169	10.2395922589561	9	0.331439461981105	-0.0935549539492548	0.103399521656112	0.39200877760724		0.351333333333333
