# Supplementary material for: The causal relationship between the human gut microbiota and pyogenic arthritis: a Mendelian randomization study
Source: Front Cell Infect Microbiol. 2024 Nov 26;14:1452480. doi: 10.3389/fcimb.2024.1452480 (PMC11629706; doi:10.3389/fcimb.2024.1452480)
Supplement: Supplementary file 1 [file DataSheet1.zip › mendelian test/ebi-a-GCST90027466.csv.csv]

id.exposure	id.outcome	outcome	exposure	nsnp	b_MR Egger	se_MR Egger	pval_MR Egger	estimate_MR Egger	b_Weighted median	se_Weighted median	pval_Weighted median	estimate_Weighted median	b_Inverse variance weighted	se_Inverse variance weighted	pval_Inverse variance weighted	estimate_Inverse variance weighted	b_Weighted mode	se_Weighted mode	pval_Weighted mode	estimate_Weighted mode	b_Simple mode	se_Simple mode	pval_Simple mode	estimate_Simple mode	correct_causal_direction	steiger_pval	Value_Power	F	R2	Q_Inverse variance weighted	Q_df_Inverse variance weighted	Q_pval_Inverse variance weighted	egger_intercept	se	pval	outliers	global_test_p
zFDXMQ	finn-b-M13_PYOGARTH	Pyogenic arthritis || id:finn-b-M13_PYOGARTH	Gut bacterial pathway abundance (FUCCAT.PWY..fucose.degradation) || id:ebi-a-GCST90027466	10	0.245676980806691	0.601754488927791	0.69378608709612	1.28 (0.39-4.16)	-0.0194259542368116	0.233094858970084	0.933581779864401	0.98 (0.62-1.55)	-0.12928815075149	0.173470822491996	0.456089173013494	0.88 (0.63-1.23)	0.0471326748861733	0.345434991985146	0.894473322704464	1.05 (0.53-2.06)	-0.00490664018705833	0.36365528254431	0.989529185554766	1.00 (0.49-2.03)	TRUE	NA	NA	20.7194638111377	0.0267113389060172	5.52678543171878	9	0.78618488823227	-0.0404207352012835	0.0621145084150456	0.533450998281867		0.785333333333333
