# Supplementary material for: The causal relationship between the human gut microbiota and pyogenic arthritis: a Mendelian randomization study
Source: Front Cell Infect Microbiol. 2024 Nov 26;14:1452480. doi: 10.3389/fcimb.2024.1452480 (PMC11629706; doi:10.3389/fcimb.2024.1452480)
Supplement: Supplementary file 1 [file DataSheet1.zip › mendelian test/ebi-a-GCST90027467.csv.csv]

id.exposure	id.outcome	outcome	exposure	nsnp	b_MR Egger	se_MR Egger	pval_MR Egger	estimate_MR Egger	b_Weighted median	se_Weighted median	pval_Weighted median	estimate_Weighted median	b_Inverse variance weighted	se_Inverse variance weighted	pval_Inverse variance weighted	estimate_Inverse variance weighted	b_Weighted mode	se_Weighted mode	pval_Weighted mode	estimate_Weighted mode	b_Simple mode	se_Simple mode	pval_Simple mode	estimate_Simple mode	correct_causal_direction	steiger_pval	Value_Power	F	R2	Q_Inverse variance weighted	Q_df_Inverse variance weighted	Q_pval_Inverse variance weighted	egger_intercept	se	pval	outliers	global_test_p
zFDXMQ	finn-b-M13_PYOGARTH	Pyogenic arthritis || id:finn-b-M13_PYOGARTH	Gut bacterial pathway abundance (FUC.RHAMCAT.PWY..superpathway.of.fucose.and.rhamnose.degradation) || id:ebi-a-GCST90027467	8	0.60821804737714	0.616629834868679	0.362047275478288	1.84 (0.55-6.15)	0.280959410324888	0.174436212660174	0.10725137314376	1.32 (0.94-1.86)	0.282317035405084	0.129050190016239	0.0286948880325499	1.33 (1.03-1.71)	0.276782334624148	0.264681430733166	0.330451271350535	1.32 (0.79-2.22)	0.267392743737888	0.295667244432986	0.395856174918444	1.31 (0.73-2.33)	TRUE	NA	NA	22.2868142193808	0.0229806689797275	7.12487378331796	7	0.415994997276469	-0.0519976109153764	0.0959134496539309	0.607259721149731		0.472
