# Supplementary material for: The causal relationship between the human gut microbiota and pyogenic arthritis: a Mendelian randomization study
Source: Front Cell Infect Microbiol. 2024 Nov 26;14:1452480. doi: 10.3389/fcimb.2024.1452480 (PMC11629706; doi:10.3389/fcimb.2024.1452480)
Supplement: Supplementary file 1 [file DataSheet1.zip › mendelian test/ebi-a-GCST90027468.csv.csv]

id.exposure	id.outcome	outcome	exposure	nsnp	b_MR Egger	se_MR Egger	pval_MR Egger	estimate_MR Egger	b_Weighted median	se_Weighted median	pval_Weighted median	estimate_Weighted median	b_Inverse variance weighted	se_Inverse variance weighted	pval_Inverse variance weighted	estimate_Inverse variance weighted	b_Weighted mode	se_Weighted mode	pval_Weighted mode	estimate_Weighted mode	b_Simple mode	se_Simple mode	pval_Simple mode	estimate_Simple mode	correct_causal_direction	steiger_pval	Value_Power	F	R2	Q_Inverse variance weighted	Q_df_Inverse variance weighted	Q_pval_Inverse variance weighted	egger_intercept	se	pval	outliers	global_test_p
QWFTcS	finn-b-M13_PYOGARTH	Pyogenic arthritis || id:finn-b-M13_PYOGARTH	Gut bacterial pathway abundance (GALACTARDEG.PWY..D.galactarate.degradation.I) || id:ebi-a-GCST90027468	7	-0.452192334049018	1.00545276222419	0.671724376365948	0.64 (0.09-4.57)	0.277539585290849	0.172465172508612	0.107561679172034	1.32 (0.94-1.85)	0.156988994206063	0.124188237798631	0.20618649952779	1.17 (0.92-1.49)	0.276664976657667	0.228525119463863	0.271548856082267	1.32 (0.84-2.06)	0.27172068707752	0.246125379724244	0.311892717910832	1.31 (0.81-2.13)	TRUE	NA	NA	21.6830925568336	0.0195647066937283	8.82802113027136	6	0.183483556813471	0.102855822031764	0.167623630243604	0.56631011400881		0.225666666666667
