# Supplementary material for: The causal relationship between the human gut microbiota and pyogenic arthritis: a Mendelian randomization study
Source: Front Cell Infect Microbiol. 2024 Nov 26;14:1452480. doi: 10.3389/fcimb.2024.1452480 (PMC11629706; doi:10.3389/fcimb.2024.1452480)
Supplement: Supplementary file 1 [file DataSheet1.zip › mendelian test/ebi-a-GCST90027469.csv.csv]

id.exposure	id.outcome	outcome	exposure	nsnp	b_MR Egger	se_MR Egger	pval_MR Egger	estimate_MR Egger	b_Weighted median	se_Weighted median	pval_Weighted median	estimate_Weighted median	b_Inverse variance weighted	se_Inverse variance weighted	pval_Inverse variance weighted	estimate_Inverse variance weighted	b_Weighted mode	se_Weighted mode	pval_Weighted mode	estimate_Weighted mode	b_Simple mode	se_Simple mode	pval_Simple mode	estimate_Simple mode	correct_causal_direction	steiger_pval	Value_Power	F	R2	Q_Inverse variance weighted	Q_df_Inverse variance weighted	Q_pval_Inverse variance weighted	egger_intercept	se	pval	outliers	global_test_p
0Q9njO	finn-b-M13_PYOGARTH	Pyogenic arthritis || id:finn-b-M13_PYOGARTH	Gut bacterial pathway abundance (GALACT.GLUCUROCAT.PWY..superpathway.of.hexuronide.and.hexuronate.degradation) || id:ebi-a-GCST90027469	11	0.364557903510936	0.815267692875856	0.665324538659635	1.44 (0.29-7.12)	0.274106977952392	0.22537346955876	0.223895623621012	1.32 (0.85-2.05)	0.337651436330631	0.171638440766666	0.0491572739259964	1.40 (1.00-1.96)	0.189483259927792	0.343364578112248	0.593173222797259	1.21 (0.62-2.37)	0.164273970204634	0.358458368928637	0.656549491196168	1.18 (0.58-2.38)	TRUE	NA	NA	21.4463973652903	0.0304104916395735	6.61808986323929	10	0.760940343044443	-0.00264530578889745	0.0783564974580091	0.973805506233344		0.781
