# Supplementary material for: The causal relationship between the human gut microbiota and pyogenic arthritis: a Mendelian randomization study
Source: Front Cell Infect Microbiol. 2024 Nov 26;14:1452480. doi: 10.3389/fcimb.2024.1452480 (PMC11629706; doi:10.3389/fcimb.2024.1452480)
Supplement: Supplementary file 1 [file DataSheet1.zip › mendelian test/ebi-a-GCST90027470.csv.csv]

id.exposure	id.outcome	outcome	exposure	nsnp	b_MR Egger	se_MR Egger	pval_MR Egger	estimate_MR Egger	b_Weighted median	se_Weighted median	pval_Weighted median	estimate_Weighted median	b_Inverse variance weighted	se_Inverse variance weighted	pval_Inverse variance weighted	estimate_Inverse variance weighted	b_Weighted mode	se_Weighted mode	pval_Weighted mode	estimate_Weighted mode	b_Simple mode	se_Simple mode	pval_Simple mode	estimate_Simple mode	correct_causal_direction	steiger_pval	Value_Power	F	R2	Q_Inverse variance weighted	Q_df_Inverse variance weighted	Q_pval_Inverse variance weighted	egger_intercept	se	pval	outliers	global_test_p
eKlMUw	finn-b-M13_PYOGARTH	Pyogenic arthritis || id:finn-b-M13_PYOGARTH	Gut bacterial pathway abundance (GALACTUROCAT.PWY..D.galacturonate.degradation.I) || id:ebi-a-GCST90027470	8	2.83578001546599	2.17876360903811	0.240806336200733	17.04 (0.24-1219.45)	0.188409990607115	0.266469540681814	0.47952910548774	1.21 (0.72- 2.04)	0.120982489358288	0.20753461698235	0.559926361816972	1.13 (0.75- 1.70)	0.248288367581395	0.386645141335977	0.54122023696993	1.28 (0.60- 2.73)	0.242181637836048	0.413171665174189	0.57617703892349	1.27 (0.57- 2.86)	TRUE	NA	NA	21.0174958445941	0.0216757943123201	5.0848711045644	7	0.649606663867349	-0.223232297564134	0.178340706412707	0.257259330560857		0.691333333333333
