# Supplementary material for: The causal relationship between the human gut microbiota and pyogenic arthritis: a Mendelian randomization study
Source: Front Cell Infect Microbiol. 2024 Nov 26;14:1452480. doi: 10.3389/fcimb.2024.1452480 (PMC11629706; doi:10.3389/fcimb.2024.1452480)
Supplement: Supplementary file 1 [file DataSheet1.zip › mendelian test/ebi-a-GCST90027471.csv.csv]

id.exposure	id.outcome	outcome	exposure	nsnp	b_MR Egger	se_MR Egger	pval_MR Egger	estimate_MR Egger	b_Weighted median	se_Weighted median	pval_Weighted median	estimate_Weighted median	b_Inverse variance weighted	se_Inverse variance weighted	pval_Inverse variance weighted	estimate_Inverse variance weighted	b_Weighted mode	se_Weighted mode	pval_Weighted mode	estimate_Weighted mode	b_Simple mode	se_Simple mode	pval_Simple mode	estimate_Simple mode	correct_causal_direction	steiger_pval	Value_Power	F	R2	Q_Inverse variance weighted	Q_df_Inverse variance weighted	Q_pval_Inverse variance weighted	egger_intercept	se	pval	outliers	global_test_p
QWFTcS	finn-b-M13_PYOGARTH	Pyogenic arthritis || id:finn-b-M13_PYOGARTH	Gut bacterial pathway abundance (GLCMANNANAUT.PWY..superpathway.of.N.acetylglucosamine..N.acetylmannosamine.and.N.acetylneuraminate.degradation) || id:ebi-a-GCST90027471	9	0.338335456508123	0.594821695863823	0.587267684803567	1.40 (0.44-4.50)	0.145340757454687	0.229103246515423	0.525826479632096	1.16 (0.74-1.81)	0.153530437758052	0.175620959889866	0.382001301792074	1.17 (0.83-1.65)	0.147682495330266	0.292076640668773	0.626751235538564	1.16 (0.65-2.05)	-0.00562310362280383	0.317965672612205	0.986323547779955	0.99 (0.53-1.85)	TRUE	NA	NA	22.5494149140367	0.0261568739911941	2.03629202712233	8	0.979879003194782	-0.0201086243724745	0.0618371945937184	0.754543401078296		0.98
