# Supplementary material for: The causal relationship between the human gut microbiota and pyogenic arthritis: a Mendelian randomization study
Source: Front Cell Infect Microbiol. 2024 Nov 26;14:1452480. doi: 10.3389/fcimb.2024.1452480 (PMC11629706; doi:10.3389/fcimb.2024.1452480)
Supplement: Supplementary file 1 [file DataSheet1.zip › mendelian test/ebi-a-GCST90027472.csv.csv]

id.exposure	id.outcome	outcome	exposure	nsnp	b_MR Egger	se_MR Egger	pval_MR Egger	estimate_MR Egger	b_Weighted median	se_Weighted median	pval_Weighted median	estimate_Weighted median	b_Inverse variance weighted	se_Inverse variance weighted	pval_Inverse variance weighted	estimate_Inverse variance weighted	b_Weighted mode	se_Weighted mode	pval_Weighted mode	estimate_Weighted mode	b_Simple mode	se_Simple mode	pval_Simple mode	estimate_Simple mode	correct_causal_direction	steiger_pval	Value_Power	F	R2	Q_Inverse variance weighted	Q_df_Inverse variance weighted	Q_pval_Inverse variance weighted	egger_intercept	se	pval
MXE5c6	finn-b-M13_PYOGARTH	Pyogenic arthritis || id:finn-b-M13_PYOGARTH	Gut bacterial pathway abundance (GLUCARDEG.PWY..D.glucarate.degradation.I) || id:ebi-a-GCST90027472	3	-0.540003052714881	0.716258073564111	0.588739321070636	0.58 (0.14-2.37)	-0.308967543499723	0.212418949774851	0.145802280470319	0.73 (0.48-1.11)	-0.322787454062537	0.18031596943525	0.0734344164674634	0.72 (0.51-1.03)	-0.296853416519024	0.259348767166123	0.370877707769557	0.74 (0.45-1.24)	-0.289844225469664	0.243778081291879	0.356481708142484	0.75 (0.46-1.21)	TRUE	NA	NA	21.0167578093475	0.00812811483777756	0.602046827565907	2	0.740060444929223	0.0455076059344529	0.145226208234726	0.806680753305295
