# Supplementary material for: The causal relationship between the human gut microbiota and pyogenic arthritis: a Mendelian randomization study
Source: Front Cell Infect Microbiol. 2024 Nov 26;14:1452480. doi: 10.3389/fcimb.2024.1452480 (PMC11629706; doi:10.3389/fcimb.2024.1452480)
Supplement: Supplementary file 1 [file DataSheet1.zip › mendelian test/ebi-a-GCST90027473.csv.csv]

id.exposure	id.outcome	outcome	exposure	nsnp	b_MR Egger	se_MR Egger	pval_MR Egger	estimate_MR Egger	b_Weighted median	se_Weighted median	pval_Weighted median	estimate_Weighted median	b_Inverse variance weighted	se_Inverse variance weighted	pval_Inverse variance weighted	estimate_Inverse variance weighted	b_Weighted mode	se_Weighted mode	pval_Weighted mode	estimate_Weighted mode	b_Simple mode	se_Simple mode	pval_Simple mode	estimate_Simple mode	correct_causal_direction	steiger_pval	Value_Power	F	R2	Q_Inverse variance weighted	Q_df_Inverse variance weighted	Q_pval_Inverse variance weighted	egger_intercept	se	pval	outliers	global_test_p
EoF8hY	finn-b-M13_PYOGARTH	Pyogenic arthritis || id:finn-b-M13_PYOGARTH	Gut bacterial pathway abundance (GLUCONEO.PWY..gluconeogenesis.I) || id:ebi-a-GCST90027473	4	-0.274551302699514	1.16450474557343	0.835557362811258	0.76 (0.08-7.45)	0.0177143608660148	0.363755921143674	0.961159586314684	1.02 (0.50-2.08)	0.168885512492452	0.290024720639412	0.56035506401252	1.18 (0.67-2.09)	-0.280761892879455	0.591759914484699	0.66757463141224	0.76 (0.24-2.41)	-0.163828394491131	0.638583072156523	0.814113887075416	0.85 (0.24-2.97)	TRUE	NA	NA	24.7498878194471	0.0127559788409897	4.38415672189582	3	0.222858930865442	0.0606963581839794	0.149051805300071	0.723297118168598		0.289
