# Supplementary material for: The causal relationship between the human gut microbiota and pyogenic arthritis: a Mendelian randomization study
Source: Front Cell Infect Microbiol. 2024 Nov 26;14:1452480. doi: 10.3389/fcimb.2024.1452480 (PMC11629706; doi:10.3389/fcimb.2024.1452480)
Supplement: Supplementary file 2 [file DataSheet2.csv]

	id.exposure	id.outcome	outcome	exposure	nsnp	b_MR.Egger	se_MR.Egger	pval_MR.Egger	estimate_MR.Egger	b_Weighted.median	se_Weighted.median	pval_Weighted.median	estimate_Weighted.median	b_Inverse.variance.weighted.	se_Inverse.variance.weighted.	pval_Inverse.variance.weighted.	fdr_Inverse.variance.weighted.	estimate_Inverse.variance.weighted.	b_Weighted.mode	se_Weighted.mode	pval_Weighted.mode	estimate_Weighted.mode	b_Simple.mode	se_Simple.mode	pval_Simple.mode	estimate_Simple.mode	correct_causal_direction	steiger_pval	Value_Power	F	R2	Q_Inverse.variance.weighted	Q_df_Inverse.variance.weighted	Q_pval_Inverse.variance.weighted	egger_intercept	se	pval	outliers	global_test_p
84	fylDa5	finn-b-M13_PYOGARTH	Pyogenic arthritis || id:finn-b-M13_PYOGARTH	Gut bacterial pathway abundance (PWY.4984..urea.cycle) || id:ebi-a-GCST90027534	8	-1.504898974	1.92614392	0.464328084	0.22 (0.01-9.68)	-0.334690532	0.291746558	0.251300557	0.72 (0.40-1.27)	-0.41467946	0.205250333	0.043346111	0.821336119	0.66 (0.44-0.99)	-0.164160657	0.439926658	0.720076827	0.85 (0.36-2.01)	-0.211400614	0.433099724	0.640388769	0.81 (0.35-1.89)	TRUE	NA	NA	19.98328943	0.020611959	6.352713561	7	0.499220349	0.092374033	0.162268253	0.589833913	NA	0.537
106	BTlu8z	finn-b-M13_PYOGARTH	Pyogenic arthritis || id:finn-b-M13_PYOGARTH	Gut bacterial pathway abundance (PWY.5695..urate.biosynthesis.inosine.5..phosphate.degradation) || id:ebi-a-GCST90027556	11	0.486193238	0.903954024	0.603722936	1.63 (0.28-9.56)	0.265112167	0.242732937	0.274746556	1.30 (0.81-2.10)	0.304064651	0.186646742	0.103293617	0.842677972	1.36 (0.94-1.95)	0.272113982	0.380286619	0.490639202	1.31 (0.62-2.77)	0.361543559	0.384116448	0.368765835	1.44 (0.68-3.05)	TRUE	NA	NA	20.03188134	0.028410212	7.744406382	10	0.653786934	-0.017669755	0.085810006	0.841438157	NA	0.689333333
191	zV4hhX	finn-b-M13_PYOGARTH	Pyogenic arthritis || id:finn-b-M13_PYOGARTH	Gut bacterial pathway abundance (RIBOSYN2.PWY..flavin.biosynthesis.I..bacteria.and.plants.) || id:ebi-a-GCST90027641	10	-0.176823493	0.621266902	0.783165719	0.84 (0.25-2.83)	-0.125021431	0.24016339	0.602667584	0.88 (0.55-1.41)	0.00083298	0.185565855	0.996418415	0.996872017	1.00 (0.70-1.44)	-0.179808584	0.302989313	0.567493789	0.84 (0.46-1.51)	-0.141629106	0.339522593	0.686348844	0.87 (0.45-1.69)	TRUE	NA	NA	20.15047576	0.025979954	3.117756842	9	0.959442558	0.019481775	0.065017993	0.772091695	NA	0.963666667
395	f2noEF	finn-b-M13_PYOGARTH	Pyogenic arthritis || id:finn-b-M13_PYOGARTH	Gut microbiota abundance (k_Bacteria.p_Firmicutes.c_Clostridia.o_Clostridiales.f_Lachnospiraceae.g_Lachnospiraceae_noname.s_Lachnospiraceae_bacterium_5_1_63FAA) || id:ebi-a-GCST90027851	6	-0.513801616	0.469049831	0.334866167	0.60 (0.24-1.50)	-0.063842143	0.118702262	0.590691475	0.94 (0.74-1.18)	-0.114922812	0.092405485	0.213617525	0.842677972	0.89 (0.74-1.07)	-0.070195224	0.153697729	0.667035018	0.93 (0.69-1.26)	-0.062330087	0.159045544	0.711278123	0.94 (0.69-1.28)	TRUE	NA	NA	20.1818237	0.015612118	4.911103228	5	0.426825427	0.097019844	0.111776838	0.434378764	NA	0.472
61	eKlMUw	finn-b-M13_PYOGARTH	Pyogenic arthritis || id:finn-b-M13_PYOGARTH	Gut bacterial pathway abundance (POLYAMSYN.PWY..superpathway.of.polyamine.biosynthesis.I) || id:ebi-a-GCST90027510	8	-0.708635296	0.79518792	0.407159749	0.49 (0.10-2.34)	-0.098591867	0.276086359	0.721013072	0.91 (0.53-1.56)	-0.182542198	0.199332989	0.359790105	0.872349185	0.83 (0.56-1.23)	-0.097480461	0.377313992	0.80356549	0.91 (0.43-1.90)	-0.046330442	0.434345847	0.918045668	0.95 (0.41-2.24)	TRUE	NA	NA	20.26354837	0.020900236	6.804363604	7	0.449529927	0.052460767	0.076628865	0.519146473	NA	0.471666667
198	wZTn6E	finn-b-M13_PYOGARTH	Pyogenic arthritis || id:finn-b-M13_PYOGARTH	Gut bacterial pathway abundance (UBISYN.PWY..superpathway.of.ubiquinol.8.biosynthesis..prokaryotic.) || id:ebi-a-GCST90027648	5	0.333248039	0.498058835	0.551322164	1.40 (0.53-3.70)	-0.096712783	0.164899556	0.557542849	0.91 (0.66-1.25)	-0.079045154	0.132485623	0.550753144	0.898320422	0.92 (0.71-1.20)	-0.207972762	0.224675701	0.40701523	0.81 (0.52-1.26)	-0.234834698	0.225699733	0.356874147	0.79 (0.51-1.23)	TRUE	NA	NA	20.30088288	0.013086691	1.852484671	4	0.762867281	-0.087967697	0.102438238	0.453624471	NA	0.758333333
308	eKlMUw	finn-b-M13_PYOGARTH	Pyogenic arthritis || id:finn-b-M13_PYOGARTH	Gut microbiota abundance (k_Bacteria.p_Actinobacteria.c_Actinobacteria.o_Coriobacteriales.f_Coriobacteriaceae.g_Eggerthella.s_Eggerthella_unclassified) || id:ebi-a-GCST90027760	3	1.618160591	6.876618836	0.852871478	5.04 (0.00-3599600.80)	-0.17794077	0.290064827	0.53957769	0.84 (0.47- 1.48)	-0.289912698	0.463683437	0.531814591	0.898320422	0.75 (0.30- 1.86)	-0.121598016	0.301673032	0.725896426	0.89 (0.49- 1.60)	-0.330429545	0.451336752	0.540268311	0.72 (0.30- 1.74)	TRUE	NA	NA	20.35499484	0.007872895	11.66639027	2	0.002928704	-0.598094823	2.146395995	0.826994061	NA	NA
326	QWFTcS	finn-b-M13_PYOGARTH	Pyogenic arthritis || id:finn-b-M13_PYOGARTH	Gut microbiota abundance (k_Bacteria.p_Bacteroidetes.c_Bacteroidia.o_Bacteroidales.f_Rikenellaceae.g_Alistipes.s_Alistipes_putredinis) || id:ebi-a-GCST90027778	7	0.37855921	1.942198938	0.853133904	1.46 (0.03-65.71)	-0.150873858	0.318786399	0.636016492	0.86 (0.46- 1.61)	-0.392293138	0.21584011	0.069137939	0.842677972	0.68 (0.44- 1.03)	-0.112856673	0.455474621	0.812567654	0.89 (0.37- 2.18)	-0.105604438	0.529389969	0.848473467	0.90 (0.32- 2.54)	TRUE	NA	NA	20.37816936	0.018390867	11.52939431	6	0.073329515	-0.071570253	0.177820158	0.70395639	NA	0.089333333
143	eKlMUw	finn-b-M13_PYOGARTH	Pyogenic arthritis || id:finn-b-M13_PYOGARTH	Gut bacterial pathway abundance (PWY.6690..cinnamate.and.3.hydroxycinnamate.degradation.to.2.oxopent.4.enoate) || id:ebi-a-GCST90027593	8	-0.446916205	0.509898885	0.41447887	0.64 (0.24-1.74)	0.033028209	0.161833752	0.8382853	1.03 (0.75-1.42)	0.157781945	0.107585462	0.142492219	0.842677972	1.17 (0.95-1.45)	-0.005040025	0.265908112	0.985406736	0.99 (0.59-1.68)	-0.030128047	0.298354154	0.922397188	0.97 (0.54-1.74)	TRUE	NA	NA	20.44288194	0.021084666	12.50753594	7	0.085055774	0.12338381	0.100114289	0.263887705	NA	0.099333333
105	QWFTcS	finn-b-M13_PYOGARTH	Pyogenic arthritis || id:finn-b-M13_PYOGARTH	Gut bacterial pathway abundance (PWY.5686..UMP.biosynthesis) || id:ebi-a-GCST90027555	6	-0.228479347	1.146346418	0.851741178	0.80 (0.08-7.53)	0.38231194	0.295488034	0.195723379	1.47 (0.82-2.62)	0.371439137	0.239260837	0.120555936	0.842677972	1.45 (0.91-2.32)	0.431628854	0.418002851	0.349127835	1.54 (0.68-3.49)	0.314700376	0.417635956	0.485081714	1.37 (0.60-3.11)	TRUE	NA	NA	20.45667327	0.015824195	0.984474123	5	0.963808296	0.05735521	0.107182735	0.620933671	NA	0.963
119	MXE5c6	finn-b-M13_PYOGARTH	Pyogenic arthritis || id:finn-b-M13_PYOGARTH	Gut bacterial pathway abundance (PWY.6123..inosine.5..phosphate.biosynthesis.I) || id:ebi-a-GCST90027569	6	0.190376609	0.985333122	0.856208232	1.21 (0.18-8.34)	0.04897439	0.273276009	0.857771098	1.05 (0.61-1.79)	-0.068405987	0.225563655	0.761686479	0.966570501	0.93 (0.60-1.45)	0.123075632	0.381881264	0.760274275	1.13 (0.54-2.39)	0.146578731	0.390967443	0.723101687	1.16 (0.54-2.49)	TRUE	NA	NA	20.47060054	0.015834836	1.83034236	5	0.872086876	-0.024924166	0.092380446	0.800661731	NA	0.875333333
383	QWFTcS	finn-b-M13_PYOGARTH	Pyogenic arthritis || id:finn-b-M13_PYOGARTH	Gut microbiota abundance (k_Bacteria.p_Bacteroidetes.c_Bacteroidia.o_Bacteroidales.f_Bacteroidaceae.g_Bacteroides.s_Bacteroides_uniformis) || id:ebi-a-GCST90027837	8	1.496127879	0.865240953	0.134513589	4.46 (0.82-24.34)	-0.057809821	0.277795781	0.835149428	0.94 (0.55- 1.63)	-0.063010353	0.206091866	0.759803257	0.966570501	0.94 (0.63- 1.41)	-0.055400389	0.410736472	0.896502724	0.95 (0.42- 2.12)	-0.296687425	0.420212886	0.502977133	0.74 (0.33- 1.69)	TRUE	NA	NA	20.47833002	0.021121187	6.632338429	7	0.468136879	-0.159797702	0.086127123	0.11294627	NA	0.508666667
216	QWFTcS	finn-b-M13_PYOGARTH	Pyogenic arthritis || id:finn-b-M13_PYOGARTH	Gut microbiota abundance (k_Bacteria.p_Bacteroidetes.c_Bacteroidia.o_Bacteroidales.f_Porphyromonadaceae) || id:ebi-a-GCST90027666	16	0.19839578	0.630579295	0.757686698	1.22 (0.35-4.20)	0.108527308	0.200311157	0.587960684	1.11 (0.75-1.65)	0.022583385	0.138898741	0.870842177	0.973805694	1.02 (0.78-1.34)	0.139323776	0.299188531	0.648139811	1.15 (0.64-2.07)	0.12324571	0.365453836	0.740608523	1.13 (0.55-2.32)	TRUE	NA	NA	20.4895935	0.042265583	18.16022816	15	0.254335624	-0.017327984	0.060173928	0.777592584	NA	0.278333333
14	MXE5c6	finn-b-M13_PYOGARTH	Pyogenic arthritis || id:finn-b-M13_PYOGARTH	Gut bacterial pathway abundance (ECASYN.PWY..enterobacterial.common.antigen.biosynthesis) || id:ebi-a-GCST90027462	14	-0.099878112	0.464568853	0.833384766	0.90 (0.36-2.25)	-0.065160431	0.099191754	0.511236348	0.94 (0.77-1.14)	-0.073941073	0.075368289	0.326561463	0.85686076	0.93 (0.80-1.08)	-0.058714915	0.192161972	0.764785601	0.94 (0.65-1.37)	-0.052639621	0.189709042	0.785778477	0.95 (0.65-1.38)	TRUE	NA	NA	20.50960799	0.037018302	10.23585463	13	0.674543316	0.004506044	0.079640386	0.955811041	NA	0.681666667
341	eKlMUw	finn-b-M13_PYOGARTH	Pyogenic arthritis || id:finn-b-M13_PYOGARTH	Gut microbiota abundance (k_Bacteria.p_Firmicutes.c_Clostridia.o_Clostridiales.f_Eubacteriaceae.g_Eubacterium.s_Eubacterium_siraeum) || id:ebi-a-GCST90027794	14	0.017284191	0.556457968	0.975731457	1.02 (0.34-3.03)	0.034831653	0.175049856	0.842277349	1.04 (0.73-1.46)	0.016780731	0.136098722	0.901870945	0.973805694	1.02 (0.78-1.33)	0.205637936	0.300361895	0.505598341	1.23 (0.68-2.21)	0.225559624	0.298355153	0.46312295	1.25 (0.70-2.25)	TRUE	NA	NA	20.54360014	0.037079383	5.11910994	13	0.972476592	-5.43E-05	0.058141293	0.999270828	NA	0.971333333
134	QWFTcS	finn-b-M13_PYOGARTH	Pyogenic arthritis || id:finn-b-M13_PYOGARTH	Gut bacterial pathway abundance (PWY.6588..pyruvate.fermentation.to.acetone) || id:ebi-a-GCST90027584	14	-0.273135274	0.48489682	0.583612812	0.76 (0.29-1.97)	-0.095372795	0.171068734	0.57717797	0.91 (0.65-1.27)	-0.047800223	0.125279821	0.702796913	0.955327329	0.95 (0.75-1.22)	-0.116900293	0.29987819	0.702976993	0.89 (0.49-1.60)	0.015842477	0.306105048	0.9595107	1.02 (0.56-1.85)	TRUE	NA	NA	20.55244822	0.037095434	13.4507241	13	0.413629671	0.030879598	0.063964533	0.637952462	NA	0.417666667
241	QWFTcS	finn-b-M13_PYOGARTH	Pyogenic arthritis || id:finn-b-M13_PYOGARTH	Gut microbiota abundance (k_Bacteria.p_Actinobacteria.c_Actinobacteria.o_Coriobacteriales.f_Coriobacteriaceae.g_Eggerthella) || id:ebi-a-GCST90027691	4	3.010886648	1.753629577	0.228126758	20.31 (0.65-631.44)	0.169096122	0.186645279	0.364948617	1.18 (0.82- 1.71)	0.04715468	0.147750379	0.749612016	0.963852377	1.05 (0.78- 1.40)	0.25945645	0.269912599	0.407332886	1.30 (0.76- 2.20)	0.25945645	0.279338458	0.421492077	1.30 (0.75- 2.24)	TRUE	NA	NA	20.57039819	0.010607958	4.297602847	3	0.231069852	-0.475199413	0.280174021	0.231958702	rs231723	0.038333333
250	zFDXMQ	finn-b-M13_PYOGARTH	Pyogenic arthritis || id:finn-b-M13_PYOGARTH	Gut microbiota abundance (k_Bacteria.p_Bacteroidetes.c_Bacteroidia.o_Bacteroidales.f_Prevotellaceae.g_Prevotella) || id:ebi-a-GCST90027700	8	0.683638248	0.98073486	0.511850797	1.98 (0.29-13.54)	0.296714565	0.238548899	0.213561691	1.35 (0.84- 2.15)	0.190675206	0.171787099	0.267020284	0.852535627	1.21 (0.86- 1.69)	0.290871874	0.304090791	0.370664841	1.34 (0.74- 2.43)	0.284809374	0.316800981	0.398512339	1.33 (0.71- 2.47)	TRUE	NA	NA	20.57182525	0.021217337	11.84107897	7	0.105907691	-0.061258863	0.118288062	0.623076414	NA	0.124333333
389	2Hjefc	finn-b-M13_PYOGARTH	Pyogenic arthritis || id:finn-b-M13_PYOGARTH	Gut microbiota abundance (k_Bacteria.p_Firmicutes.c_Clostridia.o_Clostridiales.f_Lachnospiraceae.g_Coprococcus.s_Coprococcus_catus) || id:ebi-a-GCST90027843	6	1.326706909	0.650287775	0.110920378	3.77 (1.05-13.48)	0.444605136	0.252667005	0.07846741	1.56 (0.95- 2.56)	0.238273381	0.190526957	0.211079744	0.842677972	1.27 (0.87- 1.84)	0.509428144	0.340056434	0.194385039	1.66 (0.85- 3.24)	0.491517967	0.348132954	0.217086974	1.63 (0.83- 3.23)	TRUE	NA	NA	20.5830235	0.015921638	5.945801313	5	0.311528468	-0.169279678	0.096698347	0.154908454	NA	0.333
112	MXE5c6	finn-b-M13_PYOGARTH	Pyogenic arthritis || id:finn-b-M13_PYOGARTH	Gut bacterial pathway abundance (PWY.5918..superpathay.of.heme.biosynthesis.from.glutamate) || id:ebi-a-GCST90027562	9	0.382049671	0.573205014	0.526432052	1.47 (0.48-4.51)	0.192695324	0.188516533	0.306702005	1.21 (0.84-1.75)	0.081243492	0.149539456	0.586929221	0.909883043	1.08 (0.81-1.45)	0.255286917	0.264221622	0.362247561	1.29 (0.77-2.17)	0.224805966	0.297665243	0.471757615	1.25 (0.70-2.24)	TRUE	NA	NA	20.60737694	0.023910556	4.132975378	8	0.844930986	-0.044890837	0.082580007	0.603587009	NA	0.837333333
62	QWFTcS	finn-b-M13_PYOGARTH	Pyogenic arthritis || id:finn-b-M13_PYOGARTH	Gut bacterial pathway abundance (POLYISOPRENSYN.PWY..polyisoprenoid.biosynthesis..E..coli.) || id:ebi-a-GCST90027511	8	-0.06222926	0.564651431	0.915838054	0.94 (0.31-2.84)	-0.120555746	0.16187084	0.45641376	0.89 (0.65-1.22)	-0.050437424	0.123962079	0.684097707	0.951368631	0.95 (0.75-1.21)	-0.185319685	0.249070847	0.481074227	0.83 (0.51-1.35)	-0.179943625	0.241918893	0.481202621	0.84 (0.52-1.34)	TRUE	NA	NA	20.6183983	0.021265302	3.716981054	7	0.811737328	0.001883507	0.087991332	0.98361621	NA	0.819666667
235	iqbNEr	finn-b-M13_PYOGARTH	Pyogenic arthritis || id:finn-b-M13_PYOGARTH	Gut microbiota abundance (k_Bacteria.p_Proteobacteria.c_Gammaproteobacteria.o_Pasteurellales.f_Pasteurellaceae) || id:ebi-a-GCST90027685	3	-0.352644336	1.346776416	0.836965602	0.70 (0.05-9.85)	-0.273823928	0.241113282	0.256096772	0.76 (0.47-1.22)	-0.265274324	0.195296396	0.174363265	0.842677972	0.77 (0.52-1.12)	-0.318312893	0.287694089	0.383811761	0.73 (0.41-1.28)	-0.377835082	0.271204489	0.2982122	0.69 (0.40-1.17)	TRUE	NA	NA	20.62822423	0.00797825	0.984554646	2	0.611232833	0.015880267	0.242201069	0.958318754	NA	NA
294	iqbNEr	finn-b-M13_PYOGARTH	Pyogenic arthritis || id:finn-b-M13_PYOGARTH	Gut microbiota abundance (k_Bacteria.p_Proteobacteria.c_Gammaproteobacteria.o_Pasteurellales) || id:ebi-a-GCST90027746	3	-0.350885146	1.345829603	0.837634797	0.70 (0.05-9.84)	-0.273750959	0.241096203	0.256189817	0.76 (0.47-1.22)	-0.265213927	0.195274539	0.174413148	0.842677972	0.77 (0.52-1.12)	-0.318302602	0.287734397	0.383877669	0.73 (0.41-1.28)	-0.377824138	0.271264554	0.298301391	0.69 (0.40-1.17)	TRUE	NA	NA	20.63275969	0.00798	0.984981822	2	0.611102295	0.015573438	0.242057887	0.959097749	NA	NA
352	OFzwOb	finn-b-M13_PYOGARTH	Pyogenic arthritis || id:finn-b-M13_PYOGARTH	Gut microbiota abundance (k_Bacteria.p_Firmicutes.c_Erysipelotrichia.o_Erysipelotrichales.f_Erysipelotrichaceae.g_Holdemania.s_Holdemania_unclassified) || id:ebi-a-GCST90027805	10	-0.001184332	0.489664573	0.998129416	1.00 (0.38-2.61)	0.149637098	0.139630358	0.283870106	1.16 (0.88-1.53)	0.16688024	0.107846298	0.121769328	0.842677972	1.18 (0.96-1.46)	0.071281501	0.212152787	0.744577893	1.07 (0.71-1.63)	0.061497239	0.209528977	0.775793734	1.06 (0.71-1.60)	TRUE	NA	NA	20.63657657	0.026604834	4.971541954	9	0.836781926	0.028920056	0.082190991	0.734028752	NA	0.85
280	0iP4Jm	finn-b-M13_PYOGARTH	Pyogenic arthritis || id:finn-b-M13_PYOGARTH	Gut microbiota abundance (k_Bacteria.p_Proteobacteria.c_Gammaproteobacteria.o_Enterobacteriales.f_Enterobacteriaceae.g_Escherichia) || id:ebi-a-GCST90027732	10	0.014081454	0.47502503	0.977077471	1.01 (0.40-2.57)	-0.148341925	0.209664901	0.479243938	0.86 (0.57-1.30)	-0.04224459	0.157845419	0.788982083	0.973482509	0.96 (0.70-1.31)	-0.24804267	0.323154024	0.462405179	0.78 (0.41-1.47)	-0.289816536	0.345779092	0.423643476	0.75 (0.38-1.47)	TRUE	NA	NA	20.63997962	0.026609138	6.87914781	9	0.649700303	-0.007357378	0.058522629	0.903056755	NA	0.669
157	zFDXMQ	finn-b-M13_PYOGARTH	Pyogenic arthritis || id:finn-b-M13_PYOGARTH	Gut bacterial pathway abundance (PWY.7187..pyrimidine.deoxyribonucleotides.de.novo.biosynthesis.II) || id:ebi-a-GCST90027607	9	0.165171843	0.89492673	0.858803765	1.18 (0.20-6.82)	0.194605361	0.281375489	0.489175006	1.21 (0.70-2.11)	0.047404045	0.214637926	0.825204662	0.973805694	1.05 (0.69-1.60)	0.252036315	0.406762069	0.552744435	1.29 (0.58-2.86)	0.330594285	0.407706438	0.440897777	1.39 (0.63-3.09)	TRUE	NA	NA	20.64633126	0.023955719	3.456272553	8	0.902556711	-0.012419487	0.091622065	0.895991694	NA	0.902666667
322	eKlMUw	finn-b-M13_PYOGARTH	Pyogenic arthritis || id:finn-b-M13_PYOGARTH	Gut microbiota abundance (k_Bacteria.p_Bacteroidetes.c_Bacteroidia.o_Bacteroidales.f_Prevotellaceae.g_Prevotella.s_Prevotella_copri) || id:ebi-a-GCST90027774	13	0.041646546	0.54540342	0.940504491	1.04 (0.36-3.04)	0.289078489	0.186858498	0.121852415	1.34 (0.93-1.93)	0.200651297	0.137800574	0.145365216	0.842677972	1.22 (0.93-1.60)	0.306968009	0.276564432	0.288774912	1.36 (0.79-2.34)	0.30184029	0.306875596	0.344732642	1.35 (0.74-2.47)	TRUE	NA	NA	20.65105919	0.034610609	7.509608577	12	0.822184036	0.017973956	0.059652324	0.768796127	NA	0.842333333
394	jsoX0g	finn-b-M13_PYOGARTH	Pyogenic arthritis || id:finn-b-M13_PYOGARTH	Gut microbiota abundance (k_Bacteria.p_Firmicutes.c_Clostridia.o_Clostridiales.f_Lachnospiraceae.g_Lachnospiraceae_noname.s_Lachnospiraceae_bacterium_3_1_46FAA) || id:ebi-a-GCST90027850	4	-0.334830976	0.739603424	0.695121298	0.72 (0.17-3.05)	0.148908337	0.209366378	0.476939685	1.16 (0.77-1.75)	0.026422113	0.170660368	0.87696103	0.973805694	1.03 (0.73-1.43)	0.185050777	0.306685706	0.588817596	1.20 (0.66-2.19)	0.189770677	0.288377346	0.557487603	1.21 (0.69-2.13)	TRUE	NA	NA	20.65881314	0.010653388	1.909806789	3	0.591335989	0.054731203	0.109028856	0.665489237	NA	0.619333333
90	1LPXJK	finn-b-M13_PYOGARTH	Pyogenic arthritis || id:finn-b-M13_PYOGARTH	Gut bacterial pathway abundance (PWY.5100..pyruvate.fermentation.to.acetate.and.lactate.II) || id:ebi-a-GCST90027540	16	-1.05083578	0.638029099	0.121811122	0.35 (0.10-1.22)	-0.144106029	0.206207862	0.484652856	0.87 (0.58-1.30)	-0.168682912	0.145030897	0.244795995	0.84892949	0.84 (0.64-1.12)	0.278138418	0.396140888	0.493356246	1.32 (0.61-2.87)	0.309455645	0.388753977	0.438437774	1.36 (0.64-2.92)	TRUE	NA	NA	20.66159991	0.042619326	17.63314592	15	0.28244289	0.097354781	0.068382438	0.176443013	NA	0.295333333
114	MXE5c6	finn-b-M13_PYOGARTH	Pyogenic arthritis || id:finn-b-M13_PYOGARTH	Gut bacterial pathway abundance (PWY.5941..glycogen.degradation.II..eukaryotic.) || id:ebi-a-GCST90027564	11	-0.077356792	0.572095308	0.895416471	0.93 (0.30-2.84)	0.039304319	0.204027698	0.847239291	1.04 (0.70-1.55)	0.0008768	0.14559185	0.995194915	0.996872017	1.00 (0.75-1.33)	0.238834582	0.336113849	0.493585511	1.27 (0.66-2.45)	0.297184615	0.340236078	0.402897046	1.35 (0.69-2.62)	TRUE	NA	NA	20.67116686	0.029314376	7.780592836	10	0.650258482	0.00860894	0.060881489	0.890664669	NA	0.656
56	eKlMUw	finn-b-M13_PYOGARTH	Pyogenic arthritis || id:finn-b-M13_PYOGARTH	Gut bacterial pathway abundance (PANTOSYN.PWY..pantothenate.and.coenzyme.A.biosynthesis.I) || id:ebi-a-GCST90027505	8	-0.04678162	1.041044209	0.965615616	0.95 (0.12-7.34)	0.316815074	0.278323987	0.254996914	1.37 (0.80-2.37)	0.13411651	0.212886954	0.528701564	0.898320422	1.14 (0.75-1.74)	0.429936429	0.471926986	0.39257392	1.54 (0.61-3.88)	0.473546513	0.480171539	0.356887038	1.61 (0.63-4.12)	TRUE	NA	NA	20.67125529	0.021319661	8.352755205	7	0.302518084	0.018148257	0.101371788	0.863809144	rs11653407	0.049333333
85	QWFTcS	finn-b-M13_PYOGARTH	Pyogenic arthritis || id:finn-b-M13_PYOGARTH	Gut bacterial pathway abundance (PWY4FS.7..phosphatidylglycerol.biosynthesis.I..plastidic.) || id:ebi-a-GCST90027535	17	0.57167553	0.678166459	0.412484574	1.77 (0.47-6.69)	0.039042372	0.205998797	0.849679651	1.04 (0.69-1.56)	-0.148732734	0.146543048	0.310133347	0.85686076	0.86 (0.65-1.15)	0.278177536	0.389311418	0.485190339	1.32 (0.62-2.83)	0.284862302	0.391280054	0.477117496	1.33 (0.62-2.86)	TRUE	NA	NA	20.68172835	0.045326909	13.26302402	16	0.653437785	-0.069958535	0.064300533	0.293771306	NA	0.660666667
277	zV4hhX	finn-b-M13_PYOGARTH	Pyogenic arthritis || id:finn-b-M13_PYOGARTH	Gut microbiota abundance (k_Bacteria.p_Proteobacteria.c_Betaproteobacteria.o_Burkholderiales.f_Sutterellaceae.g_Sutterellaceae_unclassified) || id:ebi-a-GCST90027728	6	0.794351551	0.626048502	0.273310794	2.21 (0.65-7.55)	0.239870695	0.198346895	0.226528646	1.27 (0.86-1.88)	0.363753798	0.149556022	0.015006409	0.601757001	1.44 (1.07-1.93)	0.098543593	0.305396044	0.759998013	1.10 (0.61-2.01)	0.094013251	0.31516565	0.777474326	1.10 (0.59-2.04)	TRUE	NA	NA	20.68739212	0.016002146	5.255226841	5	0.385532582	-0.066407917	0.093283059	0.515847329	NA	0.435333333
265	a1erXj	finn-b-M13_PYOGARTH	Pyogenic arthritis || id:finn-b-M13_PYOGARTH	Gut microbiota abundance (k_Bacteria.p_Firmicutes.c_Clostridia.o_Clostridiales.f_Ruminococcaceae.g_Anaerotruncus) || id:ebi-a-GCST90027715	5	-0.067819892	1.074351986	0.953636555	0.93 (0.11-7.67)	-0.06621256	0.139205611	0.634326761	0.94 (0.71-1.23)	-0.087374981	0.109074875	0.423099769	0.892963197	0.92 (0.74-1.13)	0.011447942	0.172110761	0.950159699	1.01 (0.72-1.42)	0.017145421	0.177534312	0.927708958	1.02 (0.72-1.44)	TRUE	NA	NA	20.68962129	0.013336542	1.635658612	4	0.802369378	-0.003984984	0.217802811	0.986551301	NA	0.812
281	zFDXMQ	finn-b-M13_PYOGARTH	Pyogenic arthritis || id:finn-b-M13_PYOGARTH	Gut microbiota abundance (k_Bacteria.p_Proteobacteria.c_Gammaproteobacteria.o_Pasteurellales.f_Pasteurellaceae.g_Haemophilus) || id:ebi-a-GCST90027733	6	-0.040561925	1.633096066	0.981374314	0.96 (0.04-23.58)	-0.251608834	0.188801815	0.182643045	0.78 (0.54- 1.13)	-0.161644623	0.134562821	0.229651258	0.84892949	0.85 (0.65- 1.11)	-0.369872115	0.327607796	0.31013158	0.69 (0.36- 1.31)	-0.385036808	0.29563335	0.249536805	0.68 (0.38- 1.21)	TRUE	NA	NA	20.69811708	0.016010415	8.001221736	5	0.156168308	-0.02304181	0.308660579	0.944076683	NA	0.183333333
219	2Hjefc	finn-b-M13_PYOGARTH	Pyogenic arthritis || id:finn-b-M13_PYOGARTH	Gut microbiota abundance (k_Bacteria.p_Firmicutes.c_Bacilli.o_Lactobacillales.f_Lactobacillaceae) || id:ebi-a-GCST90027669	12	-0.260024346	0.335797993	0.456642836	0.77 (0.40-1.49)	-0.06667528	0.104752871	0.524450098	0.94 (0.76-1.15)	-0.003666216	0.080044803	0.963468023	0.983080604	1.00 (0.85-1.17)	-0.099423512	0.143113846	0.501643536	0.91 (0.68-1.20)	-0.102624998	0.154813159	0.521045782	0.90 (0.67-1.22)	TRUE	NA	NA	20.70996414	0.032039001	7.435959983	11	0.76276011	0.052145061	0.066334767	0.45004064	NA	0.781666667
97	zV4hhX	finn-b-M13_PYOGARTH	Pyogenic arthritis || id:finn-b-M13_PYOGARTH	Gut bacterial pathway abundance (PWY.5189..tetrapyrrole.biosynthesis.II..from.glycine.) || id:ebi-a-GCST90027547	11	-0.05077998	0.626406878	0.937163983	0.95 (0.28-3.24)	-0.179516427	0.196114257	0.359999243	0.84 (0.57-1.23)	-0.262920678	0.137005503	0.05497776	0.842677972	0.77 (0.59-1.01)	-0.001150715	0.354819491	0.99747617	1.00 (0.50-2.00)	-0.013594315	0.372070477	0.971573302	0.99 (0.48-2.05)	TRUE	NA	NA	20.71049498	0.029369927	12.21325828	10	0.271037478	-0.027024025	0.077198749	0.734347872	NA	0.294666667
205	0Q9njO	finn-b-M13_PYOGARTH	Pyogenic arthritis || id:finn-b-M13_PYOGARTH	Gut microbiota abundance (k_Bacteria.p_Firmicutes.c_Erysipelotrichia) || id:ebi-a-GCST90027655	8	0.232434497	0.670117073	0.740540568	1.26 (0.34-4.69)	-0.193030722	0.210756172	0.359721478	0.82 (0.55-1.25)	-0.171457157	0.163817985	0.295269305	0.85686076	0.84 (0.61-1.16)	-0.210834505	0.29150491	0.492972182	0.81 (0.46-1.43)	-0.233042602	0.320185011	0.49033637	0.79 (0.42-1.48)	TRUE	NA	NA	20.71544889	0.021364972	4.966190858	7	0.66408927	-0.056538186	0.09095921	0.557083225	NA	0.717666667
384	QWFTcS	finn-b-M13_PYOGARTH	Pyogenic arthritis || id:finn-b-M13_PYOGARTH	Gut microbiota abundance (k_Bacteria.p_Bacteroidetes.c_Bacteroidia.o_Bacteroidales.f_Bacteroidaceae.g_Bacteroides.s_Bacteroides_vulgatus) || id:ebi-a-GCST90027838	8	0.85818444	0.919890197	0.386863986	2.36 (0.39-14.31)	0.319444925	0.283618475	0.260030447	1.38 (0.79- 2.40)	0.246121232	0.193144787	0.202562932	0.842677972	1.28 (0.88- 1.87)	0.693253941	0.472839378	0.186035932	2.00 (0.79- 5.05)	0.65500771	0.501392549	0.232708368	1.93 (0.72- 5.14)	TRUE	NA	NA	20.71786713	0.021367472	8.937141659	7	0.257200594	-0.061807429	0.090020274	0.517978897	NA	0.272
289	0Q9njO	finn-b-M13_PYOGARTH	Pyogenic arthritis || id:finn-b-M13_PYOGARTH	Gut microbiota abundance (k_Bacteria.p_Firmicutes.c_Erysipelotrichia.o_Erysipelotrichales) || id:ebi-a-GCST90027741	8	0.232187673	0.670015568	0.740766116	1.26 (0.34-4.69)	-0.193014514	0.210738582	0.359721719	0.82 (0.55-1.25)	-0.171454534	0.163805195	0.295238987	0.85686076	0.84 (0.61-1.16)	-0.210763484	0.291607878	0.493260196	0.81 (0.46-1.43)	-0.232970818	0.320255043	0.490556846	0.79 (0.42-1.48)	TRUE	NA	NA	20.71838723	0.021367994	4.9660533	7	0.664106057	-0.056507943	0.090952534	0.557259755	NA	0.717666667
227	0Q9njO	finn-b-M13_PYOGARTH	Pyogenic arthritis || id:finn-b-M13_PYOGARTH	Gut microbiota abundance (k_Bacteria.p_Firmicutes.c_Erysipelotrichia.o_Erysipelotrichales.f_Erysipelotrichaceae) || id:ebi-a-GCST90027677	8	0.2329188	0.669444184	0.739775176	1.26 (0.34-4.69)	-0.192980012	0.210757053	0.35984971	0.82 (0.55-1.25)	-0.17137586	0.163803913	0.295456852	0.85686076	0.84 (0.61-1.16)	-0.211149924	0.291074559	0.491730636	0.81 (0.46-1.43)	-0.233361043	0.31713436	0.485746586	0.79 (0.43-1.47)	TRUE	NA	NA	20.71909135	0.021368719	4.967041384	7	0.663985476	-0.056602771	0.090875681	0.556294776	NA	0.717333333
17	zFDXMQ	finn-b-M13_PYOGARTH	Pyogenic arthritis || id:finn-b-M13_PYOGARTH	Gut bacterial pathway abundance (FUCCAT.PWY..fucose.degradation) || id:ebi-a-GCST90027466	10	0.245676981	0.601754489	0.693786087	1.28 (0.39-4.16)	-0.019425954	0.233094859	0.93358178	0.98 (0.62-1.55)	-0.129288151	0.173470822	0.456089173	0.896528227	0.88 (0.63-1.23)	0.047132675	0.345434992	0.894473323	1.05 (0.53-2.06)	-0.00490664	0.363655283	0.989529186	1.00 (0.49-2.03)	TRUE	NA	NA	20.71946381	0.026711339	5.526785432	9	0.786184888	-0.040420735	0.062114508	0.533450998	NA	0.785333333
304	mRWJ8P	finn-b-M13_PYOGARTH	Pyogenic arthritis || id:finn-b-M13_PYOGARTH	Gut microbiota abundance (k_Bacteria.p_Actinobacteria.c_Actinobacteria.o_Bifidobacteriales.f_Bifidobacteriaceae.g_Bifidobacterium.s_Bifidobacterium_catenulatum) || id:ebi-a-GCST90027756	6	-0.70087261	0.393223107	0.14926989	0.50 (0.23-1.07)	0.040895313	0.105398291	0.698010584	1.04 (0.85-1.28)	0.037682422	0.082426796	0.647554411	0.935221096	1.04 (0.88-1.22)	0.029793815	0.134704327	0.833701573	1.03 (0.79-1.34)	0.047351163	0.155546898	0.773072646	1.05 (0.77-1.42)	TRUE	NA	NA	20.72164627	0.016028584	6.373348492	5	0.271566131	0.225935892	0.117620765	0.127141994	NA	0.335666667
320	zV4hhX	finn-b-M13_PYOGARTH	Pyogenic arthritis || id:finn-b-M13_PYOGARTH	Gut microbiota abundance (k_Bacteria.p_Bacteroidetes.c_Bacteroidia.o_Bacteroidales.f_Prevotellaceae.g_Paraprevotella.s_Paraprevotella_unclassified) || id:ebi-a-GCST90027772	10	-0.19432071	0.856902249	0.82628897	0.82 (0.15-4.42)	0.002412381	0.193652876	0.990060817	1.00 (0.69-1.47)	-0.030402613	0.145092607	0.834027207	0.973805694	0.97 (0.73-1.29)	-0.016621609	0.312228572	0.958707294	0.98 (0.53-1.81)	0.002487649	0.328034752	0.994114744	1.00 (0.53-1.91)	TRUE	NA	NA	20.7227213	0.026715687	7.037413325	9	0.633224005	0.019566713	0.100810471	0.850940192	NA	0.644333333
368	MXE5c6	finn-b-M13_PYOGARTH	Pyogenic arthritis || id:finn-b-M13_PYOGARTH	Gut microbiota abundance (k_Bacteria.p_Bacteroidetes.c_Bacteroidia.o_Bacteroidales.f_Bacteroidaceae.g_Bacteroides.s_Bacteroides_cellulosilyticus) || id:ebi-a-GCST90027821	11	0.125080738	0.489135773	0.803917258	1.13 (0.43-2.96)	0.217531412	0.147110936	0.139223293	1.24 (0.93-1.66)	0.157455427	0.114790744	0.170165087	0.842677972	1.17 (0.93-1.47)	0.270117178	0.231771888	0.270885211	1.31 (0.83-2.06)	0.251727578	0.236879763	0.312915649	1.29 (0.81-2.05)	TRUE	NA	NA	20.72958959	0.029396964	4.167903659	10	0.939454794	0.004480905	0.065809447	0.947203438	NA	0.933
248	zFDXMQ	finn-b-M13_PYOGARTH	Pyogenic arthritis || id:finn-b-M13_PYOGARTH	Gut microbiota abundance (k_Bacteria.p_Bacteroidetes.c_Bacteroidia.o_Bacteroidales.f_Porphyromonadaceae.g_Parabacteroides) || id:ebi-a-GCST90027698	13	0.120062565	0.969924524	0.903718069	1.13 (0.17-7.55)	0.026710557	0.227986572	0.906734478	1.03 (0.66-1.61)	-0.008465426	0.157698094	0.957189146	0.979685163	0.99 (0.73-1.35)	-0.060054027	0.388450601	0.87970733	0.94 (0.44-2.02)	-0.0523778	0.424378908	0.903815877	0.95 (0.41-2.18)	TRUE	NA	NA	20.73033183	0.034743175	13.80291938	12	0.313470218	-0.012072347	0.089581656	0.895233039	NA	0.320666667
362	0Q9njO	finn-b-M13_PYOGARTH	Pyogenic arthritis || id:finn-b-M13_PYOGARTH	Gut microbiota abundance (k_Bacteria.p_Proteobacteria.c_Deltaproteobacteria.o_Desulfovibrionales.f_Desulfovibrionaceae.g_Desulfovibrio.s_Desulfovibrio_piger) || id:ebi-a-GCST90027815	6	-0.287804875	0.522126907	0.610826622	0.75 (0.27-2.09)	-0.119289566	0.188367466	0.526550059	0.89 (0.61-1.28)	-0.147329689	0.139122829	0.289604319	0.85686076	0.86 (0.66-1.13)	-0.423248725	0.318670744	0.241517782	0.65 (0.35-1.22)	-0.427266016	0.309331419	0.225739807	0.65 (0.36-1.20)	TRUE	NA	NA	20.73859028	0.01604157	4.929247493	5	0.424575873	0.024218736	0.086069676	0.792371381	NA	0.433666667
194	f2noEF	finn-b-M13_PYOGARTH	Pyogenic arthritis || id:finn-b-M13_PYOGARTH	Gut bacterial pathway abundance (SULFATE.CYS.PWY..superpathway.of.sulfate.assimilation.and.cysteine.biosynthesis) || id:ebi-a-GCST90027644	11	-0.119474183	0.940678954	0.901726068	0.89 (0.14-5.61)	-0.027371657	0.260336662	0.916265146	0.97 (0.58-1.62)	-0.201047279	0.178585034	0.260259081	0.852535627	0.82 (0.58-1.16)	0.183124722	0.386113739	0.645488989	1.20 (0.56-2.56)	0.283009845	0.462881343	0.554572606	1.33 (0.54-3.29)	TRUE	NA	NA	20.75087037	0.029426936	14.36761887	10	0.156874	-0.007932935	0.08881211	0.930781631	NA	0.179333333
333	iqbNEr	finn-b-M13_PYOGARTH	Pyogenic arthritis || id:finn-b-M13_PYOGARTH	Gut microbiota abundance (k_Bacteria.p_Firmicutes.c_Clostridia.o_Clostridiales.f_Clostridiaceae.g_Clostridium.s_Clostridium_asparagiforme) || id:ebi-a-GCST90027786	13	0.008804124	0.328432711	0.979094228	1.01 (0.53-1.92)	0.06807763	0.094472684	0.471151656	1.07 (0.89-1.29)	0.087144366	0.068714609	0.204723947	0.842677972	1.09 (0.95-1.25)	0.013174822	0.145652296	0.929418805	1.01 (0.76-1.35)	-0.004187008	0.1463741	0.977649976	1.00 (0.75-1.33)	TRUE	NA	NA	20.75508822	0.03478451	7.135157561	12	0.848553968	0.019526012	0.080048937	0.811777859	NA	0.863333333
249	zV4hhX	finn-b-M13_PYOGARTH	Pyogenic arthritis || id:finn-b-M13_PYOGARTH	Gut microbiota abundance (k_Bacteria.p_Bacteroidetes.c_Bacteroidia.o_Bacteroidales.f_Prevotellaceae.g_Paraprevotella) || id:ebi-a-GCST90027699	10	0.035290775	0.552928212	0.950675357	1.04 (0.35-3.06)	-0.050229125	0.175247927	0.774405204	0.95 (0.67-1.34)	-0.021270353	0.132034124	0.872016694	0.973805694	0.98 (0.76-1.27)	-0.06289667	0.251980929	0.808493622	0.94 (0.57-1.54)	-0.048541356	0.265773615	0.859127054	0.95 (0.57-1.60)	TRUE	NA	NA	20.75913927	0.026762444	3.721421071	9	0.928773105	-0.007796836	0.074015055	0.918698438	NA	0.922333333
70	MXE5c6	finn-b-M13_PYOGARTH	Pyogenic arthritis || id:finn-b-M13_PYOGARTH	Gut bacterial pathway abundance (PWY0.1298..superpathway.of.pyrimidine.deoxyribonucleosides.degradation) || id:ebi-a-GCST90027519	14	-0.100730037	0.693008698	0.88684606	0.90 (0.23-3.52)	0.378572276	0.233471708	0.104912375	1.46 (0.92-2.31)	0.216613694	0.165116601	0.189559547	0.842677972	1.24 (0.90-1.72)	0.48682177	0.389432703	0.233306138	1.63 (0.76-3.49)	0.48682177	0.356860587	0.19566346	1.63 (0.81-3.27)	TRUE	NA	NA	20.76331926	0.037475168	12.64834806	13	0.475326247	0.030744347	0.065137003	0.645397285	NA	0.503333333
50	eKlMUw	finn-b-M13_PYOGARTH	Pyogenic arthritis || id:finn-b-M13_PYOGARTH	Gut bacterial pathway abundance (P164.PWY..purine.nucleobases.degradation.I..anaerobic.) || id:ebi-a-GCST90027499	11	-0.722027448	0.651148313	0.296243797	0.49 (0.14-1.74)	0.333945681	0.175015885	0.056379865	1.40 (0.99-1.97)	0.01184442	0.121348817	0.922244848	0.973805694	1.01 (0.80-1.28)	0.386436924	0.309431892	0.240160323	1.47 (0.80-2.70)	0.378558736	0.336934396	0.287457187	1.46 (0.75-2.83)	TRUE	NA	NA	20.76775413	0.029450886	13.58106196	10	0.192972272	0.11281019	0.097782326	0.278344956	NA	0.193333333
330	eKlMUw	finn-b-M13_PYOGARTH	Pyogenic arthritis || id:finn-b-M13_PYOGARTH	Gut microbiota abundance (k_Bacteria.p_Firmicutes.c_Bacilli.o_Lactobacillales.f_Lactobacillaceae.g_Lactobacillus.s_Lactobacillus_delbrueckii) || id:ebi-a-GCST90027782	14	0.139869718	0.220635699	0.538016948	1.15 (0.75-1.77)	0.056687572	0.083997511	0.499757062	1.06 (0.90-1.25)	0.054884969	0.059634418	0.357386105	0.872349185	1.06 (0.94-1.19)	0.105813048	0.144428043	0.476783864	1.11 (0.84-1.48)	0.117077718	0.144617842	0.432758314	1.12 (0.85-1.49)	TRUE	NA	NA	20.77768207	0.037500861	12.11782115	13	0.518007007	-0.023094114	0.057724925	0.696133832	NA	0.529333333
328	2Hjefc	finn-b-M13_PYOGARTH	Pyogenic arthritis || id:finn-b-M13_PYOGARTH	Gut microbiota abundance (k_Bacteria.p_Bacteroidetes.c_Bacteroidia.o_Bacteroidales.f_Rikenellaceae.g_Alistipes.s_Alistipes_shahii) || id:ebi-a-GCST90027780	12	-1.273879394	0.818369091	0.150619119	0.28 (0.06-1.39)	-0.144083883	0.218134052	0.508914368	0.87 (0.56-1.33)	-0.223200503	0.16970908	0.188444435	0.842677972	0.80 (0.57-1.12)	-0.078231681	0.32779485	0.815756747	0.92 (0.49-1.76)	-0.038479905	0.35498918	0.915632466	0.96 (0.48-1.93)	TRUE	NA	NA	20.77836846	0.032144619	6.524017287	11	0.836217147	0.116229077	0.088562323	0.218708861	NA	0.859
258	0Q9njO	finn-b-M13_PYOGARTH	Pyogenic arthritis || id:finn-b-M13_PYOGARTH	Gut microbiota abundance (k_Bacteria.p_Firmicutes.c_Clostridia.o_Clostridiales.f_Lachnospiraceae.g_Blautia) || id:ebi-a-GCST90027708	12	0.886791356	0.934934789	0.365230077	2.43 (0.39-15.17)	0.074317391	0.203278265	0.714667769	1.08 (0.72- 1.60)	0.095988966	0.156928005	0.540752686	0.898320422	1.10 (0.81- 1.50)	-0.01191109	0.345016893	0.973078439	0.99 (0.50- 1.94)	0.385982901	0.37953325	0.331003544	1.47 (0.70- 3.10)	TRUE	NA	NA	20.79097322	0.032163972	6.795515213	11	0.815393049	-0.075334149	0.087801036	0.410979895	NA	0.814
252	2Hjefc	finn-b-M13_PYOGARTH	Pyogenic arthritis || id:finn-b-M13_PYOGARTH	Gut microbiota abundance (k_Bacteria.p_Firmicutes.c_Bacilli.o_Lactobacillales.f_Lactobacillaceae.g_Lactobacillus) || id:ebi-a-GCST90027702	11	-0.245690081	0.340682192	0.489113441	0.78 (0.40-1.53)	0.020857078	0.108892325	0.848103681	1.02 (0.82-1.26)	0.051712297	0.08194746	0.528013	0.898320422	1.05 (0.90-1.24)	-0.070331823	0.155469215	0.660647338	0.93 (0.69-1.26)	-0.075559044	0.165584316	0.657911683	0.93 (0.67-1.28)	TRUE	NA	NA	20.79153744	0.029484439	5.458757873	10	0.858505094	0.059862022	0.06656015	0.391884542	NA	0.860333333
186	eKlMUw	finn-b-M13_PYOGARTH	Pyogenic arthritis || id:finn-b-M13_PYOGARTH	Gut bacterial pathway abundance (PWY_TCA.GLYOX.BYPASS..superpathway.of.glyoxylate.bypass.and.TCA) || id:ebi-a-GCST90027636	9	0.576973827	0.549940821	0.328972886	1.78 (0.61-5.23)	0.072791148	0.168691259	0.666101105	1.08 (0.77-1.50)	-0.011147229	0.129566662	0.931438835	0.975214029	0.99 (0.77-1.27)	0.07947719	0.224629107	0.732621052	1.08 (0.70-1.68)	0.073424043	0.225214299	0.752774888	1.08 (0.69-1.67)	TRUE	NA	NA	20.79987487	0.024133023	4.161436407	8	0.84227216	-0.095862996	0.087116295	0.307552475	NA	0.842333333
36	suoHTa	finn-b-M13_PYOGARTH	Pyogenic arthritis || id:finn-b-M13_PYOGARTH	Gut bacterial pathway abundance (ILEUSYN.PWY..L.isoleucine.biosynthesis.I..from.threonine.) || id:ebi-a-GCST90027485	7	-1.150115444	1.299286797	0.416587032	0.32 (0.02-4.04)	-0.027234605	0.302293354	0.928213075	0.97 (0.54-1.76)	-0.102587092	0.220570443	0.641860562	0.935221096	0.90 (0.59-1.39)	0.143227362	0.507085617	0.787087469	1.15 (0.43-3.12)	0.143227362	0.476209028	0.773742906	1.15 (0.45-2.93)	TRUE	NA	NA	20.80750537	0.018777156	5.779576337	6	0.448329675	0.092008796	0.112432964	0.450386524	NA	0.421666667
278	BTlu8z	finn-b-M13_PYOGARTH	Pyogenic arthritis || id:finn-b-M13_PYOGARTH	Gut microbiota abundance (k_Bacteria.p_Proteobacteria.c_Betaproteobacteria.o_Burkholderiales.f_Sutterellaceae.g_Sutterella) || id:ebi-a-GCST90027729	5	0.063668349	1.693722287	0.972375493	1.07 (0.04-29.47)	0.061315081	0.29583429	0.835805581	1.06 (0.60- 1.90)	0.013946054	0.21931053	0.949296339	0.979685163	1.01 (0.66- 1.56)	0.067154742	0.382981236	0.869325147	1.07 (0.50- 2.27)	0.075845472	0.404855769	0.860513334	1.08 (0.49- 2.39)	TRUE	NA	NA	20.84426045	0.013436007	3.856344199	4	0.425796508	-0.005611605	0.189081208	0.978187613	NA	0.481666667
118	QWFTcS	finn-b-M13_PYOGARTH	Pyogenic arthritis || id:finn-b-M13_PYOGARTH	Gut bacterial pathway abundance (PWY.6121..5.aminoimidazole.ribonucleotide.biosynthesis.I) || id:ebi-a-GCST90027568	9	1.021613562	1.350018853	0.473900449	2.78 (0.20-39.16)	-0.234120296	0.258166146	0.364481357	0.79 (0.48- 1.31)	-0.120335455	0.198325085	0.544011112	0.898320422	0.89 (0.60- 1.31)	-0.33830897	0.345137954	0.355689738	0.71 (0.36- 1.40)	-0.32258299	0.389436646	0.431498524	0.72 (0.34- 1.55)	TRUE	NA	NA	20.84504876	0.02418569	3.787683088	8	0.875753317	-0.109136191	0.127621635	0.420768097	NA	0.877
340	zFDXMQ	finn-b-M13_PYOGARTH	Pyogenic arthritis || id:finn-b-M13_PYOGARTH	Gut microbiota abundance (k_Bacteria.p_Firmicutes.c_Clostridia.o_Clostridiales.f_Eubacteriaceae.g_Eubacterium.s_Eubacterium_rectale) || id:ebi-a-GCST90027793	11	-0.930306463	1.270599023	0.482689224	0.39 (0.03-4.76)	-0.033281062	0.254085831	0.895788326	0.97 (0.59-1.59)	-0.148139112	0.17760592	0.404230935	0.877851284	0.86 (0.61-1.22)	-0.169162835	0.429191424	0.701749581	0.84 (0.36-1.96)	-0.178725397	0.438749808	0.692333015	0.84 (0.35-1.98)	TRUE	NA	NA	20.84539571	0.029560657	15.67921773	10	0.109190772	0.070969984	0.113391947	0.546934611	NA	0.123666667
257	zFDXMQ	finn-b-M13_PYOGARTH	Pyogenic arthritis || id:finn-b-M13_PYOGARTH	Gut microbiota abundance (k_Bacteria.p_Firmicutes.c_Clostridia.o_Clostridiales.f_Eubacteriaceae.g_Eubacterium) || id:ebi-a-GCST90027707	7	0.272529811	0.933726775	0.78210583	1.31 (0.21-8.19)	0.064440362	0.269821899	0.811240862	1.07 (0.63-1.81)	-0.039413171	0.212937854	0.853156591	0.973805694	0.96 (0.63-1.46)	0.107394168	0.353154839	0.77132273	1.11 (0.56-2.22)	0.105286554	0.347632756	0.772216962	1.11 (0.56-2.20)	TRUE	NA	NA	20.8467508	0.018812639	0.869951329	6	0.990065616	-0.029993037	0.087411281	0.745460077	NA	0.992
223	0Q9njO	finn-b-M13_PYOGARTH	Pyogenic arthritis || id:finn-b-M13_PYOGARTH	Gut microbiota abundance (k_Bacteria.p_Firmicutes.c_Clostridia.o_Clostridiales.f_Eubacteriaceae) || id:ebi-a-GCST90027673	7	0.274392949	0.932024552	0.780279236	1.32 (0.21-8.18)	0.064523292	0.269784424	0.810976778	1.07 (0.63-1.81)	-0.0392556	0.212907596	0.853716471	0.973805694	0.96 (0.63-1.46)	0.106827968	0.35351887	0.772712473	1.11 (0.56-2.22)	0.106827968	0.348443109	0.769518919	1.11 (0.56-2.20)	TRUE	NA	NA	20.85082917	0.018816304	0.870215051	6	0.99005754	-0.030164101	0.087264327	0.743663975	NA	0.992
335	0Q9njO	finn-b-M13_PYOGARTH	Pyogenic arthritis || id:finn-b-M13_PYOGARTH	Gut microbiota abundance (k_Bacteria.p_Firmicutes.c_Clostridia.o_Clostridiales.f_Clostridiales_noname.g_Flavonifractor.s_Flavonifractor_plautii) || id:ebi-a-GCST90027788	6	1.514751555	1.683041315	0.41900148	4.55 (0.17-123.16)	-0.240950661	0.162538244	0.138227402	0.79 (0.57- 1.08)	-0.15053623	0.132100364	0.254469851	0.84892949	0.86 (0.66- 1.11)	-0.284498919	0.229476919	0.270070999	0.75 (0.48- 1.18)	-0.282497985	0.237618002	0.287868781	0.75 (0.47- 1.20)	TRUE	NA	NA	20.85291727	0.016129702	2.252774827	5	0.813177374	-0.27255754	0.274613448	0.377127174	NA	0.804333333
365	MXE5c6	finn-b-M13_PYOGARTH	Pyogenic arthritis || id:finn-b-M13_PYOGARTH	Gut microbiota abundance (k_Bacteria.p_Proteobacteria.c_Gammaproteobacteria.o_Pasteurellales.f_Pasteurellaceae.g_Haemophilus.s_Haemophilus_parainfluenzae) || id:ebi-a-GCST90027818	7	-0.082786989	1.189998258	0.947233351	0.92 (0.09-9.48)	-0.225949912	0.186095993	0.22468745	0.80 (0.55-1.15)	-0.164605507	0.125681209	0.190295113	0.842677972	0.85 (0.66-1.09)	-0.320681124	0.29550311	0.319497579	0.73 (0.41-1.29)	-0.32534331	0.303025514	0.324249807	0.72 (0.40-1.31)	TRUE	NA	NA	20.85837916	0.018823012	8.065876504	6	0.233316657	-0.016215912	0.233720595	0.947375205	NA	0.245666667
161	0Q9njO	finn-b-M13_PYOGARTH	Pyogenic arthritis || id:finn-b-M13_PYOGARTH	Gut bacterial pathway abundance (PWY.7199..pyrimidine.deoxyribonucleosides.salvage) || id:ebi-a-GCST90027611	7	-0.430412074	1.47270769	0.781827412	0.65 (0.04-11.66)	0.256182675	0.325070693	0.430648179	1.29 (0.68- 2.44)	0.304873764	0.232297234	0.189375228	0.842677972	1.36 (0.86- 2.14)	0.148221146	0.450187514	0.753161323	1.16 (0.48- 2.80)	0.266208218	0.532029501	0.63463873	1.31 (0.46- 3.70)	TRUE	NA	NA	20.86758998	0.018831369	11.07343879	6	0.086133064	0.069003132	0.134540671	0.629883363	NA	0.109666667
73	zFDXMQ	finn-b-M13_PYOGARTH	Pyogenic arthritis || id:finn-b-M13_PYOGARTH	Gut bacterial pathway abundance (PWY0.1479..tRNA.processing) || id:ebi-a-GCST90027522	11	-0.01914526	0.711572486	0.979122201	0.98 (0.24-3.96)	0.10204104	0.227507077	0.653779333	1.11 (0.71-1.73)	0.31190573	0.158044028	0.048434419	0.821336119	1.37 (1.00-1.86)	0.020857241	0.328205715	0.950581461	1.02 (0.54-1.94)	-0.005930678	0.388683787	0.988126193	0.99 (0.46-2.13)	TRUE	NA	NA	20.86825934	0.029593009	12.42552995	10	0.257586021	0.03475553	0.072182086	0.641653932	NA	0.296333333
243	f2noEF	finn-b-M13_PYOGARTH	Pyogenic arthritis || id:finn-b-M13_PYOGARTH	Gut microbiota abundance (k_Bacteria.p_Bacteroidetes.c_Bacteroidia.o_Bacteroidales.f_Bacteroidaceae.g_Bacteroides) || id:ebi-a-GCST90027693	15	-0.687723949	0.64351047	0.30464529	0.50 (0.14-1.77)	-0.12914513	0.217397704	0.552478599	0.88 (0.57-1.35)	-0.142812222	0.155902242	0.359647487	0.872349185	0.87 (0.64-1.18)	-0.040916338	0.382434951	0.916315744	0.96 (0.45-2.03)	-0.047916608	0.423180499	0.911456096	0.95 (0.42-2.18)	TRUE	NA	NA	20.86881301	0.040355272	12.97268191	14	0.52867581	0.057656396	0.066060579	0.398617059	NA	0.547333333
126	BTlu8z	finn-b-M13_PYOGARTH	Pyogenic arthritis || id:finn-b-M13_PYOGARTH	Gut bacterial pathway abundance (PWY.6284..superpathway.of.unsaturated.fatty.acids.biosynthesis..E..coli.) || id:ebi-a-GCST90027576	10	0.180456085	0.59287686	0.768610349	1.20 (0.37-3.83)	0.125821827	0.201998367	0.533359854	1.13 (0.76-1.68)	0.099527722	0.150422558	0.508192845	0.898320422	1.10 (0.82-1.48)	0.248987233	0.362707435	0.5097153	1.28 (0.63-2.61)	0.225004392	0.362211852	0.549878423	1.25 (0.62-2.55)	TRUE	NA	NA	20.8693017	0.026904153	6.57387137	9	0.681389081	-0.009299197	0.065896268	0.891264914	rs117882621, rs2903400	0.029
156	fylDa5	finn-b-M13_PYOGARTH	Pyogenic arthritis || id:finn-b-M13_PYOGARTH	Gut bacterial pathway abundance (PWY.7013..L.1.2.propanediol.degradation) || id:ebi-a-GCST90027606	10	0.095493941	0.384378869	0.810054906	1.10 (0.52-2.34)	0.132301456	0.101495637	0.192397755	1.14 (0.94-1.39)	0.123352273	0.080833545	0.127008989	0.842677972	1.13 (0.97-1.33)	0.233959677	0.151706705	0.157420837	1.26 (0.94-1.70)	0.233959677	0.15540806	0.166468738	1.26 (0.93-1.71)	TRUE	NA	NA	20.87883806	0.026916436	2.984863666	9	0.964892047	0.006139164	0.082811675	0.942723891	NA	0.968333333
152	BTlu8z	finn-b-M13_PYOGARTH	Pyogenic arthritis || id:finn-b-M13_PYOGARTH	Gut bacterial pathway abundance (PWY.6897..thiamin.salvage.II) || id:ebi-a-GCST90027602	14	-0.122543447	0.686954468	0.86139554	0.88 (0.23-3.40)	0.107397878	0.209886855	0.608865074	1.11 (0.74-1.68)	-0.002057104	0.151873906	0.989193131	0.996649361	1.00 (0.74-1.34)	0.177816966	0.337280339	0.60692941	1.19 (0.62-2.31)	0.184982587	0.365218094	0.620987233	1.20 (0.59-2.46)	TRUE	NA	NA	20.8886798	0.03770047	11.81528091	13	0.542845986	0.011863835	0.065968016	0.860277577	NA	0.559333333
199	iqbNEr	finn-b-M13_PYOGARTH	Pyogenic arthritis || id:finn-b-M13_PYOGARTH	Gut bacterial pathway abundance (UDPNAGSYN.PWY..UDP.N.acetyl.D.glucosamine.biosynthesis.I) || id:ebi-a-GCST90027649	8	0.456449704	0.763177861	0.571648792	1.58 (0.35-7.04)	0.324472189	0.262614878	0.216628179	1.38 (0.83-2.31)	0.146940473	0.203488539	0.470228771	0.898320422	1.16 (0.78-1.73)	0.397236402	0.395320025	0.348433973	1.49 (0.69-3.23)	0.401888981	0.400396539	0.348937432	1.49 (0.68-3.28)	TRUE	NA	NA	20.8897022	0.021544197	3.820041785	7	0.80025616	-0.032076417	0.076229676	0.688566476	NA	0.808
3	QWFTcS	finn-b-M13_PYOGARTH	Pyogenic arthritis || id:finn-b-M13_PYOGARTH	Gut bacterial pathway abundance (ARO.PWY..chorismate.biosynthesis.I) || id:ebi-a-GCST90027450	13	0.486643149	0.557539799	0.401402109	1.63 (0.55-4.85)	0.183410775	0.20589786	0.373044395	1.20 (0.80-1.80)	0.198984176	0.156269913	0.202898678	0.842677972	1.22 (0.90-1.66)	0.479695462	0.351191808	0.197021659	1.62 (0.81-3.22)	0.110958302	0.372793292	0.771067726	1.12 (0.54-2.32)	TRUE	NA	NA	20.88997215	0.035009967	7.580961878	12	0.816960223	-0.028519206	0.053060216	0.601634744	NA	0.835333333
27	eKlMUw	finn-b-M13_PYOGARTH	Pyogenic arthritis || id:finn-b-M13_PYOGARTH	Gut bacterial pathway abundance (GLYCOGENSYNTH.PWY..glycogen.biosynthesis.I..from.ADP.D.Glucose.) || id:ebi-a-GCST90027476	12	-0.088021661	0.56787187	0.879903162	0.92 (0.30-2.79)	-0.03974829	0.219527923	0.856318462	0.96 (0.62-1.48)	0.101552628	0.163512375	0.534553577	0.898320422	1.11 (0.80-1.53)	-0.045358228	0.322506321	0.890694451	0.96 (0.51-1.80)	-0.071049534	0.335931893	0.836364791	0.93 (0.48-1.80)	TRUE	NA	NA	20.89832802	0.032329272	8.038589705	11	0.709842898	0.019161325	0.054967088	0.734620125	NA	0.716666667
275	2Hjefc	finn-b-M13_PYOGARTH	Pyogenic arthritis || id:finn-b-M13_PYOGARTH	Gut microbiota abundance (k_Bacteria.p_Proteobacteria.c_Betaproteobacteria.o_Burkholderiales.f_Oxalobacteraceae.g_Oxalobacter) || id:ebi-a-GCST90027726	12	1.070696153	0.864728159	0.243926242	2.92 (0.54-15.89)	-0.168251316	0.14474934	0.245087936	0.85 (0.64- 1.12)	-0.08033944	0.103909901	0.43942507	0.894629515	0.92 (0.75- 1.13)	-0.16638455	0.208742031	0.442268636	0.85 (0.56- 1.27)	-0.160794467	0.206969782	0.453601778	0.85 (0.57- 1.28)	TRUE	NA	NA	20.89957587	0.032331336	17.83463782	11	0.085497765	-0.176323575	0.131012985	0.208069083	NA	0.095666667
323	zV4hhX	finn-b-M13_PYOGARTH	Pyogenic arthritis || id:finn-b-M13_PYOGARTH	Gut microbiota abundance (k_Bacteria.p_Bacteroidetes.c_Bacteroidia.o_Bacteroidales.f_Rikenellaceae.g_Alistipes.s_Alistipes_finegoldii) || id:ebi-a-GCST90027775	9	-0.359929546	0.902721052	0.70198496	0.70 (0.12-4.09)	-0.252040859	0.234880799	0.283244828	0.78 (0.49-1.23)	-0.366755965	0.178273057	0.039660179	0.821336119	0.69 (0.49-0.98)	-0.227331402	0.382216371	0.568432741	0.80 (0.38-1.69)	-0.250171561	0.353262374	0.498947278	0.78 (0.39-1.56)	TRUE	NA	NA	20.90262056	0.024252251	3.700531641	8	0.88308171	-0.000751024	0.097359035	0.994060446	NA	0.878
110	f2noEF	finn-b-M13_PYOGARTH	Pyogenic arthritis || id:finn-b-M13_PYOGARTH	Gut bacterial pathway abundance (PWY.5850..superpathway.of.menaquinol.6.biosynthesis.I) || id:ebi-a-GCST90027560	12	-0.429950158	0.352813522	0.250951524	0.65 (0.33-1.30)	0.106375099	0.109090219	0.329505081	1.11 (0.90-1.38)	0.057193927	0.079885153	0.474021053	0.898320422	1.06 (0.91-1.24)	0.174157361	0.179626581	0.353105387	1.19 (0.84-1.69)	0.180029119	0.186105703	0.354157329	1.20 (0.83-1.72)	TRUE	NA	NA	20.90579099	0.0323412	7.749465734	11	0.735555032	0.103816295	0.073236101	0.186717595	NA	0.746333333
226	iwKjxm	finn-b-M13_PYOGARTH	Pyogenic arthritis || id:finn-b-M13_PYOGARTH	Gut microbiota abundance (k_Bacteria.p_Firmicutes.c_Clostridia.o_Clostridiales.f_Ruminococcaceae) || id:ebi-a-GCST90027676	7	-0.475136761	0.787804548	0.572742562	0.62 (0.13-2.91)	-0.182407895	0.255163839	0.474691988	0.83 (0.51-1.37)	-0.158095337	0.211096374	0.453902456	0.896528227	0.85 (0.56-1.29)	-0.272363408	0.350314064	0.466413348	0.76 (0.38-1.51)	-0.199070402	0.376698009	0.616146597	0.82 (0.39-1.71)	TRUE	NA	NA	20.91056828	0.018869809	0.748966868	6	0.993372721	0.033890368	0.081133373	0.693489524	NA	0.993333333
355	BTlu8z	finn-b-M13_PYOGARTH	Pyogenic arthritis || id:finn-b-M13_PYOGARTH	Gut microbiota abundance (k_Bacteria.p_Firmicutes.c_Negativicutes.o_Selenomonadales.f_Veillonellaceae.g_Veillonella.s_Veillonella_unclassified) || id:ebi-a-GCST90027808	10	-1.129762841	0.37740984	0.017242621	0.32 (0.15-0.68)	-0.142315196	0.136468918	0.297022576	0.87 (0.66-1.13)	-0.105975046	0.098198811	0.28050362	0.85686076	0.90 (0.74-1.09)	-0.254313829	0.226961325	0.291502318	0.78 (0.50-1.21)	-0.236983273	0.258430157	0.383052101	0.79 (0.48-1.31)	TRUE	NA	NA	20.93000126	0.026982223	10.56220226	9	0.306914425	0.179660299	0.063948937	0.022863001	NA	0.332666667
6	0Q9njO	finn-b-M13_PYOGARTH	Pyogenic arthritis || id:finn-b-M13_PYOGARTH	Gut bacterial pathway abundance (BRANCHED.CHAIN.AA.SYN.PWY..superpathway.of.branched.amino.acid.biosynthesis) || id:ebi-a-GCST90027453	14	-1.71201989	0.691507989	0.029183001	0.18 (0.05-0.70)	0.039170799	0.212455035	0.853721487	1.04 (0.69-1.58)	-0.019745324	0.191320647	0.917799954	0.973805694	0.98 (0.67-1.43)	0.129360875	0.397866492	0.750251148	1.14 (0.52-2.48)	0.104402852	0.40222551	0.799266058	1.11 (0.50-2.44)	TRUE	NA	NA	20.93473746	0.037782936	23.00122215	13	0.04166162	0.166780847	0.066275592	0.027083964	NA	0.044
228	QWFTcS	finn-b-M13_PYOGARTH	Pyogenic arthritis || id:finn-b-M13_PYOGARTH	Gut microbiota abundance (k_Bacteria.p_Firmicutes.c_Negativicutes.o_Selenomonadales.f_Acidaminococcaceae) || id:ebi-a-GCST90027678	7	2.01436048	1.014818305	0.103918889	7.50 (1.03-54.78)	-0.175998375	0.197778131	0.373531487	0.84 (0.57- 1.24)	-0.110123035	0.192693917	0.56766617	0.903310056	0.90 (0.61- 1.31)	-0.22664137	0.269463671	0.432536976	0.80 (0.47- 1.35)	-0.245412706	0.288439664	0.427508385	0.78 (0.44- 1.38)	TRUE	NA	NA	20.94537967	0.018901356	13.01929292	6	0.042730595	-0.315532921	0.148994298	0.087755268	NA	0.066
214	zFDXMQ	finn-b-M13_PYOGARTH	Pyogenic arthritis || id:finn-b-M13_PYOGARTH	Gut microbiota abundance (k_Bacteria.p_Bacteroidetes.c_Bacteroidia.o_Bacteroidales.f_Bacteroidaceae) || id:ebi-a-GCST90027664	14	-0.517185047	0.663895185	0.451059969	0.60 (0.16-2.19)	-0.097695657	0.231594662	0.67314255	0.91 (0.58-1.43)	-0.10099939	0.160023054	0.527939019	0.898320422	0.90 (0.66-1.24)	-0.042227846	0.358232633	0.90796596	0.96 (0.48-1.93)	-0.035298598	0.394808686	0.930121343	0.97 (0.45-2.09)	TRUE	NA	NA	20.95947842	0.037828131	11.65179586	13	0.556382248	0.043530962	0.067392781	0.530483846	NA	0.578666667
49	BTlu8z	finn-b-M13_PYOGARTH	Pyogenic arthritis || id:finn-b-M13_PYOGARTH	Gut bacterial pathway abundance (P162.PWY..L.glutamate.degradation.V..via.hydroxyglutarate.) || id:ebi-a-GCST90027498	11	-0.583245026	0.556845677	0.322223981	0.56 (0.19-1.66)	-0.073382124	0.197506542	0.710233321	0.93 (0.63-1.37)	0.089571052	0.153580894	0.55974695	0.898320422	1.09 (0.81-1.48)	-0.114604241	0.286130591	0.697188593	0.89 (0.51-1.56)	-0.110367118	0.307949582	0.727499221	0.90 (0.49-1.64)	TRUE	NA	NA	20.96690509	0.029732481	6.342628356	10	0.785702701	0.070396378	0.056002666	0.240388093	NA	0.800333333
125	0Q9njO	finn-b-M13_PYOGARTH	Pyogenic arthritis || id:finn-b-M13_PYOGARTH	Gut bacterial pathway abundance (PWY.6263..superpathway.of.menaquinol.8.biosynthesis.II) || id:ebi-a-GCST90027575	6	0.177353059	0.529522239	0.754505037	1.19 (0.42-3.37)	0.018460777	0.15298747	0.903953568	1.02 (0.75-1.37)	0.034373316	0.116926704	0.768778392	0.970106361	1.03 (0.82-1.30)	0.212979891	0.224047253	0.385459495	1.24 (0.80-1.92)	-0.034955356	0.248987325	0.893832127	0.97 (0.59-1.57)	TRUE	NA	NA	20.98390498	0.016230928	3.961681556	5	0.55494599	-0.029096996	0.105100073	0.795612393	NA	0.541333333
255	eKlMUw	finn-b-M13_PYOGARTH	Pyogenic arthritis || id:finn-b-M13_PYOGARTH	Gut microbiota abundance (k_Bacteria.p_Firmicutes.c_Clostridia.o_Clostridiales.f_Clostridiales_noname.g_Flavonifractor) || id:ebi-a-GCST90027705	5	1.428138853	1.707544413	0.46432828	4.17 (0.15-118.50)	-0.222355063	0.180951541	0.21914305	0.80 (0.56- 1.14)	-0.120084786	0.14263227	0.399833419	0.87613771	0.89 (0.67- 1.17)	-0.266938282	0.246658632	0.340036793	0.77 (0.47- 1.24)	-0.261297225	0.256151973	0.36536361	0.77 (0.47- 1.27)	TRUE	NA	NA	20.98809044	0.013528298	1.923140437	4	0.749892861	-0.254460113	0.279664669	0.429970958	NA	0.752666667
41	MXE5c6	finn-b-M13_PYOGARTH	Pyogenic arthritis || id:finn-b-M13_PYOGARTH	Gut bacterial pathway abundance (NAGLIPASYN.PWY..lipid.IVA.biosynthesis) || id:ebi-a-GCST90027490	12	-0.42329815	0.956475487	0.667502638	0.65 (0.10-4.27)	-0.18234872	0.243072266	0.453144401	0.83 (0.52-1.34)	0.151262015	0.229593371	0.510007698	0.898320422	1.16 (0.74-1.82)	-0.306404705	0.342669225	0.390375681	0.74 (0.38-1.44)	-0.306404705	0.382370882	0.439908018	0.74 (0.35-1.56)	TRUE	NA	NA	20.99029343	0.032471574	22.85414472	11	0.018531085	0.060626193	0.097796451	0.549173455	NA	0.022333333
95	wZTn6E	finn-b-M13_PYOGARTH	Pyogenic arthritis || id:finn-b-M13_PYOGARTH	Gut bacterial pathway abundance (PWY.5177..glutaryl.CoA.degradation) || id:ebi-a-GCST90027545	7	-0.306288734	1.061153632	0.784442298	0.74 (0.09-5.89)	0.277247899	0.270142393	0.30474887	1.32 (0.78-2.24)	0.214533931	0.213845722	0.315755569	0.85686076	1.24 (0.81-1.88)	0.290996697	0.384517764	0.477833519	1.34 (0.63-2.84)	0.356641675	0.410586653	0.418442101	1.43 (0.64-3.19)	TRUE	NA	NA	20.99123054	0.01894262	3.013515888	6	0.807148541	0.047963364	0.095718388	0.637585346	NA	0.825333333
306	2Hjefc	finn-b-M13_PYOGARTH	Pyogenic arthritis || id:finn-b-M13_PYOGARTH	Gut microbiota abundance (k_Bacteria.p_Actinobacteria.c_Actinobacteria.o_Coriobacteriales.f_Coriobacteriaceae.g_Adlercreutzia.s_Adlercreutzia_equolifaciens) || id:ebi-a-GCST90027758	7	0.323612262	0.879923796	0.728097485	1.38 (0.25-7.75)	0.135140375	0.242356146	0.577110263	1.14 (0.71-1.84)	0.082304248	0.170621748	0.629537152	0.935194113	1.09 (0.78-1.52)	0.268111868	0.465241554	0.585375207	1.31 (0.53-3.25)	0.324809039	0.460615991	0.507147012	1.38 (0.56-3.41)	TRUE	NA	NA	20.99276241	0.018943896	9.436353202	6	0.150483951	-0.033917777	0.119283864	0.78754582	NA	0.157
67	zFDXMQ	finn-b-M13_PYOGARTH	Pyogenic arthritis || id:finn-b-M13_PYOGARTH	Gut bacterial pathway abundance (PWY0.1261..anhydromuropeptides.recycling) || id:ebi-a-GCST90027516	8	0.192198633	1.779408527	0.917507108	1.21 (0.04-39.64)	0.098928999	0.277355973	0.721326868	1.10 (0.64- 1.90)	0.192921506	0.192264567	0.315659777	0.85686076	1.21 (0.83- 1.77)	0.029563712	0.451403275	0.949612745	1.03 (0.43- 2.50)	0.004205473	0.494926952	0.993457422	1.00 (0.38- 2.65)	TRUE	NA	NA	20.99764343	0.021655079	10.23337187	7	0.175729728	6.96E-05	0.169681492	0.999685892	NA	0.204333333
260	zFDXMQ	finn-b-M13_PYOGARTH	Pyogenic arthritis || id:finn-b-M13_PYOGARTH	Gut microbiota abundance (k_Bacteria.p_Firmicutes.c_Clostridia.o_Clostridiales.f_Lachnospiraceae.g_Coprococcus) || id:ebi-a-GCST90027710	11	0.363977411	0.906698979	0.697467255	1.44 (0.24-8.51)	0.117555225	0.211737777	0.578762999	1.12 (0.74-1.70)	0.144094085	0.16429821	0.380471583	0.872349185	1.15 (0.84-1.59)	-0.097131854	0.352981659	0.788783446	0.91 (0.45-1.81)	-0.112118343	0.335659745	0.745260754	0.89 (0.46-1.73)	TRUE	NA	NA	21.00134389	0.02978104	4.591293123	10	0.916757388	-0.022970087	0.093150183	0.810756483	NA	0.915
63	0iP4Jm	finn-b-M13_PYOGARTH	Pyogenic arthritis || id:finn-b-M13_PYOGARTH	Gut bacterial pathway abundance (PPGPPMET.PWY..ppGpp.biosynthesis) || id:ebi-a-GCST90027512	11	0.523522457	0.644225065	0.437392183	1.69 (0.48-5.97)	0.253273374	0.213825016	0.236219558	1.29 (0.85-1.96)	0.018638438	0.151322481	0.901972228	0.973805694	1.02 (0.76-1.37)	0.376441302	0.395004919	0.363055323	1.46 (0.67-3.16)	0.394572682	0.382565239	0.326659015	1.48 (0.70-3.14)	TRUE	NA	NA	21.00827134	0.029791101	10.4506413	10	0.401885025	-0.053239242	0.065872451	0.439805219	NA	0.415
23	MXE5c6	finn-b-M13_PYOGARTH	Pyogenic arthritis || id:finn-b-M13_PYOGARTH	Gut bacterial pathway abundance (GLUCARDEG.PWY..D.glucarate.degradation.I) || id:ebi-a-GCST90027472	3	-0.540003053	0.716258074	0.588739321	0.58 (0.14-2.37)	-0.308967543	0.21241895	0.14580228	0.73 (0.48-1.11)	-0.322787454	0.180315969	0.073434416	0.842677972	0.72 (0.51-1.03)	-0.296853417	0.259348767	0.370877708	0.74 (0.45-1.24)	-0.289844225	0.243778081	0.356481708	0.75 (0.46-1.21)	TRUE	NA	NA	21.01675781	0.008128115	0.602046828	2	0.740060445	0.045507606	0.145226208	0.806680753	NA	NA
21	eKlMUw	finn-b-M13_PYOGARTH	Pyogenic arthritis || id:finn-b-M13_PYOGARTH	Gut bacterial pathway abundance (GALACTUROCAT.PWY..D.galacturonate.degradation.I) || id:ebi-a-GCST90027470	8	2.835780015	2.178763609	0.240806336	17.04 (0.24-1219.45)	0.188409991	0.266469541	0.479529105	1.21 (0.72- 2.04)	0.120982489	0.207534617	0.559926362	0.898320422	1.13 (0.75- 1.70)	0.248288368	0.386645141	0.541220237	1.28 (0.60- 2.73)	0.242181638	0.413171665	0.576177039	1.27 (0.57- 2.86)	TRUE	NA	NA	21.01749584	0.021675794	5.084871105	7	0.649606664	-0.223232298	0.178340706	0.257259331	NA	0.691333333
361	eKlMUw	finn-b-M13_PYOGARTH	Pyogenic arthritis || id:finn-b-M13_PYOGARTH	Gut microbiota abundance (k_Bacteria.p_Proteobacteria.c_Deltaproteobacteria.o_Desulfovibrionales.f_Desulfovibrionaceae.g_Bilophila.s_Bilophila_wadsworthia) || id:ebi-a-GCST90027814	7	-0.02842665	0.6529544	0.966959844	0.97 (0.27-3.50)	0.094628069	0.267550423	0.723576373	1.10 (0.65-1.86)	0.043309799	0.186354699	0.816223317	0.973805694	1.04 (0.72-1.50)	0.201564456	0.324742668	0.557629496	1.22 (0.65-2.31)	0.385127008	0.37510608	0.344154059	1.47 (0.70-3.07)	TRUE	NA	NA	21.0181616	0.018966618	7.531596445	6	0.274465684	0.009403597	0.080185387	0.911208709	NA	0.321666667
78	eKlMUw	finn-b-M13_PYOGARTH	Pyogenic arthritis || id:finn-b-M13_PYOGARTH	Gut bacterial pathway abundance (PWY0.845..superpathway.of.pyridoxal.5..phosphate.biosynthesis.and.salvage) || id:ebi-a-GCST90027527	19	0.390930375	0.325722253	0.246522095	1.48 (0.78-2.80)	0.125890842	0.154655804	0.415641183	1.13 (0.84-1.54)	0.018012267	0.111936347	0.872160142	0.973805694	1.02 (0.82-1.27)	0.198953501	0.208673773	0.353007006	1.22 (0.81-1.84)	0.083099019	0.280863928	0.770716086	1.09 (0.63-1.88)	TRUE	NA	NA	21.01888282	0.051482765	16.49210328	18	0.558244464	-0.044695251	0.036661074	0.239434996	NA	0.540666667
203	zV4hhX	finn-b-M13_PYOGARTH	Pyogenic arthritis || id:finn-b-M13_PYOGARTH	Gut microbiota abundance (k_Bacteria.p_Firmicutes.c_Bacilli) || id:ebi-a-GCST90027653	13	-0.109927437	0.437204695	0.806115106	0.90 (0.38-2.11)	0.052537936	0.160057751	0.74272747	1.05 (0.77-1.44)	0.126659202	0.113502791	0.264459519	0.852535627	1.14 (0.91-1.42)	0.029817254	0.238713898	0.902664553	1.03 (0.65-1.64)	0.061559977	0.252448442	0.811464813	1.06 (0.65-1.74)	TRUE	NA	NA	21.01909646	0.035225176	8.175478991	12	0.771271302	0.033156473	0.059171317	0.586473772	NA	0.788666667
28	2Hjefc	finn-b-M13_PYOGARTH	Pyogenic arthritis || id:finn-b-M13_PYOGARTH	Gut bacterial pathway abundance (GLYCOL.GLYOXDEG.PWY..superpathway.of.glycol.metabolism.and.degradation) || id:ebi-a-GCST90027477	12	-0.40350413	0.412292951	0.350819161	0.67 (0.30-1.50)	-0.010289539	0.130623209	0.937213444	0.99 (0.77-1.28)	0.034610017	0.098044659	0.724086509	0.959852731	1.04 (0.85-1.25)	0.006661696	0.19606527	0.973504253	1.01 (0.69-1.48)	0.006661696	0.196342713	0.973541677	1.01 (0.69-1.48)	TRUE	NA	NA	21.02141856	0.032519473	9.229397235	11	0.600727069	0.076743978	0.070149129	0.299601213	NA	0.602333333
132	QWFTcS	finn-b-M13_PYOGARTH	Pyogenic arthritis || id:finn-b-M13_PYOGARTH	Gut bacterial pathway abundance (PWY.6519..8.amino.7.oxononanoate.biosynthesis.I) || id:ebi-a-GCST90027582	10	-1.039475605	0.766719759	0.212208897	0.35 (0.08-1.59)	-0.202001816	0.235786073	0.391601592	0.82 (0.51-1.30)	-0.324987441	0.174678409	0.062816225	0.842677972	0.72 (0.51-1.02)	-0.171817173	0.332804798	0.618109862	0.84 (0.44-1.62)	-0.178044561	0.364456606	0.636863536	0.84 (0.41-1.71)	TRUE	NA	NA	21.03406555	0.027115913	6.799846803	9	0.657949234	0.07019157	0.073341977	0.366568467	NA	0.694333333
181	MXE5c6	finn-b-M13_PYOGARTH	Pyogenic arthritis || id:finn-b-M13_PYOGARTH	Gut bacterial pathway abundance (PWY_GLYCOLYSIS..glycolysis.I..from.glucose.6.phosphate.) || id:ebi-a-GCST90027631	15	-0.314165141	0.739451189	0.677884546	0.73 (0.17-3.11)	-0.064880954	0.202732799	0.748944183	0.94 (0.63-1.39)	-0.07265191	0.14625965	0.619377755	0.935194113	0.93 (0.70-1.24)	-0.040968202	0.375659042	0.914705099	0.96 (0.46-2.00)	-0.101890779	0.357515031	0.779818895	0.90 (0.45-1.82)	TRUE	NA	NA	21.03833179	0.040681947	16.78710107	14	0.267700944	0.026831127	0.080066226	0.742886695	NA	0.261666667
182	fylDa5	finn-b-M13_PYOGARTH	Pyogenic arthritis || id:finn-b-M13_PYOGARTH	Gut bacterial pathway abundance (PWY_GLYOXYLATE.BYPASS..glyoxylate.cycle) || id:ebi-a-GCST90027632	11	-1.090234485	0.721463804	0.165038111	0.34 (0.08-1.38)	-0.101192452	0.192640126	0.599379733	0.90 (0.62-1.32)	-0.161905632	0.137847536	0.240184063	0.84892949	0.85 (0.65-1.11)	-0.046095167	0.312338429	0.885606776	0.95 (0.52-1.76)	-0.089153236	0.322647317	0.787930568	0.91 (0.49-1.72)	TRUE	NA	NA	21.04050865	0.029836694	11.08278089	10	0.351105098	0.11087818	0.084528872	0.222086571	NA	0.368333333
327	0Q9njO	finn-b-M13_PYOGARTH	Pyogenic arthritis || id:finn-b-M13_PYOGARTH	Gut microbiota abundance (k_Bacteria.p_Bacteroidetes.c_Bacteroidia.o_Bacteroidales.f_Rikenellaceae.g_Alistipes.s_Alistipes_senegalensis) || id:ebi-a-GCST90027779	12	-0.595309525	0.932797964	0.537684858	0.55 (0.09-3.43)	0.252831921	0.218487732	0.247194551	1.29 (0.84-1.98)	0.210555657	0.152130004	0.166342894	0.842677972	1.23 (0.92-1.66)	0.461026215	0.376513858	0.24635523	1.59 (0.76-3.32)	0.482865249	0.391493542	0.243135538	1.62 (0.75-3.49)	TRUE	NA	NA	21.05359842	0.03256905	14.05166003	11	0.230148088	0.08548701	0.09722056	0.399869703	NA	0.231
30	wZTn6E	finn-b-M13_PYOGARTH	Pyogenic arthritis || id:finn-b-M13_PYOGARTH	Gut bacterial pathway abundance (HEMESYN2.PWY..heme.biosynthesis.II..anaerobic.) || id:ebi-a-GCST90027479	14	0.668851848	1.058529781	0.539324255	1.95 (0.25-15.54)	-0.054200874	0.221779876	0.806928471	0.95 (0.61- 1.46)	-0.064187459	0.204009821	0.75304316	0.963852377	0.94 (0.63- 1.40)	0.093779431	0.390611929	0.814009866	1.10 (0.51- 2.36)	0.093779431	0.46321233	0.842695455	1.10 (0.44- 2.72)	TRUE	NA	NA	21.06605937	0.038019913	23.35711536	13	0.037585137	-0.068846815	0.097477426	0.493496577	NA	0.041666667
54	2Hjefc	finn-b-M13_PYOGARTH	Pyogenic arthritis || id:finn-b-M13_PYOGARTH	Gut bacterial pathway abundance (P461.PWY..hexitol.fermentation.to.lactate..formate..ethanol.and.acetate) || id:ebi-a-GCST90027503	17	-0.533048104	0.524151805	0.325290046	0.59 (0.21-1.64)	-0.066109966	0.197558379	0.737900371	0.94 (0.64-1.38)	-0.081042187	0.134203704	0.545927122	0.898320422	0.92 (0.71-1.20)	-0.19710814	0.332450022	0.561538443	0.82 (0.43-1.58)	-0.308516277	0.378974165	0.427547995	0.73 (0.35-1.54)	TRUE	NA	NA	21.07513215	0.046186644	15.58496231	16	0.482283137	0.048363355	0.054213313	0.386430176	NA	0.470333333
215	wZTn6E	finn-b-M13_PYOGARTH	Pyogenic arthritis || id:finn-b-M13_PYOGARTH	Gut microbiota abundance (k_Bacteria.p_Bacteroidetes.c_Bacteroidia.o_Bacteroidales.f_Bacteroidales_noname) || id:ebi-a-GCST90027665	8	1.506955065	0.886378816	0.140015429	4.51 (0.79-25.64)	-0.231544289	0.262246307	0.377275831	0.79 (0.47- 1.33)	-0.125530554	0.195949208	0.521764385	0.898320422	0.88 (0.60- 1.30)	-0.42098577	0.474693725	0.404593512	0.66 (0.26- 1.66)	-0.465716119	0.469821384	0.354577768	0.63 (0.25- 1.58)	TRUE	NA	NA	21.07721864	0.021736903	7.85907235	7	0.345184767	-0.156006334	0.082609886	0.107880633	NA	0.367666667
321	zFDXMQ	finn-b-M13_PYOGARTH	Pyogenic arthritis || id:finn-b-M13_PYOGARTH	Gut microbiota abundance (k_Bacteria.p_Bacteroidetes.c_Bacteroidia.o_Bacteroidales.f_Prevotellaceae.g_Paraprevotella.s_Paraprevotella_xylaniphila) || id:ebi-a-GCST90027773	11	0.067934852	0.483760867	0.891412458	1.07 (0.41-2.76)	-0.069384672	0.131911887	0.598893373	0.93 (0.72-1.21)	-0.089644321	0.100594386	0.372850656	0.872349185	0.91 (0.75-1.11)	-0.073274447	0.187667869	0.704393858	0.93 (0.64-1.34)	-0.084267734	0.21421736	0.702298892	0.92 (0.60-1.40)	TRUE	NA	NA	21.08047929	0.029893121	6.335716131	10	0.786313436	-0.027873233	0.083699094	0.746747802	NA	0.793666667
350	wZTn6E	finn-b-M13_PYOGARTH	Pyogenic arthritis || id:finn-b-M13_PYOGARTH	Gut microbiota abundance (k_Bacteria.p_Firmicutes.c_Erysipelotrichia.o_Erysipelotrichales.f_Erysipelotrichaceae.g_Erysipelotrichaceae_noname.s_Eubacterium_biforme) || id:ebi-a-GCST90027803	7	0.201563589	0.340854408	0.580007787	1.22 (0.63-2.39)	0.128169648	0.13527777	0.343406795	1.14 (0.87-1.48)	0.127825412	0.107140905	0.2328463	0.84892949	1.14 (0.92-1.40)	0.089946573	0.171710723	0.619176616	1.09 (0.78-1.53)	0.143948711	0.178178482	0.44998829	1.15 (0.81-1.64)	TRUE	NA	NA	21.08054076	0.019022934	1.368022931	6	0.967774705	-0.017587992	0.077179594	0.828762272	NA	0.968333333
174	MXE5c6	finn-b-M13_PYOGARTH	Pyogenic arthritis || id:finn-b-M13_PYOGARTH	Gut bacterial pathway abundance (PWY.7392..taxadiene.biosynthesis..engineered.) || id:ebi-a-GCST90027624	10	-0.428256962	0.482004677	0.400201618	0.65 (0.25-1.68)	-0.176370572	0.138550047	0.203027361	0.84 (0.64-1.10)	-0.164445009	0.101269381	0.104410515	0.842677972	0.85 (0.70-1.03)	-0.111477216	0.223668516	0.630152003	0.89 (0.58-1.39)	-0.111477216	0.258152756	0.676027988	0.89 (0.54-1.48)	TRUE	NA	NA	21.08122033	0.027176422	9.83228085	9	0.364233009	0.046277075	0.082315805	0.589387587	NA	0.382666667
244	fylDa5	finn-b-M13_PYOGARTH	Pyogenic arthritis || id:finn-b-M13_PYOGARTH	Gut microbiota abundance (k_Bacteria.p_Bacteroidetes.c_Bacteroidia.o_Bacteroidales.f_Bacteroidales_noname.g_Bacteroidales_noname) || id:ebi-a-GCST90027694	8	1.507385346	0.886925124	0.140124116	4.51 (0.79-25.68)	-0.231591506	0.262192055	0.37707984	0.79 (0.47- 1.33)	-0.125600862	0.19592255	0.521474576	0.898320422	0.88 (0.60- 1.29)	-0.427946584	0.475416051	0.397948126	0.65 (0.26- 1.66)	-0.465219463	0.469191876	0.354454204	0.63 (0.25- 1.58)	TRUE	NA	NA	21.08277147	0.02174262	7.858500686	7	0.345236508	-0.156069378	0.082672048	0.107979005	NA	0.368333333
359	zV4hhX	finn-b-M13_PYOGARTH	Pyogenic arthritis || id:finn-b-M13_PYOGARTH	Gut microbiota abundance (k_Bacteria.p_Proteobacteria.c_Betaproteobacteria.o_Burkholderiales.f_Sutterellaceae.g_Sutterella.s_Sutterella_wadsworthensis) || id:ebi-a-GCST90027812	5	-0.00374243	1.676116949	0.998358661	1.00 (0.04-26.61)	0.061676202	0.293641768	0.833637291	1.06 (0.60- 1.89)	0.012397137	0.217650975	0.954578021	0.979685163	1.01 (0.66- 1.55)	0.068235522	0.382547194	0.867100762	1.07 (0.51- 2.27)	0.07252596	0.399582073	0.864797878	1.08 (0.49- 2.35)	TRUE	NA	NA	21.08636865	0.013591672	3.85714364	4	0.425684444	0.001835508	0.188542539	0.992843721	NA	0.480666667
184	2Hjefc	finn-b-M13_PYOGARTH	Pyogenic arthritis || id:finn-b-M13_PYOGARTH	Gut bacterial pathway abundance (PWY_NAD.BIOSYNTHESIS.II..NAD.salvage.pathway.II) || id:ebi-a-GCST90027634	13	0.628297943	0.583339727	0.304503111	1.87 (0.60-5.88)	0.183269848	0.145023576	0.206328921	1.20 (0.90-1.60)	0.046688822	0.107619842	0.664411181	0.946486655	1.05 (0.85-1.29)	0.285681759	0.23810231	0.253359175	1.33 (0.83-2.12)	0.280483856	0.261126805	0.303889251	1.32 (0.79-2.21)	TRUE	NA	NA	21.0873994	0.035339836	13.0795655	12	0.363284155	-0.078593843	0.077355694	0.331453088	NA	0.379333333
256	iqbNEr	finn-b-M13_PYOGARTH	Pyogenic arthritis || id:finn-b-M13_PYOGARTH	Gut microbiota abundance (k_Bacteria.p_Firmicutes.c_Clostridia.o_Clostridiales.f_Clostridiales_noname.g_Pseudoflavonifractor) || id:ebi-a-GCST90027706	10	-0.332655814	0.551397064	0.563021028	0.72 (0.24-2.11)	-0.037903554	0.162614325	0.815692565	0.96 (0.70-1.32)	-0.139518711	0.122868525	0.256160769	0.84892949	0.87 (0.68-1.11)	-0.058734458	0.250488936	0.819860327	0.94 (0.58-1.54)	-0.042748262	0.280623926	0.8822847	0.96 (0.55-1.66)	TRUE	NA	NA	21.08788449	0.02718516	9.777838548	9	0.368768148	0.02750289	0.076138964	0.727288715	NA	0.402666667
15	JWYTTL	finn-b-M13_PYOGARTH	Pyogenic arthritis || id:finn-b-M13_PYOGARTH	Gut bacterial pathway abundance (FAO.PWY..fatty.acid..beta..oxidation.I) || id:ebi-a-GCST90027464	7	1.115603681	0.623027016	0.133358755	3.05 (0.90-10.35)	-0.098159355	0.230941731	0.670807888	0.91 (0.58- 1.43)	-0.187149666	0.169050655	0.268266843	0.852535627	0.83 (0.60- 1.16)	0.06024441	0.321078388	0.857350037	1.06 (0.57- 1.99)	0.008848831	0.349917699	0.980645068	1.01 (0.51- 2.00)	TRUE	NA	NA	21.09554162	0.019036263	5.752820525	6	0.451441125	-0.163951465	0.075466396	0.081883244	NA	0.476666667
372	suoHTa	finn-b-M13_PYOGARTH	Pyogenic arthritis || id:finn-b-M13_PYOGARTH	Gut microbiota abundance (k_Bacteria.p_Bacteroidetes.c_Bacteroidia.o_Bacteroidales.f_Bacteroidaceae.g_Bacteroides.s_Bacteroides_eggerthii) || id:ebi-a-GCST90027825	7	0.368292888	0.417500244	0.418086147	1.45 (0.64-3.28)	-0.153164477	0.17434929	0.379676714	0.86 (0.61-1.21)	-0.050009614	0.128222521	0.69652022	0.951903414	0.95 (0.74-1.22)	-0.239740019	0.254535238	0.382616303	0.79 (0.48-1.30)	-0.236057394	0.270433871	0.416287424	0.79 (0.46-1.34)	TRUE	NA	NA	21.11349687	0.019052616	5.003182871	6	0.543404953	-0.069264632	0.065790714	0.340626808	NA	0.538666667
64	eKlMUw	finn-b-M13_PYOGARTH	Pyogenic arthritis || id:finn-b-M13_PYOGARTH	Gut bacterial pathway abundance (PRPP.PWY..superpathway.of.histidine..purine..and.pyrimidine.biosynthesis) || id:ebi-a-GCST90027513	15	0.069026649	0.693825203	0.922269343	1.07 (0.28-4.17)	0.187263604	0.203968584	0.358566396	1.21 (0.81-1.80)	0.23163332	0.153883649	0.132259885	0.842677972	1.26 (0.93-1.70)	0.093121869	0.338370748	0.787177493	1.10 (0.57-2.13)	0.112479065	0.335670244	0.742526658	1.12 (0.58-2.16)	TRUE	NA	NA	21.11765015	0.040834677	6.858994035	14	0.940010823	0.015610923	0.064951167	0.813808601	NA	0.942333333
392	vsOWBs	finn-b-M13_PYOGARTH	Pyogenic arthritis || id:finn-b-M13_PYOGARTH	Gut microbiota abundance (k_Bacteria.p_Firmicutes.c_Clostridia.o_Clostridiales.f_Lachnospiraceae.g_Dorea.s_Dorea_longicatena) || id:ebi-a-GCST90027847	11	0.922132665	0.736989585	0.242400962	2.51 (0.59-10.66)	0.083857258	0.194095082	0.665710772	1.09 (0.74- 1.59)	0.138480928	0.150484387	0.35745022	0.872349185	1.15 (0.86- 1.54)	0.002912597	0.316659712	0.992842169	1.00 (0.54- 1.87)	0.046893182	0.339151048	0.892774527	1.05 (0.54- 2.04)	TRUE	NA	NA	21.13098433	0.02996435	6.951206036	10	0.730043236	-0.076749533	0.070658821	0.305625525	NA	0.740333333
233	QWFTcS	finn-b-M13_PYOGARTH	Pyogenic arthritis || id:finn-b-M13_PYOGARTH	Gut microbiota abundance (k_Bacteria.p_Proteobacteria.c_Deltaproteobacteria.o_Desulfovibrionales.f_Desulfovibrionaceae) || id:ebi-a-GCST90027683	7	-1.62787066	1.225169642	0.241358177	0.20 (0.02-2.17)	-0.1723483	0.269167992	0.521977498	0.84 (0.50-1.43)	-0.145397904	0.213376451	0.495608966	0.898320422	0.86 (0.57-1.31)	-0.164113394	0.38055425	0.681351476	0.85 (0.40-1.79)	-0.179122888	0.406827001	0.675143773	0.84 (0.38-1.86)	TRUE	NA	NA	21.13117327	0.019068507	2.772927035	6	0.83675946	0.138559429	0.112760536	0.273823807	NA	0.849333333
208	zV4hhX	finn-b-M13_PYOGARTH	Pyogenic arthritis || id:finn-b-M13_PYOGARTH	Gut microbiota abundance (k_Bacteria.p_Proteobacteria.c_Deltaproteobacteria) || id:ebi-a-GCST90027658	7	-1.629029575	1.225563213	0.241199189	0.20 (0.02-2.17)	-0.172333909	0.269160156	0.522000133	0.84 (0.50-1.43)	-0.145397546	0.213371173	0.495599364	0.898320422	0.86 (0.57-1.31)	-0.164187452	0.38049134	0.681168548	0.85 (0.40-1.79)	-0.179198067	0.406831587	0.675020625	0.84 (0.38-1.86)	TRUE	NA	NA	21.13141774	0.019068726	2.772906349	6	0.836761945	0.138669711	0.112799549	0.273633749	NA	0.849
292	wZTn6E	finn-b-M13_PYOGARTH	Pyogenic arthritis || id:finn-b-M13_PYOGARTH	Gut microbiota abundance (k_Bacteria.p_Proteobacteria.c_Deltaproteobacteria.o_Desulfovibrionales) || id:ebi-a-GCST90027744	7	-1.628943627	1.225545945	0.241214933	0.20 (0.02-2.17)	-0.172314806	0.26914617	0.522024643	0.84 (0.50-1.43)	-0.145388056	0.213362012	0.495608991	0.898320422	0.86 (0.57-1.31)	-0.164187102	0.379140408	0.680112035	0.85 (0.40-1.78)	-0.179196523	0.406802612	0.675001741	0.84 (0.38-1.86)	TRUE	NA	NA	21.13319029	0.019070321	2.772927088	6	0.836759453	0.138668393	0.112802803	0.273649955	NA	0.849
224	0Q9njO	finn-b-M13_PYOGARTH	Pyogenic arthritis || id:finn-b-M13_PYOGARTH	Gut microbiota abundance (k_Bacteria.p_Firmicutes.c_Clostridia.o_Clostridiales.f_Lachnospiraceae) || id:ebi-a-GCST90027674	12	0.367344112	0.783221165	0.649115552	1.44 (0.31-6.70)	0.152169778	0.237160466	0.521112056	1.16 (0.73-1.85)	-0.037191461	0.163174198	0.819704632	0.973805694	0.96 (0.70-1.33)	0.377152122	0.403363277	0.369851122	1.46 (0.66-3.21)	0.346242465	0.409247717	0.415552498	1.41 (0.63-3.15)	TRUE	NA	NA	21.13390182	0.032692735	13.0934373	11	0.287262305	-0.037344041	0.070275303	0.60674541	NA	0.272666667
247	0Q9njO	finn-b-M13_PYOGARTH	Pyogenic arthritis || id:finn-b-M13_PYOGARTH	Gut microbiota abundance (k_Bacteria.p_Bacteroidetes.c_Bacteroidia.o_Bacteroidales.f_Porphyromonadaceae.g_Odoribacter) || id:ebi-a-GCST90027697	10	-1.488395763	0.72308981	0.073544484	0.23 (0.05-0.93)	0.148598363	0.22972215	0.51772173	1.16 (0.74-1.82)	-0.062540542	0.173994842	0.719266661	0.959852731	0.94 (0.67-1.32)	0.257317823	0.39807925	0.534155737	1.29 (0.59-2.82)	0.264147602	0.403402332	0.528974556	1.30 (0.59-2.87)	TRUE	NA	NA	21.13613292	0.02724693	10.33640008	9	0.323944357	0.150273467	0.073968587	0.076668481	NA	0.336666667
376	suoHTa	finn-b-M13_PYOGARTH	Pyogenic arthritis || id:finn-b-M13_PYOGARTH	Gut microbiota abundance (k_Bacteria.p_Bacteroidetes.c_Bacteroidia.o_Bacteroidales.f_Bacteroidaceae.g_Bacteroides.s_Bacteroides_intestinalis) || id:ebi-a-GCST90027829	3	0.214510336	0.767300883	0.826454192	1.24 (0.28-5.58)	-0.001966942	0.185849401	0.991555724	1.00 (0.69-1.44)	-0.031660927	0.151361717	0.834312456	0.973805694	0.97 (0.72-1.30)	0.077378612	0.243101101	0.78042213	1.08 (0.67-1.74)	0.036700967	0.235720658	0.890566901	1.04 (0.65-1.65)	TRUE	NA	NA	21.13663586	0.008174259	1.155827525	2	0.561067667	-0.054101892	0.165171941	0.798487188	NA	NA
310	f2noEF	finn-b-M13_PYOGARTH	Pyogenic arthritis || id:finn-b-M13_PYOGARTH	Gut microbiota abundance (k_Bacteria.p_Bacteroidetes.c_Bacteroidia.o_Bacteroidales.f_Bacteroidales_noname.g_Bacteroidales_noname.s_Bacteroidales_bacterium_ph8) || id:ebi-a-GCST90027762	8	1.487713928	0.88449224	0.143562253	4.43 (0.78-25.06)	-0.232281705	0.263783826	0.378547356	0.79 (0.47- 1.33)	-0.126223581	0.195764666	0.519074928	0.898320422	0.88 (0.60- 1.29)	-0.42642893	0.443123785	0.367942701	0.65 (0.27- 1.56)	-0.463650115	0.463529775	0.350499501	0.63 (0.25- 1.56)	TRUE	NA	NA	21.1391994	0.021800671	7.850185894	7	0.345989683	-0.154280144	0.082453782	0.110508548	NA	0.365333333
401	f2noEF	finn-b-M13_PYOGARTH	Pyogenic arthritis || id:finn-b-M13_PYOGARTH	Gut microbiota abundance (k_Bacteria.p_Firmicutes.c_Clostridia.o_Clostridiales.f_Lachnospiraceae.g_Roseburia.s_Roseburia_unclassified) || id:ebi-a-GCST90027857	13	-0.708193613	0.430889102	0.128514909	0.49 (0.21-1.15)	0.009364276	0.127816428	0.941596456	1.01 (0.79-1.30)	-0.015548036	0.097174439	0.872880056	0.973805694	0.98 (0.81-1.19)	0.069324208	0.197177529	0.731247485	1.07 (0.73-1.58)	0.079955284	0.197101035	0.692134697	1.08 (0.74-1.59)	TRUE	NA	NA	21.14969611	0.035443396	4.889730866	12	0.961560864	0.111368515	0.067496631	0.127179603	NA	0.965666667
115	eKlMUw	finn-b-M13_PYOGARTH	Pyogenic arthritis || id:finn-b-M13_PYOGARTH	Gut bacterial pathway abundance (PWY.5971..palmitate.biosynthesis.II..bacteria.and.plants.) || id:ebi-a-GCST90027565	12	-0.430196418	0.31618952	0.203526831	0.65 (0.35-1.21)	-0.151445947	0.174967207	0.386727323	0.86 (0.61-1.21)	0.10756313	0.122565558	0.380162617	0.872349185	1.11 (0.88-1.42)	-0.150294325	0.177616614	0.415484912	0.86 (0.61-1.22)	0.449549651	0.326546147	0.195984317	1.57 (0.83-2.97)	TRUE	NA	NA	21.14979597	0.032717566	9.470538496	11	0.578543992	0.073470252	0.039821171	0.094818179	NA	0.446666667
360	iqbNEr	finn-b-M13_PYOGARTH	Pyogenic arthritis || id:finn-b-M13_PYOGARTH	Gut microbiota abundance (k_Bacteria.p_Proteobacteria.c_Deltaproteobacteria.o_Desulfovibrionales.f_Desulfovibrionaceae.g_Bilophila.s_Bilophila_unclassified) || id:ebi-a-GCST90027813	11	0.807006594	1.289060828	0.546834114	2.24 (0.18-28.04)	0.08738186	0.233377496	0.708089768	1.09 (0.69- 1.72)	0.187134596	0.16328796	0.251778441	0.84892949	1.21 (0.88- 1.66)	0.0528434	0.43213645	0.905096621	1.05 (0.45- 2.46)	0.029985753	0.40779404	0.942833132	1.03 (0.46- 2.29)	TRUE	NA	NA	21.15208325	0.029994374	13.26037032	10	0.209476388	-0.057839164	0.118886559	0.638235164	NA	0.220666667
158	MXE5c6	finn-b-M13_PYOGARTH	Pyogenic arthritis || id:finn-b-M13_PYOGARTH	Gut bacterial pathway abundance (PWY.7196..superpathway.of.pyrimidine.ribonucleosides.salvage) || id:ebi-a-GCST90027608	7	0.854521241	0.978894473	0.422627472	2.35 (0.35-16.01)	0.155573211	0.306561809	0.611819843	1.17 (0.64- 2.13)	0.091080624	0.210745944	0.665609069	0.946486655	1.10 (0.72- 1.66)	0.201461846	0.41876427	0.647495996	1.22 (0.54- 2.78)	0.195780133	0.464299906	0.687957557	1.22 (0.49- 3.02)	TRUE	NA	NA	21.15366317	0.019088776	5.818251332	6	0.443854763	-0.073139637	0.091510695	0.460412583	NA	0.467
66	MXE5c6	finn-b-M13_PYOGARTH	Pyogenic arthritis || id:finn-b-M13_PYOGARTH	Gut bacterial pathway abundance (PWY0.1241..ADP.L.glycero..beta..D.manno.heptose.biosynthesis) || id:ebi-a-GCST90027515	10	0.278156788	0.715076274	0.707433154	1.32 (0.33-5.36)	-0.056828097	0.177235033	0.748485549	0.94 (0.67-1.34)	0.019663271	0.136507022	0.885464261	0.973805694	1.02 (0.78-1.33)	-0.173679626	0.285299898	0.557733012	0.84 (0.48-1.47)	-0.159370289	0.291387668	0.597720533	0.85 (0.48-1.51)	TRUE	NA	NA	21.15388904	0.027269831	9.21928753	9	0.417283372	-0.035003259	0.094810004	0.721563806	NA	0.437666667
239	2Hjefc	finn-b-M13_PYOGARTH	Pyogenic arthritis || id:finn-b-M13_PYOGARTH	Gut microbiota abundance (k_Bacteria.p_Actinobacteria.c_Actinobacteria.o_Coriobacteriales.f_Coriobacteriaceae.g_Adlercreutzia) || id:ebi-a-GCST90027689	7	0.343922164	0.878373109	0.711525224	1.41 (0.25-7.89)	0.139801574	0.241691043	0.562973219	1.15 (0.72-1.85)	0.083534862	0.170310917	0.623791106	0.935194113	1.09 (0.78-1.52)	0.277763827	0.469824792	0.575960994	1.32 (0.53-3.32)	0.315443866	0.458139083	0.516841023	1.37 (0.56-3.36)	TRUE	NA	NA	21.16141381	0.019095692	9.428467107	6	0.150876384	-0.036661337	0.119290969	0.770983044	NA	0.157666667
309	jl5w6t	finn-b-M13_PYOGARTH	Pyogenic arthritis || id:finn-b-M13_PYOGARTH	Gut microbiota abundance (k_Bacteria.p_Actinobacteria.c_Actinobacteria.o_Coriobacteriales.f_Coriobacteriaceae.g_Gordonibacter.s_Gordonibacter_pamelaeae) || id:ebi-a-GCST90027761	4	-0.092591226	0.525843411	0.876445678	0.91 (0.33-2.56)	-0.142413688	0.118603392	0.229846018	0.87 (0.69-1.09)	-0.151477772	0.098927001	0.125718104	0.842677972	0.86 (0.71-1.04)	-0.135560558	0.13722796	0.396057038	0.87 (0.67-1.14)	-0.132396927	0.140415375	0.415295367	0.88 (0.67-1.15)	TRUE	NA	NA	21.16245034	0.010912403	0.212330742	3	0.975574568	-0.015045136	0.131950694	0.919635831	NA	0.978333333
11	QWFTcS	finn-b-M13_PYOGARTH	Pyogenic arthritis || id:finn-b-M13_PYOGARTH	Gut bacterial pathway abundance (DAPLYSINESYN.PWY..L.lysine.biosynthesis.I) || id:ebi-a-GCST90027459	10	0.163679967	0.622052886	0.799101407	1.18 (0.35-3.99)	0.101635703	0.241113908	0.673371266	1.11 (0.69-1.78)	0.00071439	0.182225758	0.996872017	0.996872017	1.00 (0.70-1.43)	0.263353202	0.399937365	0.52671031	1.30 (0.59-2.85)	0.256299954	0.389699168	0.527200796	1.29 (0.60-2.77)	TRUE	NA	NA	21.16743035	0.027287266	8.827769105	9	0.453322282	-0.015549381	0.056500849	0.790132156	NA	0.482
94	2Hjefc	finn-b-M13_PYOGARTH	Pyogenic arthritis || id:finn-b-M13_PYOGARTH	Gut bacterial pathway abundance (PWY.5173..superpathway.of.acetyl.CoA.biosynthesis) || id:ebi-a-GCST90027544	14	-0.04759462	0.465237104	0.920206716	0.95 (0.38-2.37)	-0.014279644	0.148667205	0.923480012	0.99 (0.74-1.32)	0.001687259	0.11081741	0.987852218	0.996649361	1.00 (0.81-1.24)	0.086729731	0.247055586	0.731172051	1.09 (0.67-1.77)	0.072525869	0.24358962	0.770608066	1.08 (0.67-1.73)	TRUE	NA	NA	21.1681754	0.038203368	9.00147799	13	0.772831904	0.007100647	0.065103059	0.914951342	NA	0.791333333
168	2Hjefc	finn-b-M13_PYOGARTH	Pyogenic arthritis || id:finn-b-M13_PYOGARTH	Gut bacterial pathway abundance (PWY.724..superpathway.of.L.lysine..L.threonine.and.L.methionine.biosynthesis.II) || id:ebi-a-GCST90027618	13	0.149882305	0.720210971	0.838947022	1.16 (0.28-4.77)	-0.23514019	0.233914874	0.314782118	0.79 (0.50-1.25)	-0.133561797	0.165235783	0.418911935	0.888802571	0.87 (0.63-1.21)	-0.496242632	0.392664255	0.23030682	0.61 (0.28-1.31)	-0.509176101	0.409925199	0.237920247	0.60 (0.27-1.34)	TRUE	NA	NA	21.16964163	0.035476821	10.75160384	12	0.550317729	-0.026088482	0.064520748	0.693711522	NA	0.566333333
77	wZTn6E	finn-b-M13_PYOGARTH	Pyogenic arthritis || id:finn-b-M13_PYOGARTH	Gut bacterial pathway abundance (PWY0.781..aspartate.superpathway) || id:ebi-a-GCST90027526	11	-0.474860104	0.594319154	0.444864525	0.62 (0.19-1.99)	0.050285335	0.22325963	0.821798373	1.05 (0.68-1.63)	-0.040903784	0.168537511	0.808239049	0.973805694	0.96 (0.69-1.34)	0.081048528	0.354191117	0.823615099	1.08 (0.54-2.17)	0.086593221	0.366210567	0.817850734	1.09 (0.53-2.24)	TRUE	NA	NA	21.17881741	0.03003209	5.840976659	10	0.828441987	0.048169764	0.063262076	0.465881839	NA	0.829
135	wZTn6E	finn-b-M13_PYOGARTH	Pyogenic arthritis || id:finn-b-M13_PYOGARTH	Gut bacterial pathway abundance (PWY.6590..superpathway.of.Clostridium.acetobutylicum.acidogenic.fermentation) || id:ebi-a-GCST90027585	6	-1.191195297	1.118381452	0.346850642	0.30 (0.03-2.72)	0.451026405	0.279529881	0.106632086	1.57 (0.91-2.72)	0.349494289	0.228000964	0.125309563	0.842677972	1.42 (0.91-2.22)	0.581183674	0.432636351	0.236902822	1.79 (0.77-4.18)	0.569882785	0.430009683	0.242405669	1.77 (0.76-4.11)	TRUE	NA	NA	21.18091324	0.016382802	3.38351269	5	0.641082182	0.153586715	0.109146681	0.232127701	NA	0.649333333
127	PSGhBt	finn-b-M13_PYOGARTH	Pyogenic arthritis || id:finn-b-M13_PYOGARTH	Gut bacterial pathway abundance (PWY.6285..superpathway.of.fatty.acids.biosynthesis..E..coli.) || id:ebi-a-GCST90027577	12	-0.125056381	0.457825131	0.790293656	0.88 (0.36-2.16)	-0.10573013	0.116497008	0.364101181	0.90 (0.72-1.13)	-0.152291996	0.087406708	0.081449382	0.842677972	0.86 (0.72-1.02)	-0.067477765	0.177733975	0.711428306	0.93 (0.66-1.32)	-0.079840265	0.190146066	0.682650646	0.92 (0.64-1.34)	TRUE	NA	NA	21.18557112	0.032772781	4.566978392	11	0.950314014	-0.004793336	0.079092917	0.952868792	NA	0.952
268	zFDXMQ	finn-b-M13_PYOGARTH	Pyogenic arthritis || id:finn-b-M13_PYOGARTH	Gut microbiota abundance (k_Bacteria.p_Firmicutes.c_Clostridia.o_Clostridiales.f_Ruminococcaceae.g_Ruminococcus) || id:ebi-a-GCST90027718	11	-0.565077181	0.917121102	0.553062812	0.57 (0.09-3.43)	-0.117147564	0.211251247	0.579208374	0.89 (0.59-1.35)	0.011523753	0.153033167	0.939974173	0.979038035	1.01 (0.75-1.37)	-0.210228123	0.281030374	0.471649071	0.81 (0.47-1.41)	-0.266426536	0.3313443	0.44004828	0.77 (0.40-1.47)	TRUE	NA	NA	21.18649299	0.030042575	8.023939704	10	0.626498437	0.063400457	0.099428734	0.539584848	NA	0.658666667
380	0Q9njO	finn-b-M13_PYOGARTH	Pyogenic arthritis || id:finn-b-M13_PYOGARTH	Gut microbiota abundance (k_Bacteria.p_Bacteroidetes.c_Bacteroidia.o_Bacteroidales.f_Bacteroidaceae.g_Bacteroides.s_Bacteroides_salyersiae) || id:ebi-a-GCST90027834	11	0.11989505	0.381486406	0.760468596	1.13 (0.53-2.38)	0.001189104	0.110702554	0.99142974	1.00 (0.81-1.24)	0.106276654	0.072336313	0.141778016	0.842677972	1.11 (0.97-1.28)	-0.10886293	0.233650382	0.651253967	0.90 (0.57-1.42)	-0.088413637	0.227962028	0.706259394	0.92 (0.59-1.43)	TRUE	NA	NA	21.18797852	0.030045004	15.55414833	10	0.113126614	-0.003211259	0.087116436	0.971399948	NA	0.117666667
197	wZTn6E	finn-b-M13_PYOGARTH	Pyogenic arthritis || id:finn-b-M13_PYOGARTH	Gut bacterial pathway abundance (TRPSYN.PWY..L.tryptophan.biosynthesis) || id:ebi-a-GCST90027647	14	-0.644736807	0.682586933	0.363519597	0.52 (0.14-2.00)	-0.19327651	0.227121953	0.394779801	0.82 (0.53-1.29)	-0.169678347	0.157567192	0.281541282	0.85686076	0.84 (0.62-1.15)	-0.161744556	0.374672291	0.673035632	0.85 (0.41-1.77)	0.03018218	0.377185283	0.937440472	1.03 (0.49-2.16)	TRUE	NA	NA	21.18857427	0.038239249	8.775373556	13	0.789689003	0.04499181	0.062900444	0.48811642	NA	0.799666667
187	MXE5c6	finn-b-M13_PYOGARTH	Pyogenic arthritis || id:finn-b-M13_PYOGARTH	Gut bacterial pathway abundance (PYRIDNUCSAL.PWY..NAD.salvage.pathway.I) || id:ebi-a-GCST90027637	15	0.160562947	0.464849162	0.735312225	1.17 (0.47-2.92)	-0.280473962	0.146894811	0.056216645	0.76 (0.57-1.01)	-0.15666813	0.115077758	0.17338383	0.842677972	0.85 (0.68-1.07)	-0.329150512	0.238031882	0.18838574	0.72 (0.45-1.15)	-0.333660567	0.243218992	0.191694048	0.72 (0.44-1.15)	TRUE	NA	NA	21.18897916	0.04097224	8.808317803	14	0.84313019	-0.044307472	0.062904256	0.493631924	NA	0.854333333
192	zFDXMQ	finn-b-M13_PYOGARTH	Pyogenic arthritis || id:finn-b-M13_PYOGARTH	Gut bacterial pathway abundance (SER.GLYSYN.PWY..superpathway.of.L.serine.and.glycine.biosynthesis.I) || id:ebi-a-GCST90027642	10	-1.103776015	0.544151488	0.077044037	0.33 (0.11-0.96)	0.018999164	0.230173997	0.934215229	1.02 (0.65-1.60)	-0.079452546	0.165908388	0.632013976	0.935194113	0.92 (0.67-1.28)	0.218781348	0.437065192	0.628686213	1.24 (0.53-2.93)	0.201010171	0.397718718	0.625417083	1.22 (0.56-2.67)	TRUE	NA	NA	21.19044095	0.027316897	8.721032349	9	0.463413689	0.10325106	0.052238463	0.083495446	NA	0.462
242	6Mg6Jb	finn-b-M13_PYOGARTH	Pyogenic arthritis || id:finn-b-M13_PYOGARTH	Gut microbiota abundance (k_Bacteria.p_Actinobacteria.c_Actinobacteria.o_Coriobacteriales.f_Coriobacteriaceae.g_Gordonibacter) || id:ebi-a-GCST90027692	4	-0.094377302	0.5362092	0.876496125	0.91 (0.32-2.60)	-0.142909093	0.118797823	0.228991591	0.87 (0.69-1.09)	-0.151616064	0.09899245	0.125623102	0.842677972	0.86 (0.71-1.04)	-0.136212982	0.137461088	0.394773716	0.87 (0.67-1.14)	-0.133035655	0.141267763	0.415806518	0.88 (0.66-1.15)	TRUE	NA	NA	21.19238347	0.010927791	0.211152696	3	0.975769103	-0.014604554	0.134462838	0.923423776	NA	0.978333333
25	f2noEF	finn-b-M13_PYOGARTH	Pyogenic arthritis || id:finn-b-M13_PYOGARTH	Gut bacterial pathway abundance (GLUCOSE1PMETAB.PWY..glucose.and.glucose.1.phosphate.degradation) || id:ebi-a-GCST90027474	8	-0.542220871	0.926045691	0.579536615	0.58 (0.09-3.57)	-0.02490986	0.226641304	0.91248175	0.98 (0.63-1.52)	0.110087555	0.146959135	0.453795022	0.896528227	1.12 (0.84-1.49)	-0.269131513	0.426016813	0.547625593	0.76 (0.33-1.76)	-0.208713852	0.414304597	0.629887685	0.81 (0.36-1.83)	TRUE	NA	NA	21.1952499	0.021858497	11.51224539	7	0.117783434	0.091284772	0.12667748	0.498252153	NA	0.123
357	2Hjefc	finn-b-M13_PYOGARTH	Pyogenic arthritis || id:finn-b-M13_PYOGARTH	Gut microbiota abundance (k_Bacteria.p_Proteobacteria.c_Betaproteobacteria.o_Burkholderiales.f_Oxalobacteraceae.g_Oxalobacter.s_Oxalobacter_formigenes) || id:ebi-a-GCST90027810	9	1.901959277	0.776321201	0.044109569	6.70 (1.46-30.68)	-0.033241093	0.170086956	0.845051735	0.97 (0.69- 1.35)	0.06684856	0.123291112	0.58768007	0.909883043	1.07 (0.84- 1.36)	-0.125912894	0.232785599	0.603309527	0.88 (0.56- 1.39)	-0.107070665	0.247772125	0.677055705	0.90 (0.55- 1.46)	TRUE	NA	NA	21.19704597	0.024592649	9.487084039	8	0.302884764	-0.273809319	0.114361606	0.047869475	rs12725104	0.043333333
74	eKlMUw	finn-b-M13_PYOGARTH	Pyogenic arthritis || id:finn-b-M13_PYOGARTH	Gut bacterial pathway abundance (PWY0.1533..methylphosphonate.degradation.I) || id:ebi-a-GCST90027523	6	0.325706081	0.867345688	0.726338602	1.39 (0.25-7.58)	0.059405709	0.21372856	0.781051259	1.06 (0.70-1.61)	0.049420744	0.152444733	0.745795751	0.963852377	1.05 (0.78-1.42)	0.07714188	0.274408055	0.789879784	1.08 (0.63-1.85)	0.015131148	0.30250946	0.962044078	1.02 (0.56-1.84)	TRUE	NA	NA	21.19734175	0.016395216	4.922618927	5	0.425396769	-0.043951457	0.135397778	0.761743292	NA	0.437
325	2Hjefc	finn-b-M13_PYOGARTH	Pyogenic arthritis || id:finn-b-M13_PYOGARTH	Gut microbiota abundance (k_Bacteria.p_Bacteroidetes.c_Bacteroidia.o_Bacteroidales.f_Rikenellaceae.g_Alistipes.s_Alistipes_onderdonkii) || id:ebi-a-GCST90027777	8	-1.692200161	1.072915632	0.165824078	0.18 (0.02-1.51)	-0.089518356	0.272639879	0.742655218	0.91 (0.54-1.56)	-0.079007796	0.197695859	0.68941937	0.951368631	0.92 (0.63-1.36)	-0.559251683	0.514051306	0.312659633	0.57 (0.21-1.57)	-0.566059805	0.499152265	0.294115468	0.57 (0.21-1.51)	TRUE	NA	NA	21.19820872	0.02186116	7.667293739	7	0.362843447	0.151965662	0.099340024	0.176949612	NA	0.387333333
218	QWFTcS	finn-b-M13_PYOGARTH	Pyogenic arthritis || id:finn-b-M13_PYOGARTH	Gut microbiota abundance (k_Bacteria.p_Bacteroidetes.c_Bacteroidia.o_Bacteroidales.f_Rikenellaceae) || id:ebi-a-GCST90027668	12	-0.684630824	0.824691898	0.425820025	0.50 (0.10-2.54)	-0.334522283	0.239160889	0.161892996	0.72 (0.45-1.14)	-0.100618784	0.166234329	0.544991093	0.898320422	0.90 (0.65-1.25)	-0.486401179	0.351513257	0.193873881	0.61 (0.31-1.22)	-0.493860566	0.361825774	0.199547377	0.61 (0.30-1.24)	TRUE	NA	NA	21.20905992	0.03280736	16.91489094	11	0.110418424	0.055398598	0.075634795	0.480709828	NA	0.115333333
367	fylDa5	finn-b-M13_PYOGARTH	Pyogenic arthritis || id:finn-b-M13_PYOGARTH	Gut microbiota abundance (k_Bacteria.p_Bacteroidetes.c_Bacteroidia.o_Bacteroidales.f_Bacteroidaceae.g_Bacteroides.s_Bacteroides_caccae) || id:ebi-a-GCST90027820	9	-0.249639704	0.649394508	0.712079463	0.78 (0.22-2.78)	0.073223385	0.211396124	0.729057168	1.08 (0.71-1.63)	-0.002901874	0.14616904	0.984160745	0.996587017	1.00 (0.75-1.33)	0.178545476	0.287726245	0.552166304	1.20 (0.68-2.10)	0.280930515	0.355492937	0.452164896	1.32 (0.66-2.66)	TRUE	NA	NA	21.21160205	0.024609656	13.54384062	8	0.094457546	0.034752755	0.086973104	0.701376797	NA	0.111333333
99	zFDXMQ	finn-b-M13_PYOGARTH	Pyogenic arthritis || id:finn-b-M13_PYOGARTH	Gut bacterial pathway abundance (PWY.5384..sucrose.degradation.IV..sucrose.phosphorylase.) || id:ebi-a-GCST90027549	8	0.704320445	0.78119365	0.402011922	2.02 (0.44-9.35)	-0.2623146	0.231692228	0.257563677	0.77 (0.49-1.21)	-0.279223176	0.175366907	0.111334667	0.842677972	0.76 (0.54-1.07)	-0.260301789	0.346218716	0.476659521	0.77 (0.39-1.52)	-0.255299816	0.359320504	0.500369719	0.77 (0.38-1.57)	TRUE	NA	NA	21.2165406	0.021880395	5.523869416	7	0.596306349	-0.106043734	0.082077069	0.243885955	NA	0.624666667
251	QWFTcS	finn-b-M13_PYOGARTH	Pyogenic arthritis || id:finn-b-M13_PYOGARTH	Gut microbiota abundance (k_Bacteria.p_Bacteroidetes.c_Bacteroidia.o_Bacteroidales.f_Rikenellaceae.g_Alistipes) || id:ebi-a-GCST90027701	12	-0.689849896	0.822773503	0.421370222	0.50 (0.10-2.52)	-0.334701787	0.238770744	0.160983788	0.72 (0.45-1.14)	-0.101063344	0.166186427	0.54309969	0.898320422	0.90 (0.65-1.25)	-0.491553262	0.349386679	0.187076431	0.61 (0.31-1.21)	-0.491553262	0.361302713	0.200896507	0.61 (0.30-1.24)	TRUE	NA	NA	21.21698629	0.03281958	16.91143326	11	0.110522807	0.055873047	0.075480604	0.47618015	NA	0.116
169	zV4hhX	finn-b-M13_PYOGARTH	Pyogenic arthritis || id:finn-b-M13_PYOGARTH	Gut bacterial pathway abundance (PWY.7254..TCA.cycle.VII..acetate.producers.) || id:ebi-a-GCST90027619	10	-0.631351125	0.67690402	0.378262795	0.53 (0.14-2.00)	-0.152592707	0.169494193	0.367969769	0.86 (0.62-1.20)	-0.16597077	0.129743571	0.200819055	0.842677972	0.85 (0.66-1.09)	0.108585762	0.274477243	0.701607152	1.11 (0.65-1.91)	0.108585762	0.297341877	0.723405578	1.11 (0.62-2.00)	TRUE	NA	NA	21.22352836	0.02735921	6.444573368	9	0.69472983	0.065520034	0.093533102	0.503474565	NA	0.718333333
5	QWFTcS	finn-b-M13_PYOGARTH	Pyogenic arthritis || id:finn-b-M13_PYOGARTH	Gut bacterial pathway abundance (AST.PWY..L.arginine.degradation.II..AST.pathway.) || id:ebi-a-GCST90027452	7	-0.121614224	0.582135692	0.842762487	0.89 (0.28-2.77)	0.046382066	0.162891705	0.775842018	1.05 (0.76-1.44)	0.028994827	0.122894049	0.813484245	0.973805694	1.03 (0.81-1.31)	0.039122736	0.221263042	0.865470855	1.04 (0.67-1.60)	0.034947161	0.238800515	0.888442527	1.04 (0.65-1.65)	TRUE	NA	NA	21.22495799	0.019152852	1.995158346	6	0.92014335	0.02658597	0.100444412	0.801817869	NA	0.925666667
155	fylDa5	finn-b-M13_PYOGARTH	Pyogenic arthritis || id:finn-b-M13_PYOGARTH	Gut bacterial pathway abundance (PWY.7003..glycerol.degradation.to.butanol) || id:ebi-a-GCST90027605	15	-0.042030901	0.427375675	0.923157396	0.96 (0.41-2.22)	0.128641501	0.15624257	0.410311969	1.14 (0.84-1.54)	0.024707484	0.110588934	0.823210718	0.973805694	1.03 (0.83-1.27)	0.202090008	0.252341803	0.436594721	1.22 (0.75-2.01)	0.275882378	0.265360161	0.316124301	1.32 (0.78-2.22)	TRUE	NA	NA	21.22630164	0.041043127	16.61386752	14	0.277339211	0.009919131	0.060746896	0.872804176	NA	0.302
128	2Hjefc	finn-b-M13_PYOGARTH	Pyogenic arthritis || id:finn-b-M13_PYOGARTH	Gut bacterial pathway abundance (PWY.6317..galactose.degradation.I..Leloir.pathway.) || id:ebi-a-GCST90027578	13	-0.142754405	0.690084795	0.83989474	0.87 (0.22-3.35)	-0.699837848	0.231687132	0.002522611	0.50 (0.32-0.78)	-0.403185597	0.156371108	0.009926209	0.442267754	0.67 (0.49-0.91)	-0.826783021	0.376419703	0.04844528	0.44 (0.21-0.91)	-0.826783021	0.362510214	0.04162434	0.44 (0.21-0.89)	TRUE	NA	NA	21.24358396	0.035600653	18.24289897	12	0.108511855	-0.027982727	0.070966734	0.700890951	NA	0.128666667
348	iqbNEr	finn-b-M13_PYOGARTH	Pyogenic arthritis || id:finn-b-M13_PYOGARTH	Gut microbiota abundance (k_Bacteria.p_Firmicutes.c_Clostridia.o_Clostridiales.f_Ruminococcaceae.g_Ruminococcus.s_Ruminococcus_lactaris) || id:ebi-a-GCST90027801	7	-0.528674499	0.551157004	0.381506691	0.59 (0.20-1.74)	-0.167632071	0.199832559	0.401546387	0.85 (0.57-1.25)	-0.199487405	0.14672197	0.173947445	0.842677972	0.82 (0.61-1.09)	-0.002265079	0.285933269	0.993936282	1.00 (0.57-1.75)	0.01827484	0.313920441	0.955467858	1.02 (0.55-1.88)	TRUE	NA	NA	21.24421874	0.019170226	4.490436989	6	0.61061527	0.050940523	0.082211967	0.562646352	NA	0.634
48	iqbNEr	finn-b-M13_PYOGARTH	Pyogenic arthritis || id:finn-b-M13_PYOGARTH	Gut bacterial pathway abundance (P161.PWY..acetylene.degradation) || id:ebi-a-GCST90027497	6	0.032534643	1.371799152	0.982214508	1.03 (0.07-15.20)	0.07785254	0.28216881	0.782618979	1.08 (0.62- 1.88)	0.11914196	0.233883832	0.610467274	0.930788506	1.13 (0.71- 1.78)	-0.07101766	0.420001874	0.872354506	0.93 (0.41- 2.12)	-0.094701351	0.412658411	0.827579757	0.91 (0.41- 2.04)	TRUE	NA	NA	21.24669811	0.016433576	1.648644832	5	0.895305053	0.008024363	0.125239368	0.951986897	NA	0.898333333
264	fylDa5	finn-b-M13_PYOGARTH	Pyogenic arthritis || id:finn-b-M13_PYOGARTH	Gut microbiota abundance (k_Bacteria.p_Firmicutes.c_Clostridia.o_Clostridiales.f_Oscillospiraceae.g_Oscillibacter) || id:ebi-a-GCST90027714	7	1.798419454	1.374882053	0.247759969	6.04 (0.41-89.41)	-0.790146023	0.310986459	0.011060768	0.45 (0.25- 0.83)	-0.612088275	0.233552078	0.008772923	0.442267754	0.54 (0.34- 0.86)	-0.84682743	0.38213463	0.068570241	0.43 (0.20- 0.91)	-0.84682743	0.394904411	0.075690627	0.43 (0.20- 0.93)	TRUE	NA	NA	21.2502252	0.019175707	3.506159822	6	0.743149978	-0.221893281	0.124721945	0.135351072	rs12446334	0.047666667
399	0Q9njO	finn-b-M13_PYOGARTH	Pyogenic arthritis || id:finn-b-M13_PYOGARTH	Gut microbiota abundance (k_Bacteria.p_Firmicutes.c_Clostridia.o_Clostridiales.f_Lachnospiraceae.g_Roseburia.s_Roseburia_intestinalis) || id:ebi-a-GCST90027855	9	0.463893319	0.76206986	0.561930227	1.59 (0.36-7.08)	0.201868521	0.209856639	0.336082077	1.22 (0.81-1.85)	0.16926869	0.159552994	0.288738428	0.85686076	1.18 (0.87-1.62)	0.215625313	0.342102032	0.546079642	1.24 (0.63-2.43)	0.215625313	0.336198159	0.539222541	1.24 (0.64-2.40)	TRUE	NA	NA	21.2510988	0.024655423	11.18013673	8	0.19169983	-0.035138092	0.087722036	0.700686564	NA	0.220666667
12	zFDXMQ	finn-b-M13_PYOGARTH	Pyogenic arthritis || id:finn-b-M13_PYOGARTH	Gut bacterial pathway abundance (DENOVOPURINE2.PWY..superpathway.of.purine.nucleotides.de.novo.biosynthesis.II) || id:ebi-a-GCST90027460	10	-0.305519834	0.720453841	0.682690687	0.74 (0.18-3.02)	-0.243169201	0.227872573	0.285914043	0.78 (0.50-1.23)	-0.153399185	0.178268667	0.389516582	0.872349185	0.86 (0.60-1.22)	-0.481401795	0.329105619	0.177559315	0.62 (0.32-1.18)	-0.486825347	0.368750611	0.219355793	0.61 (0.30-1.27)	TRUE	NA	NA	21.25699998	0.027402322	6.68255235	9	0.670131453	0.016857988	0.077357816	0.832945558	NA	0.689666667
332	jIN9mZ	finn-b-M13_PYOGARTH	Pyogenic arthritis || id:finn-b-M13_PYOGARTH	Gut microbiota abundance (k_Bacteria.p_Firmicutes.c_Bacilli.o_Lactobacillales.f_Streptococcaceae.g_Streptococcus.s_Streptococcus_thermophilus) || id:ebi-a-GCST90027785	5	0.263649828	0.717807356	0.737777137	1.30 (0.32-5.32)	-0.017624548	0.160231002	0.912413644	0.98 (0.72-1.35)	-0.105338758	0.128440857	0.412139525	0.879084839	0.90 (0.70-1.16)	-0.000826453	0.209556984	0.997042153	1.00 (0.66-1.51)	-0.005260161	0.210515222	0.981262125	0.99 (0.66-1.50)	TRUE	NA	NA	21.25706394	0.013701154	1.696941441	4	0.79127314	-0.069056327	0.132169775	0.637464283	NA	0.804666667
279	iqbNEr	finn-b-M13_PYOGARTH	Pyogenic arthritis || id:finn-b-M13_PYOGARTH	Gut microbiota abundance (k_Bacteria.p_Proteobacteria.c_Deltaproteobacteria.o_Desulfovibrionales.f_Desulfovibrionaceae.g_Bilophila) || id:ebi-a-GCST90027730	8	0.188428571	1.407845576	0.897904148	1.21 (0.08-19.06)	0.053884326	0.261237388	0.83658333	1.06 (0.63- 1.76)	0.106450105	0.192024579	0.579334779	0.907473618	1.11 (0.76- 1.62)	-0.014501638	0.43834149	0.974531989	0.99 (0.42- 2.33)	-0.132934753	0.475683418	0.787968404	0.88 (0.34- 2.22)	TRUE	NA	NA	21.26289348	0.021928086	10.33981893	7	0.170120094	-0.007709636	0.130261919	0.954726262	NA	0.192666667
103	zFDXMQ	finn-b-M13_PYOGARTH	Pyogenic arthritis || id:finn-b-M13_PYOGARTH	Gut bacterial pathway abundance (PWY.5667..CDP.diacylglycerol.biosynthesis.I) || id:ebi-a-GCST90027553	17	-0.2971164	0.554299367	0.599802844	0.74 (0.25-2.20)	0.046773057	0.195705142	0.811107453	1.05 (0.71-1.54)	0.138763637	0.140663674	0.323891574	0.85686076	1.15 (0.87-1.51)	-0.002750323	0.308464536	0.992996244	1.00 (0.54-1.83)	-0.002750323	0.353458322	0.993887773	1.00 (0.50-1.99)	TRUE	NA	NA	21.26343271	0.046598104	11.97276554	16	0.745852402	0.044084018	0.054225561	0.428948056	NA	0.747
52	zFDXMQ	finn-b-M13_PYOGARTH	Pyogenic arthritis || id:finn-b-M13_PYOGARTH	Gut bacterial pathway abundance (P42.PWY..incomplete.reductive.TCA.cycle) || id:ebi-a-GCST90027501	14	0.031887581	0.870826515	0.971392004	1.03 (0.19-5.69)	0.007240445	0.211799657	0.972729349	1.01 (0.67-1.53)	0.151237217	0.152375647	0.320939641	0.85686076	1.16 (0.86-1.57)	0.039288543	0.280216697	0.890644955	1.04 (0.60-1.80)	0.017109544	0.342355309	0.960901226	1.02 (0.52-1.99)	TRUE	NA	NA	21.26483005	0.038377478	16.79586367	13	0.208804862	0.011837821	0.084505958	0.890918456	NA	0.227
133	zFDXMQ	finn-b-M13_PYOGARTH	Pyogenic arthritis || id:finn-b-M13_PYOGARTH	Gut bacterial pathway abundance (PWY.6545..pyrimidine.deoxyribonucleotides.de.novo.biosynthesis.III) || id:ebi-a-GCST90027583	8	0.423344004	0.955092112	0.673120274	1.53 (0.23-9.93)	0.281588974	0.286486614	0.325654456	1.33 (0.76-2.32)	0.106186635	0.217319285	0.625110469	0.935194113	1.11 (0.73-1.70)	0.308862136	0.412158755	0.478052337	1.36 (0.61-3.05)	0.303491424	0.405796057	0.478892654	1.35 (0.61-3.00)	TRUE	NA	NA	21.26873459	0.021933966	7.56693227	7	0.372323794	-0.029864441	0.087007008	0.74312365	NA	0.380333333
336	BTlu8z	finn-b-M13_PYOGARTH	Pyogenic arthritis || id:finn-b-M13_PYOGARTH	Gut microbiota abundance (k_Bacteria.p_Firmicutes.c_Clostridia.o_Clostridiales.f_Clostridiales_noname.g_Pseudoflavonifractor.s_Pseudoflavonifractor_capillosus) || id:ebi-a-GCST90027789	12	-0.421221202	0.489223975	0.409408209	0.66 (0.25-1.71)	-0.005213127	0.163542164	0.974570658	0.99 (0.72-1.37)	-0.042053926	0.113903762	0.711974359	0.959852731	0.96 (0.77-1.20)	0.000839263	0.254592962	0.99742881	1.00 (0.61-1.65)	0.036117524	0.296115969	0.905121816	1.04 (0.58-1.85)	TRUE	NA	NA	21.27263708	0.032907106	13.97393546	11	0.234439094	0.057460317	0.071452608	0.439995242	NA	0.244666667
109	fylDa5	finn-b-M13_PYOGARTH	Pyogenic arthritis || id:finn-b-M13_PYOGARTH	Gut bacterial pathway abundance (PWY.5838..superpathway.of.menaquinol.8.biosynthesis.I) || id:ebi-a-GCST90027559	4	0.801319757	0.852698941	0.446549625	2.23 (0.42-11.85)	0.136939536	0.204019537	0.502088063	1.15 (0.77- 1.71)	0.26465283	0.164068977	0.106731835	0.842677972	1.30 (0.94- 1.80)	0.125138732	0.233089935	0.628620019	1.13 (0.72- 1.79)	0.128681418	0.255971701	0.649747339	1.14 (0.69- 1.88)	TRUE	NA	NA	21.27305353	0.010969191	2.402802271	3	0.493113194	-0.113886487	0.177570672	0.586979461	NA	0.571
34	zFDXMQ	finn-b-M13_PYOGARTH	Pyogenic arthritis || id:finn-b-M13_PYOGARTH	Gut bacterial pathway abundance (HOMOSER.METSYN.PWY..L.methionine.biosynthesis.I) || id:ebi-a-GCST90027483	9	-0.784610488	1.22566829	0.542453093	0.46 (0.04-5.04)	0.141700388	0.259200012	0.584596144	1.15 (0.69-1.92)	-0.101118304	0.181602091	0.57765558	0.907473618	0.90 (0.63-1.29)	0.286892604	0.367963173	0.458023949	1.33 (0.65-2.74)	0.255901636	0.418131402	0.557518719	1.29 (0.57-2.93)	TRUE	NA	NA	21.27864865	0.024686966	11.46153173	8	0.176893818	0.062265842	0.109722562	0.588114479	NA	0.191666667
116	2Hjefc	finn-b-M13_PYOGARTH	Pyogenic arthritis || id:finn-b-M13_PYOGARTH	Gut bacterial pathway abundance (PWY.5973..cis.vaccenate.biosynthesis) || id:ebi-a-GCST90027566	15	-0.590511188	0.581307076	0.328242631	0.55 (0.18-1.73)	0.340913029	0.191942743	0.075713412	1.41 (0.97-2.05)	0.146047483	0.144593873	0.312469873	0.85686076	1.16 (0.87-1.54)	0.448138214	0.309982666	0.170277487	1.57 (0.85-2.87)	0.502189538	0.333294051	0.15410432	1.65 (0.86-3.18)	TRUE	NA	NA	21.28563909	0.04115829	20.72257984	14	0.108955931	0.081849016	0.061727213	0.207673784	NA	0.123
231	2Hjefc	finn-b-M13_PYOGARTH	Pyogenic arthritis || id:finn-b-M13_PYOGARTH	Gut microbiota abundance (k_Bacteria.p_Proteobacteria.c_Betaproteobacteria.o_Burkholderiales.f_Oxalobacteraceae) || id:ebi-a-GCST90027681	9	1.908778551	0.777062017	0.043695025	6.74 (1.47-30.93)	-0.033131065	0.16989393	0.845384892	0.97 (0.69- 1.35)	0.066833082	0.123187497	0.587452501	0.909883043	1.07 (0.84- 1.36)	-0.128520032	0.233454365	0.596998974	0.88 (0.56- 1.39)	-0.109750916	0.248627519	0.670591421	0.90 (0.55- 1.46)	TRUE	NA	NA	21.29146104	0.0247019	9.486725635	8	0.302912524	-0.275047519	0.114567021	0.047413426	rs12725104	0.042333333
160	MXE5c6	finn-b-M13_PYOGARTH	Pyogenic arthritis || id:finn-b-M13_PYOGARTH	Gut bacterial pathway abundance (PWY.7198..pyrimidine.deoxyribonucleotides.de.novo.biosynthesis.IV) || id:ebi-a-GCST90027610	7	-1.380557437	0.99756448	0.224971892	0.25 (0.04-1.78)	-0.134389646	0.268765585	0.617057124	0.87 (0.52-1.48)	-0.132990903	0.203809009	0.51406119	0.898320422	0.88 (0.59-1.31)	-0.256244629	0.365402355	0.509406865	0.77 (0.38-1.58)	-0.275299593	0.37456372	0.49006605	0.76 (0.36-1.58)	TRUE	NA	NA	21.29790138	0.019218429	2.624434049	6	0.854289847	0.127365317	0.099694191	0.257506635	NA	0.865666667
397	eKlMUw	finn-b-M13_PYOGARTH	Pyogenic arthritis || id:finn-b-M13_PYOGARTH	Gut microbiota abundance (k_Bacteria.p_Firmicutes.c_Clostridia.o_Clostridiales.f_Lachnospiraceae.g_Lachnospiraceae_noname.s_Lachnospiraceae_bacterium_8_1_57FAA) || id:ebi-a-GCST90027853	16	-0.397754191	0.301089757	0.207671153	0.67 (0.37-1.21)	-0.06375012	0.107656692	0.553742626	0.94 (0.76-1.16)	-0.097443192	0.070457297	0.166661602	0.842677972	0.91 (0.79-1.04)	-0.045759575	0.188863721	0.811837827	0.96 (0.66-1.38)	-0.083618026	0.186174382	0.659753106	0.92 (0.64-1.32)	TRUE	NA	NA	21.30381865	0.043940234	20.22406763	15	0.163504653	0.058609649	0.05656186	0.317674242	rs61895387	0.041333333
343	BTlu8z	finn-b-M13_PYOGARTH	Pyogenic arthritis || id:finn-b-M13_PYOGARTH	Gut microbiota abundance (k_Bacteria.p_Firmicutes.c_Clostridia.o_Clostridiales.f_Oscillospiraceae.g_Oscillibacter.s_Oscillibacter_unclassified) || id:ebi-a-GCST90027796	7	1.90178432	1.457945146	0.248900816	6.70 (0.38-116.67)	-0.780710381	0.286361702	0.006404708	0.46 (0.26- 0.80)	-0.613291734	0.216577148	0.004629443	0.442267754	0.54 (0.35- 0.83)	-0.781815526	0.361648666	0.073892148	0.46 (0.23- 0.93)	-0.810607412	0.358130736	0.064243865	0.44 (0.22- 0.90)	TRUE	NA	NA	21.30804543	0.019227752	3.369748063	6	0.761210695	-0.228830835	0.131177444	0.141533282	rs12446334	0.049333333
1	8uibYi	finn-b-M13_PYOGARTH	Pyogenic arthritis || id:finn-b-M13_PYOGARTH	Gut bacterial pathway abundance (ANAGLYCOLYSIS.PWY..glycolysis.III..from.glucose.) || id:ebi-a-GCST90027447	11	0.732001137	0.554265387	0.219206309	2.08 (0.70-6.16)	-0.169871286	0.241016356	0.480927069	0.84 (0.53-1.35)	-0.057280763	0.169935672	0.73606171	0.959852731	0.94 (0.68-1.32)	-0.054921346	0.356789484	0.880725473	0.95 (0.47-1.90)	-0.184276713	0.409054838	0.661963921	0.83 (0.37-1.85)	TRUE	NA	NA	21.31554504	0.030225188	14.06702927	10	0.169956094	-0.082995179	0.05476531	0.163956995	NA	0.179666667
7	wZTn6E	finn-b-M13_PYOGARTH	Pyogenic arthritis || id:finn-b-M13_PYOGARTH	Gut bacterial pathway abundance (COA.PWY..coenzyme.A.biosynthesis.I) || id:ebi-a-GCST90027454	10	0.849347571	0.826376163	0.334115037	2.34 (0.46-11.81)	0.458859372	0.244660745	0.060725011	1.58 (0.98- 2.56)	0.367898737	0.18573505	0.047616878	0.821336119	1.44 (1.00- 2.08)	0.527827101	0.360003686	0.17664941	1.70 (0.84- 3.43)	0.527827101	0.378510546	0.196632487	1.70 (0.81- 3.56)	TRUE	NA	NA	21.34307209	0.027513165	4.574396088	9	0.869720964	-0.047262568	0.079047602	0.566443196	NA	0.883666667
91	suoHTa	finn-b-M13_PYOGARTH	Pyogenic arthritis || id:finn-b-M13_PYOGARTH	Gut bacterial pathway abundance (PWY.5101..L.isoleucine.biosynthesis.II) || id:ebi-a-GCST90027541	13	-0.556053098	0.732142564	0.463526746	0.57 (0.14-2.41)	-0.257573982	0.207161249	0.213738811	0.77 (0.51-1.16)	-0.281973101	0.151389182	0.062522646	0.842677972	0.75 (0.56-1.01)	-0.227384951	0.311209925	0.479017363	0.80 (0.43-1.47)	-0.27806015	0.339468313	0.42869462	0.76 (0.39-1.47)	TRUE	NA	NA	21.34969482	0.035777905	14.33855987	12	0.279612945	0.026547917	0.068939262	0.707511704	NA	0.322
375	ir79GV	finn-b-M13_PYOGARTH	Pyogenic arthritis || id:finn-b-M13_PYOGARTH	Gut microbiota abundance (k_Bacteria.p_Bacteroidetes.c_Bacteroidia.o_Bacteroidales.f_Bacteroidaceae.g_Bacteroides.s_Bacteroides_fragilis) || id:ebi-a-GCST90027828	16	0.076547612	0.410605932	0.854785111	1.08 (0.48-2.41)	-0.118503917	0.11896455	0.319187966	0.89 (0.70-1.12)	-0.030071928	0.09048709	0.739637142	0.959852731	0.97 (0.81-1.16)	-0.179734079	0.205755186	0.396142	0.84 (0.56-1.25)	-0.179734079	0.227838832	0.442481496	0.84 (0.53-1.31)	TRUE	NA	NA	21.35129043	0.044037447	14.92513838	15	0.456822992	-0.017296083	0.064871204	0.79364721	NA	0.464333333
89	MXE5c6	finn-b-M13_PYOGARTH	Pyogenic arthritis || id:finn-b-M13_PYOGARTH	Gut bacterial pathway abundance (PWY.5097..L.lysine.biosynthesis.VI) || id:ebi-a-GCST90027539	16	-0.328991797	0.922080595	0.726567259	0.72 (0.12-4.39)	0.229594709	0.200136889	0.251303782	1.26 (0.85-1.86)	0.097007878	0.143860365	0.500108081	0.898320422	1.10 (0.83-1.46)	0.403949921	0.360691526	0.280355214	1.50 (0.74-3.04)	0.39693679	0.373026832	0.304115358	1.49 (0.72-3.09)	TRUE	NA	NA	21.35408908	0.044043044	16.18233616	15	0.370038095	0.037768374	0.080609782	0.646614911	rs8054687	0.025666667
108	MXE5c6	finn-b-M13_PYOGARTH	Pyogenic arthritis || id:finn-b-M13_PYOGARTH	Gut bacterial pathway abundance (PWY.5791..1.4.dihydroxy.2.naphthoate.biosynthesis.II..plants.) || id:ebi-a-GCST90027558	15	-0.224136124	0.400654015	0.585381002	0.80 (0.36-1.75)	-0.119642143	0.137975363	0.385872505	0.89 (0.68-1.16)	-0.031768219	0.101566868	0.754446809	0.963852377	0.97 (0.79-1.18)	-0.145632536	0.214165161	0.507593112	0.86 (0.57-1.32)	-0.15550033	0.222805005	0.496655428	0.86 (0.55-1.32)	TRUE	NA	NA	21.35618751	0.041294645	11.58137348	14	0.639881737	0.027693999	0.055795519	0.627935297	NA	0.664333333
370	QWFTcS	finn-b-M13_PYOGARTH	Pyogenic arthritis || id:finn-b-M13_PYOGARTH	Gut microbiota abundance (k_Bacteria.p_Bacteroidetes.c_Bacteroidia.o_Bacteroidales.f_Bacteroidaceae.g_Bacteroides.s_Bacteroides_coprocola) || id:ebi-a-GCST90027823	4	-1.015064307	0.698834193	0.283510715	0.36 (0.09-1.43)	0.039868174	0.164637381	0.808658139	1.04 (0.75-1.44)	-0.066669656	0.213411841	0.754737273	0.963852377	0.94 (0.62-1.42)	0.11149743	0.203890713	0.622533322	1.12 (0.75-1.67)	0.073159464	0.245656409	0.785279908	1.08 (0.66-1.74)	TRUE	NA	NA	21.36195345	0.011014965	9.702513028	3	0.021271748	0.265481159	0.188623251	0.294585699	NA	0.082
163	wZTn6E	finn-b-M13_PYOGARTH	Pyogenic arthritis || id:finn-b-M13_PYOGARTH	Gut bacterial pathway abundance (PWY.7211..superpathway.of.pyrimidine.deoxyribonucleotides.de.novo.biosynthesis) || id:ebi-a-GCST90027613	13	0.337160021	0.679684581	0.62961884	1.40 (0.37-5.31)	-0.233640093	0.206892742	0.25877921	0.79 (0.53-1.19)	-0.133436151	0.155890625	0.392019862	0.872349185	0.88 (0.64-1.19)	-0.078512332	0.346082442	0.824351105	0.92 (0.47-1.82)	-0.272869496	0.362718151	0.466377198	0.76 (0.37-1.55)	TRUE	NA	NA	21.36335802	0.035800906	7.182156313	12	0.845344759	-0.046644569	0.065573099	0.491684796	NA	0.863
4	zV4hhX	finn-b-M13_PYOGARTH	Pyogenic arthritis || id:finn-b-M13_PYOGARTH	Gut bacterial pathway abundance (ASPASN.PWY..superpathway.of.L.aspartate.and.L.asparagine.biosynthesis) || id:ebi-a-GCST90027451	8	-1.543334392	1.009905199	0.177325973	0.21 (0.03-1.55)	0.287709467	0.259464894	0.267491871	1.33 (0.80-2.22)	0.018849496	0.203175015	0.926082569	0.974695827	1.02 (0.68-1.52)	0.395081896	0.408211796	0.365368133	1.48 (0.67-3.30)	0.389454825	0.449100241	0.414573909	1.48 (0.61-3.56)	TRUE	NA	NA	21.36347228	0.022031356	6.064283472	7	0.532263701	0.147797093	0.093592845	0.165380901	NA	0.554333333
51	eKlMUw	finn-b-M13_PYOGARTH	Pyogenic arthritis || id:finn-b-M13_PYOGARTH	Gut bacterial pathway abundance (P23.PWY..reductive.TCA.cycle.I) || id:ebi-a-GCST90027500	10	0.564513281	0.589992364	0.366677891	1.76 (0.55-5.59)	0.029899073	0.118005718	0.799982542	1.03 (0.82-1.30)	0.014032866	0.082621731	0.865132249	0.973805694	1.01 (0.86-1.19)	0.211181274	0.214893282	0.351420725	1.24 (0.81-1.88)	0.214911008	0.21401353	0.341518677	1.24 (0.82-1.89)	TRUE	NA	NA	21.36566018	0.027542049	11.20577571	9	0.261867421	-0.116807584	0.123635158	0.372428728	NA	0.280333333
8	zFDXMQ	finn-b-M13_PYOGARTH	Pyogenic arthritis || id:finn-b-M13_PYOGARTH	Gut bacterial pathway abundance (COBALSYN.PWY..adenosylcobalamin.salvage.from.cobinamide.I) || id:ebi-a-GCST90027455	13	0.850207375	0.546697541	0.148189177	2.34 (0.80-6.83)	0.164977571	0.20979337	0.431644169	1.18 (0.78-1.78)	0.109756757	0.153980249	0.475970991	0.898320422	1.12 (0.83-1.51)	0.16089033	0.28743783	0.585953801	1.17 (0.67-2.06)	0.110183385	0.334037165	0.747197358	1.12 (0.58-2.15)	TRUE	NA	NA	21.36660831	0.035806295	13.94449508	12	0.304266771	-0.078675223	0.055562927	0.184472554	NA	0.333333333
68	QWFTcS	finn-b-M13_PYOGARTH	Pyogenic arthritis || id:finn-b-M13_PYOGARTH	Gut bacterial pathway abundance (PWY0.1296..purine.ribonucleosides.degradation) || id:ebi-a-GCST90027517	9	0.73810797	0.985403929	0.47824214	2.09 (0.30-14.43)	0.2855399	0.258820227	0.269924511	1.33 (0.80- 2.21)	0.20452159	0.1994411	0.30513976	0.85686076	1.23 (0.83- 1.81)	0.293829746	0.36574858	0.444975018	1.34 (0.66- 2.75)	0.318926664	0.361575708	0.403474681	1.38 (0.68- 2.79)	TRUE	NA	NA	21.37023429	0.024793109	2.762525789	8	0.948365213	-0.052460147	0.094876039	0.597515569	NA	0.949333333
351	0Q9njO	finn-b-M13_PYOGARTH	Pyogenic arthritis || id:finn-b-M13_PYOGARTH	Gut microbiota abundance (k_Bacteria.p_Firmicutes.c_Erysipelotrichia.o_Erysipelotrichales.f_Erysipelotrichaceae.g_Holdemania.s_Holdemania_filiformis) || id:ebi-a-GCST90027804	3	0.714036821	1.516698824	0.719885737	2.04 (0.10-39.92)	-0.221695605	0.220738745	0.315217262	0.80 (0.52- 1.23)	-0.070011012	0.180370528	0.697904249	0.951903414	0.93 (0.65- 1.33)	-0.226455551	0.276654566	0.499057869	0.80 (0.46- 1.37)	-0.225405913	0.277294134	0.501665349	0.80 (0.46- 1.37)	TRUE	NA	NA	21.37033219	0.008264344	1.542452939	2	0.462445545	-0.196449533	0.376748175	0.694010058	NA	NA
120	BTlu8z	finn-b-M13_PYOGARTH	Pyogenic arthritis || id:finn-b-M13_PYOGARTH	Gut bacterial pathway abundance (PWY.6125..superpathway.of.guanosine.nucleotides.de.novo.biosynthesis.II) || id:ebi-a-GCST90027570	9	-0.941125024	0.645855197	0.188417012	0.39 (0.11-1.38)	-0.066668303	0.256765474	0.795136325	0.94 (0.57-1.55)	0.101739374	0.193424642	0.598895347	0.9236809	1.11 (0.76-1.62)	-0.18590507	0.412612784	0.664270013	0.83 (0.37-1.86)	-0.131310766	0.429247818	0.767483161	0.88 (0.38-2.03)	TRUE	NA	NA	21.37792763	0.024801749	5.315558076	8	0.723377591	0.11418242	0.067468454	0.134408637	NA	0.704666667
29	2Hjefc	finn-b-M13_PYOGARTH	Pyogenic arthritis || id:finn-b-M13_PYOGARTH	Gut bacterial pathway abundance (GOLPDLCAT.PWY..superpathway.of.glycerol.degradation.to.1.3.propanediol) || id:ebi-a-GCST90027478	14	-0.793147946	0.582104172	0.198048398	0.45 (0.14-1.42)	-0.130803037	0.154295968	0.396582159	0.88 (0.65-1.19)	0.011582017	0.112659641	0.918117434	0.973805694	1.01 (0.81-1.26)	-0.186700981	0.232807618	0.436994294	0.83 (0.53-1.31)	-0.164637693	0.241707645	0.507732745	0.85 (0.53-1.36)	TRUE	NA	NA	21.38024073	0.038584949	11.81440346	13	0.542918446	0.102327585	0.072619506	0.184191067	NA	0.560333333
354	a1erXj	finn-b-M13_PYOGARTH	Pyogenic arthritis || id:finn-b-M13_PYOGARTH	Gut microbiota abundance (k_Bacteria.p_Firmicutes.c_Negativicutes.o_Selenomonadales.f_Veillonellaceae.g_Dialister.s_Dialister_invisus) || id:ebi-a-GCST90027807	6	-0.446723335	0.698126215	0.557056655	0.64 (0.16-2.51)	-0.064286096	0.194431023	0.740918673	0.94 (0.64-1.37)	-0.097182895	0.151264985	0.520569434	0.898320422	0.91 (0.67-1.22)	0.085801486	0.268246423	0.762007457	1.09 (0.64-1.84)	0.085801486	0.287469521	0.777349254	1.09 (0.62-1.91)	TRUE	NA	NA	21.39738242	0.016549676	2.266929505	5	0.811111579	0.059598994	0.116207443	0.635068246	NA	0.816
369	eKlMUw	finn-b-M13_PYOGARTH	Pyogenic arthritis || id:finn-b-M13_PYOGARTH	Gut microbiota abundance (k_Bacteria.p_Bacteroidetes.c_Bacteroidia.o_Bacteroidales.f_Bacteroidaceae.g_Bacteroides.s_Bacteroides_clarus) || id:ebi-a-GCST90027822	8	-0.769959637	0.409839542	0.109354112	0.46 (0.21-1.03)	0.020499537	0.117891494	0.861956013	1.02 (0.81-1.29)	0.021392016	0.09254196	0.817190365	0.973805694	1.02 (0.85-1.22)	0.005603364	0.17525553	0.975386487	1.01 (0.71-1.42)	0.002799123	0.174890732	0.98767704	1.00 (0.71-1.41)	TRUE	NA	NA	21.39889428	0.022067649	5.612360963	7	0.585667879	0.168592912	0.085058946	0.094751499	NA	0.607
87	eKlMUw	finn-b-M13_PYOGARTH	Pyogenic arthritis || id:finn-b-M13_PYOGARTH	Gut bacterial pathway abundance (PWY.5022..4.aminobutanoate.degradation.V) || id:ebi-a-GCST90027537	5	0.613994651	1.138365057	0.627093727	1.85 (0.20-17.20)	0.218863276	0.311433066	0.482204179	1.24 (0.68- 2.29)	0.214697402	0.230854336	0.352364649	0.872349185	1.24 (0.79- 1.95)	0.243263585	0.421170424	0.594495336	1.28 (0.56- 2.91)	0.231854671	0.451331623	0.634527801	1.26 (0.52- 3.05)	TRUE	NA	NA	21.39931838	0.013792609	4.609918808	4	0.329712171	-0.039035444	0.10786505	0.741421962	NA	0.396666667
104	mRWJ8P	finn-b-M13_PYOGARTH	Pyogenic arthritis || id:finn-b-M13_PYOGARTH	Gut bacterial pathway abundance (PWY.5676..acetyl.CoA.fermentation.to.butanoate.II) || id:ebi-a-GCST90027554	8	-0.294523741	0.713465039	0.69409343	0.74 (0.18-3.02)	-0.098203483	0.255582469	0.700804996	0.91 (0.55-1.50)	-0.070323839	0.195320869	0.718815257	0.959852731	0.93 (0.64-1.37)	-0.129229919	0.323015726	0.701030211	0.88 (0.47-1.66)	-0.18735784	0.373091622	0.630951622	0.83 (0.40-1.72)	TRUE	NA	NA	21.4008355	0.022069878	4.203808305	7	0.75602626	0.024116798	0.073814268	0.754974281	NA	0.789
59	eKlMUw	finn-b-M13_PYOGARTH	Pyogenic arthritis || id:finn-b-M13_PYOGARTH	Gut bacterial pathway abundance (PHOSLIPSYN.PWY..superpathway.of.phospholipid.biosynthesis.I..bacteria.) || id:ebi-a-GCST90027508	13	-0.204388195	0.753124493	0.79111892	0.82 (0.19-3.57)	-0.006288537	0.211990905	0.976334879	0.99 (0.66-1.51)	0.030926056	0.161428677	0.848073393	0.973805694	1.03 (0.75-1.42)	-0.068332994	0.301760813	0.824664746	0.93 (0.52-1.69)	-0.112260885	0.329401208	0.739144405	0.89 (0.47-1.70)	TRUE	NA	NA	21.40803179	0.035875309	11.94610724	12	0.450017514	0.022931293	0.071554712	0.754615938	NA	0.484666667
167	zFDXMQ	finn-b-M13_PYOGARTH	Pyogenic arthritis || id:finn-b-M13_PYOGARTH	Gut bacterial pathway abundance (PWY.7237..myo...chiro..and.scillo.inositol.degradation) || id:ebi-a-GCST90027617	12	0.467331181	0.611840718	0.462620078	1.60 (0.48-5.29)	-0.256912202	0.236246413	0.276826691	0.77 (0.49-1.23)	-0.249857874	0.16698668	0.134582196	0.842677972	0.78 (0.56-1.08)	-0.221657149	0.330334503	0.516057745	0.80 (0.42-1.53)	-0.178319639	0.382065768	0.649804299	0.84 (0.40-1.77)	TRUE	NA	NA	21.40868603	0.033116722	10.31268715	11	0.502499427	-0.083321338	0.0683836	0.251021492	NA	0.526333333
220	2Hjefc	finn-b-M13_PYOGARTH	Pyogenic arthritis || id:finn-b-M13_PYOGARTH	Gut microbiota abundance (k_Bacteria.p_Firmicutes.c_Bacilli.o_Lactobacillales.f_Streptococcaceae) || id:ebi-a-GCST90027670	14	-0.093036702	0.499747444	0.855423471	0.91 (0.34-2.43)	-0.055307451	0.143386873	0.699702676	0.95 (0.71-1.25)	-0.024261451	0.102362204	0.812644596	0.973805694	0.98 (0.80-1.19)	-0.16105509	0.248663801	0.528463637	0.85 (0.52-1.39)	-0.146794678	0.258642728	0.580005272	0.86 (0.52-1.43)	TRUE	NA	NA	21.41020951	0.038638951	12.0106794	13	0.526768337	0.010849166	0.077162773	0.890517678	NA	0.531666667
75	BTlu8z	finn-b-M13_PYOGARTH	Pyogenic arthritis || id:finn-b-M13_PYOGARTH	Gut bacterial pathway abundance (PWY0.1586..peptidoglycan.maturation..meso.diaminopimelate.containing.) || id:ebi-a-GCST90027524	9	-0.50647591	0.65779496	0.466507706	0.60 (0.17-2.19)	0.212296317	0.253504529	0.402342	1.24 (0.75-2.03)	-0.038324807	0.195872658	0.844874845	0.973805694	0.96 (0.66-1.41)	0.302339715	0.372713465	0.440723345	1.35 (0.65-2.81)	0.313863116	0.343700549	0.387836024	1.37 (0.70-2.68)	TRUE	NA	NA	21.42260949	0.024852877	6.427849707	8	0.599421207	0.052283348	0.070130383	0.48023862	NA	0.622
381	eKlMUw	finn-b-M13_PYOGARTH	Pyogenic arthritis || id:finn-b-M13_PYOGARTH	Gut microbiota abundance (k_Bacteria.p_Bacteroidetes.c_Bacteroidia.o_Bacteroidales.f_Bacteroidaceae.g_Bacteroides.s_Bacteroides_stercoris) || id:ebi-a-GCST90027835	7	-2.868563491	1.701977331	0.152718621	0.06 (0.00-1.60)	0.018030337	0.268275379	0.946415863	1.02 (0.60-1.72)	-0.085578107	0.177792259	0.630276547	0.935194113	0.92 (0.65-1.30)	0.320148126	0.428141128	0.482870241	1.38 (0.60-3.19)	0.332611472	0.440102114	0.478403302	1.39 (0.59-3.30)	TRUE	NA	NA	21.43093082	0.019338032	7.568870349	6	0.271419937	0.287575414	0.174908933	0.161067078	NA	0.289666667
344	a1erXj	finn-b-M13_PYOGARTH	Pyogenic arthritis || id:finn-b-M13_PYOGARTH	Gut microbiota abundance (k_Bacteria.p_Firmicutes.c_Clostridia.o_Clostridiales.f_Ruminococcaceae.g_Faecalibacterium.s_Faecalibacterium_prausnitzii) || id:ebi-a-GCST90027797	8	-0.720776274	0.96632237	0.483917141	0.49 (0.07-3.23)	-0.002851308	0.254633026	0.991065704	1.00 (0.61-1.64)	-0.086877524	0.210279798	0.679495235	0.951212361	0.92 (0.61-1.38)	0.066852044	0.374544307	0.863394835	1.07 (0.51-2.23)	0.082227675	0.391024619	0.839433084	1.09 (0.50-2.34)	TRUE	NA	NA	21.43348148	0.022103329	2.771851922	7	0.90527539	0.061447899	0.091427131	0.526540979	NA	0.915
245	QWFTcS	finn-b-M13_PYOGARTH	Pyogenic arthritis || id:finn-b-M13_PYOGARTH	Gut microbiota abundance (k_Bacteria.p_Bacteroidetes.c_Bacteroidia.o_Bacteroidales.f_Porphyromonadaceae.g_Barnesiella) || id:ebi-a-GCST90027695	16	-0.02628121	0.542188247	0.962024419	0.97 (0.34-2.82)	-0.113262106	0.195450463	0.562256809	0.89 (0.61-1.31)	0.10202335	0.12967396	0.431417564	0.894629515	1.11 (0.86-1.43)	-0.366486824	0.406126391	0.381109051	0.69 (0.31-1.54)	-0.366486824	0.405410757	0.380290756	0.69 (0.31-1.53)	TRUE	NA	NA	21.44190238	0.044223763	19.45862074	15	0.193698334	0.01570667	0.063691893	0.808793977	NA	0.203666667
20	0Q9njO	finn-b-M13_PYOGARTH	Pyogenic arthritis || id:finn-b-M13_PYOGARTH	Gut bacterial pathway abundance (GALACT.GLUCUROCAT.PWY..superpathway.of.hexuronide.and.hexuronate.degradation) || id:ebi-a-GCST90027469	11	0.364557904	0.815267693	0.665324539	1.44 (0.29-7.12)	0.274106978	0.22537347	0.223895624	1.32 (0.85-2.05)	0.337651436	0.171638441	0.049157274	0.821336119	1.40 (1.00-1.96)	0.18948326	0.343364578	0.593173223	1.21 (0.62-2.37)	0.16427397	0.358458369	0.656549491	1.18 (0.58-2.38)	TRUE	NA	NA	21.44639737	0.030410492	6.618089863	10	0.760940343	-0.002645306	0.078356497	0.973805506	NA	0.781
271	zAFcxR	finn-b-M13_PYOGARTH	Pyogenic arthritis || id:finn-b-M13_PYOGARTH	Gut microbiota abundance (k_Bacteria.p_Firmicutes.c_Negativicutes.o_Selenomonadales.f_Acidaminococcaceae.g_Phascolarctobacterium) || id:ebi-a-GCST90027722	7	0.466363828	0.561128837	0.443771964	1.59 (0.53-4.79)	0.123864931	0.16490296	0.452569419	1.13 (0.82-1.56)	-0.097432954	0.11424664	0.393753622	0.872349185	0.91 (0.73-1.13)	0.198561817	0.291253777	0.520830765	1.22 (0.69-2.16)	0.208904103	0.316016501	0.533123675	1.23 (0.66-2.29)	TRUE	NA	NA	21.44944962	0.019354763	10.58529048	6	0.10207078	-0.126913197	0.121675425	0.34470934	rs173961	0.018333333
266	iqbNEr	finn-b-M13_PYOGARTH	Pyogenic arthritis || id:finn-b-M13_PYOGARTH	Gut microbiota abundance (k_Bacteria.p_Firmicutes.c_Clostridia.o_Clostridiales.f_Ruminococcaceae.g_Faecalibacterium) || id:ebi-a-GCST90027716	7	-0.732847444	1.018601358	0.504068825	0.48 (0.07-3.54)	-0.005571808	0.28829153	0.984580251	0.99 (0.57-1.75)	-0.10302946	0.22803235	0.651399027	0.936240179	0.90 (0.58-1.41)	0.08533579	0.394603752	0.83595243	1.09 (0.50-2.36)	0.112614232	0.458940875	0.814340823	1.12 (0.46-2.75)	TRUE	NA	NA	21.45957357	0.019363967	2.737902941	6	0.840950149	0.062996322	0.099297762	0.553696136	NA	0.851666667
291	0Q9njO	finn-b-M13_PYOGARTH	Pyogenic arthritis || id:finn-b-M13_PYOGARTH	Gut microbiota abundance (k_Bacteria.p_Proteobacteria.c_Betaproteobacteria.o_Burkholderiales) || id:ebi-a-GCST90027743	14	1.360516113	0.63692024	0.053966416	3.90 (1.12-13.58)	0.545329305	0.219614541	0.013023713	1.73 (1.12- 2.65)	0.519471231	0.153393474	0.000707832	0.141920237	1.68 (1.24- 2.27)	0.620394456	0.328633092	0.081575653	1.86 (0.98- 3.54)	0.548521994	0.351848294	0.14300685	1.73 (0.87- 3.45)	TRUE	NA	NA	21.46222342	0.038732454	10.77690737	13	0.629500573	-0.083441292	0.061329845	0.198668901	NA	0.689
80	BTlu8z	finn-b-M13_PYOGARTH	Pyogenic arthritis || id:finn-b-M13_PYOGARTH	Gut bacterial pathway abundance (PWY.2941..L.lysine.biosynthesis.II) || id:ebi-a-GCST90027529	8	-1.313120547	0.819268886	0.16010017	0.27 (0.05-1.34)	-0.047617066	0.257932979	0.853534763	0.95 (0.58-1.58)	-0.115738091	0.19272475	0.548149284	0.898320422	0.89 (0.61-1.30)	0.096983468	0.373941928	0.8028238	1.10 (0.53-2.29)	0.169897838	0.354771773	0.646612052	1.19 (0.59-2.38)	TRUE	NA	NA	21.47064996	0.022141525	4.298819118	7	0.744787527	0.123823478	0.082344545	0.183347782	NA	0.733333333
349	0Q9njO	finn-b-M13_PYOGARTH	Pyogenic arthritis || id:finn-b-M13_PYOGARTH	Gut microbiota abundance (k_Bacteria.p_Firmicutes.c_Clostridia.o_Clostridiales.f_Ruminococcaceae.g_Subdoligranulum.s_Subdoligranulum_unclassified) || id:ebi-a-GCST90027802	14	0.469306785	0.880597185	0.603803854	1.60 (0.28-8.98)	0.373518965	0.225106707	0.097055887	1.45 (0.93-2.26)	0.19582885	0.198662405	0.32426227	0.85686076	1.22 (0.82-1.80)	0.306798269	0.332405309	0.372839234	1.36 (0.71-2.61)	0.360301502	0.405912134	0.390864579	1.43 (0.65-3.18)	TRUE	NA	NA	21.477714	0.038760534	22.63162888	13	0.0463152	-0.027155168	0.085015641	0.754904853	NA	0.056
107	eKlMUw	finn-b-M13_PYOGARTH	Pyogenic arthritis || id:finn-b-M13_PYOGARTH	Gut bacterial pathway abundance (PWY.5705..allantoin.degradation.to.glyoxylate.III) || id:ebi-a-GCST90027557	9	-0.869313805	0.797462187	0.311765947	0.42 (0.09-2.00)	-0.034212205	0.146348884	0.81516234	0.97 (0.73-1.29)	-0.078867398	0.100474924	0.43248518	0.894629515	0.92 (0.76-1.13)	-0.161300569	0.229817514	0.502668759	0.85 (0.54-1.34)	-0.24977014	0.24791746	0.343204401	0.78 (0.48-1.27)	TRUE	NA	NA	21.47942816	0.024919028	13.80661781	8	0.086947194	0.13939819	0.13869809	0.348344155	NA	0.104
358	z0zKYh	finn-b-M13_PYOGARTH	Pyogenic arthritis || id:finn-b-M13_PYOGARTH	Gut microbiota abundance (k_Bacteria.p_Proteobacteria.c_Betaproteobacteria.o_Burkholderiales.f_Sutterellaceae.g_Parasutterella.s_Parasutterella_excrementihominis) || id:ebi-a-GCST90027811	13	0.142787052	0.688892222	0.839585752	1.15 (0.30-4.45)	-0.09620524	0.169010359	0.569202177	0.91 (0.65-1.26)	-0.168147349	0.120011865	0.161187348	0.842677972	0.85 (0.67-1.07)	-0.112933546	0.256188453	0.667178594	0.89 (0.54-1.48)	-0.091915319	0.250146742	0.719685337	0.91 (0.56-1.49)	TRUE	NA	NA	21.47952925	0.035995165	9.608600446	12	0.650254916	-0.039232956	0.085593589	0.655614399	NA	0.676
183	eKlMUw	finn-b-M13_PYOGARTH	Pyogenic arthritis || id:finn-b-M13_PYOGARTH	Gut bacterial pathway abundance (PWY_HEME.BIOSYNTHESIS.II..heme.biosynthesis.I..aerobic.) || id:ebi-a-GCST90027633	12	-0.135398481	0.518845257	0.799417888	0.87 (0.32-2.41)	0.222506391	0.184318096	0.227360174	1.25 (0.87-1.79)	0.175272068	0.139728703	0.209706059	0.842677972	1.19 (0.91-1.57)	0.335017096	0.287951155	0.26926302	1.40 (0.80-2.46)	0.335017096	0.297813188	0.284568653	1.40 (0.78-2.51)	TRUE	NA	NA	21.47980376	0.033225938	7.271963322	11	0.776651078	0.03633615	0.058442324	0.548022117	NA	0.781
164	zV4hhX	finn-b-M13_PYOGARTH	Pyogenic arthritis || id:finn-b-M13_PYOGARTH	Gut bacterial pathway abundance (PWY.7219..adenosine.ribonucleotides.de.novo.biosynthesis) || id:ebi-a-GCST90027614	13	0.476805004	0.596878773	0.441295681	1.61 (0.50-5.19)	0.02418822	0.234013895	0.917675413	1.02 (0.65-1.62)	0.12680958	0.16593205	0.444732601	0.896169714	1.14 (0.82-1.57)	-0.026128748	0.362148216	0.943671665	0.97 (0.48-1.98)	-0.003562548	0.416138686	0.993310101	1.00 (0.44-2.25)	TRUE	NA	NA	21.49415345	0.036018999	9.329023412	12	0.674600129	-0.034653678	0.056768469	0.553973817	NA	0.676666667
147	2Hjefc	finn-b-M13_PYOGARTH	Pyogenic arthritis || id:finn-b-M13_PYOGARTH	Gut bacterial pathway abundance (PWY.6731..starch.degradation.III) || id:ebi-a-GCST90027597	13	-0.142287532	0.278638666	0.619686289	0.87 (0.50-1.50)	-0.131296946	0.094769055	0.165917624	0.88 (0.73-1.06)	-0.06838832	0.069702604	0.32652153	0.85686076	0.93 (0.81-1.07)	-0.157572747	0.138613375	0.27782229	0.85 (0.65-1.12)	-0.157572747	0.149993544	0.314170945	0.85 (0.64-1.15)	TRUE	NA	NA	21.49442469	0.036019757	11.16078132	12	0.515192322	0.015100067	0.055110713	0.789165224	NA	0.546666667
315	hMeSt9	finn-b-M13_PYOGARTH	Pyogenic arthritis || id:finn-b-M13_PYOGARTH	Gut microbiota abundance (k_Bacteria.p_Bacteroidetes.c_Bacteroidia.o_Bacteroidales.f_Porphyromonadaceae.g_Parabacteroides.s_Parabacteroides_goldsteinii) || id:ebi-a-GCST90027767	6	-0.588311822	0.68863134	0.441074217	0.56 (0.14-2.14)	0.252877582	0.128338233	0.048792609	1.29 (1.00-1.66)	0.188227062	0.100985134	0.062334536	0.842677972	1.21 (0.99-1.47)	0.290289133	0.196572239	0.199776528	1.34 (0.91-1.97)	0.294420669	0.199494971	0.20001386	1.34 (0.91-1.98)	TRUE	NA	NA	21.49606543	0.016625598	2.854376372	5	0.722424586	0.158476403	0.139016858	0.317921293	rs1357368	0.028333333
154	MXE5c6	finn-b-M13_PYOGARTH	Pyogenic arthritis || id:finn-b-M13_PYOGARTH	Gut bacterial pathway abundance (PWY.6969..TCA.cycle.V..2.oxoglutarate.ferredoxin.oxidoreductase.) || id:ebi-a-GCST90027604	15	1.539464961	0.662305776	0.036945579	4.66 (1.27-17.07)	-0.064800697	0.20297947	0.749538809	0.94 (0.63- 1.40)	-0.112631668	0.147199125	0.444173098	0.896169714	0.89 (0.67- 1.19)	0.057876774	0.34317289	0.868482771	1.06 (0.54- 2.08)	-0.417766221	0.342542461	0.242763715	0.66 (0.34- 1.29)	TRUE	NA	NA	21.50732748	0.041586061	11.99736778	14	0.60651418	-0.161528403	0.063135231	0.023808785	NA	0.633333333
276	2Hjefc	finn-b-M13_PYOGARTH	Pyogenic arthritis || id:finn-b-M13_PYOGARTH	Gut microbiota abundance (k_Bacteria.p_Proteobacteria.c_Betaproteobacteria.o_Burkholderiales.f_Sutterellaceae.g_Parasutterella) || id:ebi-a-GCST90027727	13	0.512223246	0.508688404	0.335596206	1.67 (0.62-4.52)	-0.074672292	0.159285914	0.639216837	0.93 (0.68-1.27)	-0.167843673	0.116463204	0.149535696	0.842677972	0.85 (0.67-1.06)	-0.081518484	0.239271051	0.739223501	0.92 (0.58-1.47)	-0.077324061	0.246083728	0.75875075	0.93 (0.57-1.50)	TRUE	NA	NA	21.5110358	0.036047773	8.954770345	12	0.706788724	-0.09274521	0.067530547	0.196977712	NA	0.736333333
339	eKlMUw	finn-b-M13_PYOGARTH	Pyogenic arthritis || id:finn-b-M13_PYOGARTH	Gut microbiota abundance (k_Bacteria.p_Firmicutes.c_Clostridia.o_Clostridiales.f_Eubacteriaceae.g_Eubacterium.s_Eubacterium_ramulus) || id:ebi-a-GCST90027792	10	0.713694902	0.733196399	0.358862602	2.04 (0.49-8.59)	-0.041778553	0.18498803	0.821322265	0.96 (0.67-1.38)	-0.044973388	0.130319643	0.730018736	0.959852731	0.96 (0.74-1.23)	0.264485089	0.315240338	0.42319601	1.30 (0.70-2.42)	0.291185166	0.312694136	0.376046619	1.34 (0.72-2.47)	TRUE	NA	NA	21.52268811	0.027743584	11.99508332	9	0.213586626	-0.10959115	0.10368723	0.321408146	NA	0.214
299	0Q9njO	finn-b-M13_PYOGARTH	Pyogenic arthritis || id:finn-b-M13_PYOGARTH	Gut microbiota abundance (k_Bacteria.p_Proteobacteria) || id:ebi-a-GCST90027751	10	-0.708529005	0.581455441	0.25772926	0.49 (0.16-1.54)	-0.193860418	0.223259158	0.385219114	0.82 (0.53-1.28)	-0.193271519	0.161019435	0.230023113	0.84892949	0.82 (0.60-1.13)	-0.508918022	0.353607285	0.183945767	0.60 (0.30-1.20)	0.216522988	0.405019449	0.605879985	1.24 (0.56-2.75)	TRUE	NA	NA	21.52838764	0.027751124	7.039927357	9	0.632962258	0.055872291	0.060584706	0.38338478	NA	0.631333333
353	zFDXMQ	finn-b-M13_PYOGARTH	Pyogenic arthritis || id:finn-b-M13_PYOGARTH	Gut microbiota abundance (k_Bacteria.p_Firmicutes.c_Negativicutes.o_Selenomonadales.f_Acidaminococcaceae.g_Phascolarctobacterium.s_Phascolarctobacterium_succinatutens) || id:ebi-a-GCST90027806	7	0.449357174	0.568624668	0.465191545	1.57 (0.51-4.78)	0.120181389	0.164354906	0.464638117	1.13 (0.82-1.56)	-0.099095679	0.114018251	0.384780846	0.872349185	0.91 (0.72-1.13)	0.191842963	0.296583719	0.541672819	1.21 (0.68-2.17)	0.212507419	0.316889023	0.527427199	1.24 (0.66-2.30)	TRUE	NA	NA	21.53032338	0.019427509	10.55723772	6	0.103062958	-0.123616979	0.123547806	0.362971543	rs173961	0.018333333
337	2Hjefc	finn-b-M13_PYOGARTH	Pyogenic arthritis || id:finn-b-M13_PYOGARTH	Gut microbiota abundance (k_Bacteria.p_Firmicutes.c_Clostridia.o_Clostridiales.f_Eubacteriaceae.g_Eubacterium.s_Eubacterium_eligens) || id:ebi-a-GCST90027790	14	-0.291977942	0.592938739	0.631304755	0.75 (0.23-2.39)	0.0506503	0.181465443	0.78015415	1.05 (0.74-1.50)	-0.008854971	0.138386938	0.948980545	0.979685163	0.99 (0.76-1.30)	0.09749364	0.295376246	0.746608565	1.10 (0.62-1.97)	0.093548512	0.280560139	0.744122864	1.10 (0.63-1.90)	TRUE	NA	NA	21.53198392	0.038857755	5.949167197	13	0.947983411	0.036954472	0.075255631	0.632246891	NA	0.949333333
379	fylDa5	finn-b-M13_PYOGARTH	Pyogenic arthritis || id:finn-b-M13_PYOGARTH	Gut microbiota abundance (k_Bacteria.p_Bacteroidetes.c_Bacteroidia.o_Bacteroidales.f_Bacteroidaceae.g_Bacteroides.s_Bacteroides_plebeius) || id:ebi-a-GCST90027833	7	-0.701497566	0.59978689	0.294885546	0.50 (0.15-1.61)	0.074520631	0.146174227	0.610186744	1.08 (0.81-1.43)	0.065703278	0.099603606	0.509480007	0.898320422	1.07 (0.88-1.30)	0.084805461	0.223800794	0.717784872	1.09 (0.70-1.69)	0.138840094	0.236136912	0.577999202	1.15 (0.72-1.83)	TRUE	NA	NA	21.54226575	0.019438307	12.37895927	6	0.054029376	0.170314413	0.129725189	0.246246879	NA	0.072
269	eKlMUw	finn-b-M13_PYOGARTH	Pyogenic arthritis || id:finn-b-M13_PYOGARTH	Gut microbiota abundance (k_Bacteria.p_Firmicutes.c_Clostridia.o_Clostridiales.f_Ruminococcaceae.g_Subdoligranulum) || id:ebi-a-GCST90027719	15	0.407056741	0.768190313	0.605120314	1.50 (0.33-6.77)	0.366337832	0.205989721	0.075333631	1.44 (0.96-2.16)	0.190312881	0.144502832	0.187832473	0.842677972	1.21 (0.91-1.61)	0.279372552	0.308876798	0.381042753	1.32 (0.72-2.42)	0.310629633	0.371408168	0.417001694	1.36 (0.66-2.83)	TRUE	NA	NA	21.5452357	0.041659395	22.6331171	14	0.066507673	-0.022101109	0.075896421	0.775491925	NA	0.084666667
60	zV4hhX	finn-b-M13_PYOGARTH	Pyogenic arthritis || id:finn-b-M13_PYOGARTH	Gut bacterial pathway abundance (POLYAMINSYN3.PWY..superpathway.of.polyamine.biosynthesis.II) || id:ebi-a-GCST90027509	11	0.387760134	0.462434928	0.423449994	1.47 (0.60-3.65)	0.142971039	0.171367858	0.404115781	1.15 (0.82-1.61)	0.109371592	0.126428409	0.386990957	0.872349185	1.12 (0.87-1.43)	0.133667141	0.23477279	0.581683101	1.14 (0.72-1.81)	0.170456277	0.27201083	0.544926301	1.19 (0.70-2.02)	TRUE	NA	NA	21.54674559	0.030552311	6.981875544	10	0.727154899	-0.039986273	0.063891147	0.546954716	NA	0.749
57	9Z4bvl	finn-b-M13_PYOGARTH	Pyogenic arthritis || id:finn-b-M13_PYOGARTH	Gut bacterial pathway abundance (PENTOSE.P.PWY..pentose.phosphate.pathway) || id:ebi-a-GCST90027506	13	0.117961727	0.609388971	0.850037738	1.13 (0.34-3.71)	0.146227477	0.19817936	0.46060304	1.16 (0.78-1.71)	0.098737661	0.150531518	0.511871207	0.898320422	1.10 (0.82-1.48)	0.169055552	0.304939027	0.589494111	1.18 (0.65-2.15)	0.173569997	0.317478951	0.594595959	1.19 (0.64-2.22)	TRUE	NA	NA	21.55010741	0.03611292	4.173664194	12	0.980094742	-0.001978729	0.060780462	0.974612391	NA	0.985
311	QWFTcS	finn-b-M13_PYOGARTH	Pyogenic arthritis || id:finn-b-M13_PYOGARTH	Gut microbiota abundance (k_Bacteria.p_Bacteroidetes.c_Bacteroidia.o_Bacteroidales.f_Porphyromonadaceae.g_Barnesiella.s_Barnesiella_intestinihominis) || id:ebi-a-GCST90027763	15	-0.177737793	0.552042869	0.752598803	0.84 (0.28-2.47)	-0.283722511	0.187529661	0.130293023	0.75 (0.52-1.09)	-0.003861025	0.134515356	0.977101279	0.994460946	1.00 (0.77-1.30)	-0.360987694	0.331325459	0.294321135	0.70 (0.36-1.33)	-0.360987694	0.342564024	0.309830898	0.70 (0.36-1.36)	TRUE	NA	NA	21.55346016	0.041674677	16.36386703	14	0.291661989	0.020660053	0.063115847	0.748625438	NA	0.290666667
301	suoHTa	finn-b-M13_PYOGARTH	Pyogenic arthritis || id:finn-b-M13_PYOGARTH	Gut microbiota abundance (k_Bacteria.p_Actinobacteria.c_Actinobacteria.o_Actinomycetales.f_Micrococcaceae.g_Rothia.s_Rothia_mucilaginosa) || id:ebi-a-GCST90027753	4	0.008118052	0.66782658	0.991404778	1.01 (0.27-3.73)	0.014236618	0.157853469	0.928137168	1.01 (0.74-1.38)	0.008291916	0.139215954	0.952504856	0.979685163	1.01 (0.77-1.32)	0.022280559	0.20493092	0.920286877	1.02 (0.68-1.53)	0.026262395	0.209167715	0.90802448	1.03 (0.68-1.55)	TRUE	NA	NA	21.55556315	0.011114388	0.462230229	3	0.927107363	3.54E-05	0.132868035	0.999811775	NA	0.934
374	wZTn6E	finn-b-M13_PYOGARTH	Pyogenic arthritis || id:finn-b-M13_PYOGARTH	Gut microbiota abundance (k_Bacteria.p_Bacteroidetes.c_Bacteroidia.o_Bacteroidales.f_Bacteroidaceae.g_Bacteroides.s_Bacteroides_finegoldii) || id:ebi-a-GCST90027827	18	-0.04570625	0.258637055	0.861946194	0.96 (0.58-1.59)	-0.060135424	0.095646355	0.529527951	0.94 (0.78-1.14)	-0.045309667	0.066152016	0.493386502	0.898320422	0.96 (0.84-1.09)	-0.050400298	0.172943253	0.774250923	0.95 (0.68-1.33)	-0.042459043	0.183647254	0.819920027	0.96 (0.67-1.37)	TRUE	NA	NA	21.55760407	0.050019349	18.70091667	17	0.345966894	8.81E-05	0.055229514	0.998746645	NA	0.354666667
272	a1erXj	finn-b-M13_PYOGARTH	Pyogenic arthritis || id:finn-b-M13_PYOGARTH	Gut microbiota abundance (k_Bacteria.p_Firmicutes.c_Negativicutes.o_Selenomonadales.f_Veillonellaceae.g_Dialister) || id:ebi-a-GCST90027723	6	-0.846017778	0.908909562	0.404644561	0.43 (0.07-2.55)	0.055355116	0.185436726	0.765312304	1.06 (0.73-1.52)	0.034483654	0.148886303	0.816840433	0.973805694	1.04 (0.77-1.39)	0.080943274	0.270444533	0.776754921	1.08 (0.64-1.84)	0.099202209	0.253853618	0.712051932	1.10 (0.67-1.82)	TRUE	NA	NA	21.55982283	0.016674466	1.990482192	5	0.850460434	0.133022589	0.135459574	0.381694376	NA	0.846666667
273	BTlu8z	finn-b-M13_PYOGARTH	Pyogenic arthritis || id:finn-b-M13_PYOGARTH	Gut microbiota abundance (k_Bacteria.p_Firmicutes.c_Negativicutes.o_Selenomonadales.f_Veillonellaceae.g_Veillonella) || id:ebi-a-GCST90027724	8	-0.487265381	0.428297962	0.298636736	0.61 (0.27-1.42)	-0.241843688	0.135122946	0.073485309	0.79 (0.60-1.02)	-0.197500173	0.107440941	0.066029875	0.842677972	0.82 (0.66-1.01)	-0.250542794	0.200121728	0.250797315	0.78 (0.53-1.15)	-0.250542794	0.194900034	0.23951149	0.78 (0.53-1.14)	TRUE	NA	NA	21.56367027	0.022237331	2.183155484	7	0.949011327	0.052602547	0.075264972	0.510784462	NA	0.957333333
121	MXE5c6	finn-b-M13_PYOGARTH	Pyogenic arthritis || id:finn-b-M13_PYOGARTH	Gut bacterial pathway abundance (PWY.6147..6.hydroxymethyl.dihydropterin.diphosphate.biosynthesis.I) || id:ebi-a-GCST90027571	14	0.048909259	0.852853007	0.955211993	1.05 (0.20-5.59)	-0.244109346	0.222302054	0.272161885	0.78 (0.51-1.21)	-0.15870282	0.150181207	0.290629258	0.85686076	0.85 (0.64-1.15)	-0.323428659	0.389141725	0.420902009	0.72 (0.34-1.55)	-0.340556451	0.376684438	0.382396484	0.71 (0.34-1.49)	TRUE	NA	NA	21.5688791	0.038923486	19.78224441	13	0.100774544	-0.019383084	0.077573074	0.806915092	NA	0.105666667
391	zFDXMQ	finn-b-M13_PYOGARTH	Pyogenic arthritis || id:finn-b-M13_PYOGARTH	Gut microbiota abundance (k_Bacteria.p_Firmicutes.c_Clostridia.o_Clostridiales.f_Lachnospiraceae.g_Coprococcus.s_Coprococcus_sp_ART55_1) || id:ebi-a-GCST90027845	4	-0.611705699	0.582290003	0.403691137	0.54 (0.17-1.70)	-0.123766766	0.148674177	0.405143805	0.88 (0.66-1.18)	-0.058618362	0.114293732	0.60803898	0.930624546	0.94 (0.75-1.18)	-0.284839562	0.234424041	0.311248507	0.75 (0.48-1.19)	-0.31791983	0.253778829	0.299058764	0.73 (0.44-1.20)	TRUE	NA	NA	21.56949444	0.01112175	7.251351586	3	0.064303541	0.165076314	0.165488263	0.423609054	NA	0.137666667
189	zV4hhX	finn-b-M13_PYOGARTH	Pyogenic arthritis || id:finn-b-M13_PYOGARTH	Gut bacterial pathway abundance (PYRIDOXSYN.PWY..pyridoxal.5..phosphate.biosynthesis.I) || id:ebi-a-GCST90027639	12	0.602524676	0.424621938	0.186316841	1.83 (0.79-4.20)	0.168999355	0.193836224	0.383281086	1.18 (0.81-1.73)	0.056058366	0.132871066	0.673097661	0.947060218	1.06 (0.82-1.37)	0.180901684	0.206964099	0.400759183	1.20 (0.80-1.80)	-0.039023769	0.379096381	0.919864134	0.96 (0.46-2.02)	TRUE	NA	NA	21.57124204	0.033367357	17.05985029	11	0.10611765	-0.066338007	0.047800642	0.195339239	NA	0.123333333
136	BTlu8z	finn-b-M13_PYOGARTH	Pyogenic arthritis || id:finn-b-M13_PYOGARTH	Gut bacterial pathway abundance (PWY.6608..guanosine.nucleotides.degradation.III) || id:ebi-a-GCST90027586	11	0.238569262	0.61636612	0.707706874	1.27 (0.38-4.25)	-0.030655136	0.235064711	0.896240889	0.97 (0.61-1.54)	-0.051891056	0.180835843	0.774149714	0.970106361	0.95 (0.67-1.35)	-0.073265031	0.359154085	0.842450357	0.93 (0.46-1.88)	-0.113476799	0.373173348	0.767295725	0.89 (0.43-1.86)	TRUE	NA	NA	21.57222405	0.030587828	4.003864701	10	0.947172471	-0.035094454	0.07119427	0.633858451	NA	0.944
225	2Hjefc	finn-b-M13_PYOGARTH	Pyogenic arthritis || id:finn-b-M13_PYOGARTH	Gut microbiota abundance (k_Bacteria.p_Firmicutes.c_Clostridia.o_Clostridiales.f_Oscillospiraceae) || id:ebi-a-GCST90027675	6	1.819735396	1.453835268	0.278887904	6.17 (0.36-106.62)	-0.78940707	0.318995374	0.013336075	0.45 (0.24- 0.85)	-0.642505243	0.242685542	0.008109403	0.442267754	0.53 (0.33- 0.85)	-0.831745122	0.389529645	0.08583121	0.44 (0.20- 0.93)	-0.836468696	0.41376796	0.099169108	0.43 (0.19- 0.97)	TRUE	NA	NA	21.57948224	0.016690327	3.291159004	5	0.655195504	-0.223646661	0.130199836	0.16097936	rs12446334	0.032333333
170	zFDXMQ	finn-b-M13_PYOGARTH	Pyogenic arthritis || id:finn-b-M13_PYOGARTH	Gut bacterial pathway abundance (PWY.7315..dTDP.N.acetylthomosamine.biosynthesis) || id:ebi-a-GCST90027620	8	-0.764625083	0.651682737	0.285136116	0.47 (0.13-1.67)	-0.338459373	0.180167201	0.060301202	0.71 (0.50-1.01)	-0.235633425	0.13331961	0.077155807	0.842677972	0.79 (0.61-1.03)	-0.357757754	0.229214624	0.162539123	0.70 (0.45-1.10)	-0.350118055	0.229419695	0.170817511	0.70 (0.45-1.10)	TRUE	NA	NA	21.58339485	0.022257425	6.668039046	7	0.464241871	0.073098342	0.08814775	0.438690158	NA	0.515333333
207	0Q9njO	finn-b-M13_PYOGARTH	Pyogenic arthritis || id:finn-b-M13_PYOGARTH	Gut microbiota abundance (k_Bacteria.p_Proteobacteria.c_Betaproteobacteria) || id:ebi-a-GCST90027657	13	1.524698302	0.698356119	0.051570438	4.59 (1.17-18.06)	0.555085733	0.223582136	0.013039353	1.74 (1.12- 2.70)	0.490236147	0.157774239	0.001888684	0.25245416	1.63 (1.20- 2.22)	0.640373918	0.323200392	0.070935392	1.90 (1.01- 3.57)	0.599212932	0.344588523	0.107611601	1.82 (0.93- 3.58)	TRUE	NA	NA	21.58522569	0.036171403	14.43900082	12	0.273556952	-0.105064911	0.068938675	0.155720175	NA	0.324
253	eKlMUw	finn-b-M13_PYOGARTH	Pyogenic arthritis || id:finn-b-M13_PYOGARTH	Gut microbiota abundance (k_Bacteria.p_Firmicutes.c_Bacilli.o_Lactobacillales.f_Streptococcaceae.g_Streptococcus) || id:ebi-a-GCST90027703	10	-0.439752035	0.946508677	0.65459747	0.64 (0.10-4.12)	-0.005001249	0.175827453	0.977307972	1.00 (0.70-1.40)	-0.135350835	0.12270588	0.270005049	0.852535627	0.87 (0.69-1.11)	0.161994934	0.299005358	0.601123743	1.18 (0.65-2.11)	0.140640488	0.304658428	0.655298984	1.15 (0.63-2.09)	TRUE	NA	NA	21.5876343	0.027827487	11.79014952	9	0.225399887	0.044149219	0.135589827	0.753073668	NA	0.244333333
31	wZTn6E	finn-b-M13_PYOGARTH	Pyogenic arthritis || id:finn-b-M13_PYOGARTH	Gut bacterial pathway abundance (HEXITOLDEGSUPER.PWY..superpathway.of.hexitol.degradation..bacteria.) || id:ebi-a-GCST90027480	10	0.585762461	0.61957693	0.372118021	1.80 (0.53-6.05)	-0.050805483	0.264668251	0.847774232	0.95 (0.57-1.60)	-0.081208073	0.178047067	0.648314818	0.935221096	0.92 (0.65-1.31)	-0.009707116	0.374706574	0.979897702	0.99 (0.48-2.06)	-0.403562881	0.425229054	0.36738224	0.67 (0.29-1.54)	TRUE	NA	NA	21.59184587	0.027832527	12.34860629	9	0.194362264	-0.075405139	0.066095817	0.286933063	NA	0.194
123	zV4hhX	finn-b-M13_PYOGARTH	Pyogenic arthritis || id:finn-b-M13_PYOGARTH	Gut bacterial pathway abundance (PWY.6163..chorismate.biosynthesis.from.3.dehydroquinate) || id:ebi-a-GCST90027573	10	-0.311317779	0.711201956	0.673156278	0.73 (0.18-2.95)	0.581680548	0.233066148	0.012568247	1.79 (1.13-2.82)	0.385216097	0.180857404	0.033176258	0.821336119	1.47 (1.03-2.10)	0.614794223	0.317736459	0.084999401	1.85 (0.99-3.45)	0.629498946	0.361044981	0.115207068	1.88 (0.92-3.81)	TRUE	NA	NA	21.59247103	0.027833759	5.973349961	9	0.742582557	0.091887419	0.090738113	0.340864146	NA	0.773333333
263	BTlu8z	finn-b-M13_PYOGARTH	Pyogenic arthritis || id:finn-b-M13_PYOGARTH	Gut microbiota abundance (k_Bacteria.p_Firmicutes.c_Clostridia.o_Clostridiales.f_Lachnospiraceae.g_Roseburia) || id:ebi-a-GCST90027713	15	-0.235352651	0.615202694	0.708226741	0.79 (0.24-2.64)	-0.233150266	0.193452515	0.22812352	0.79 (0.54-1.16)	-0.294127092	0.136271368	0.030897332	0.821336119	0.75 (0.57-0.97)	-0.186869432	0.273424132	0.505482294	0.83 (0.49-1.42)	-0.146957595	0.295468347	0.626647071	0.86 (0.48-1.54)	TRUE	NA	NA	21.594545	0.04175393	17.30658087	14	0.240207997	-0.006180614	0.062546699	0.922791841	NA	0.285333333
44	iqbNEr	finn-b-M13_PYOGARTH	Pyogenic arthritis || id:finn-b-M13_PYOGARTH	Gut bacterial pathway abundance (ORNDEG.PWY..superpathway.of.ornithine.degradation) || id:ebi-a-GCST90027493	7	0.100589635	0.367359656	0.795176011	1.11 (0.54-2.27)	0.198007219	0.106376338	0.062689961	1.22 (0.99-1.50)	0.069277588	0.076413623	0.364611458	0.872349185	1.07 (0.92-1.24)	0.225365004	0.172745842	0.239830445	1.25 (0.89-1.76)	0.219550326	0.167376964	0.2375699	1.25 (0.90-1.73)	TRUE	NA	NA	21.59733292	0.019487962	7.424927625	6	0.283329866	-0.008423127	0.095599605	0.933210602	NA	0.303333333
35	MXE5c6	finn-b-M13_PYOGARTH	Pyogenic arthritis || id:finn-b-M13_PYOGARTH	Gut bacterial pathway abundance (HSERMETANA.PWY..L.methionine.biosynthesis.III) || id:ebi-a-GCST90027484	16	0.714581373	0.580553964	0.238653744	2.04 (0.65-6.38)	-0.188344748	0.198949295	0.343793079	0.83 (0.56-1.22)	-0.086177199	0.143807571	0.549003811	0.898320422	0.92 (0.69-1.22)	-0.309405311	0.361868905	0.405989841	0.73 (0.36-1.49)	-0.335035119	0.350881973	0.354795931	0.72 (0.36-1.42)	TRUE	NA	NA	21.60070193	0.044550289	11.02858767	15	0.750565216	-0.081181543	0.057022737	0.176446236	NA	0.753666667
10	MXE5c6	finn-b-M13_PYOGARTH	Pyogenic arthritis || id:finn-b-M13_PYOGARTH	Gut bacterial pathway abundance (CRNFORCAT.PWY..creatinine.degradation.I) || id:ebi-a-GCST90027458	8	0.094446386	0.433196287	0.834637722	1.10 (0.47-2.57)	0.055491787	0.177613866	0.754714241	1.06 (0.75-1.50)	-0.04031304	0.139779064	0.773036415	0.970106361	0.96 (0.73-1.26)	0.104034151	0.265400229	0.706726403	1.11 (0.66-1.87)	0.091003603	0.255349417	0.732049659	1.10 (0.66-1.81)	TRUE	NA	NA	21.60325275	0.022278023	1.956526238	7	0.962207269	-0.021671532	0.065938829	0.753579787	NA	0.963333333
98	eKlMUw	finn-b-M13_PYOGARTH	Pyogenic arthritis || id:finn-b-M13_PYOGARTH	Gut bacterial pathway abundance (PWY.5345..superpathway.of.L.methionine.biosynthesis..by.sulfhydrylation.) || id:ebi-a-GCST90027548	10	0.394352607	0.923773686	0.680713524	1.48 (0.24-9.07)	-0.076841091	0.240197932	0.749038543	0.93 (0.58-1.48)	-0.130528198	0.178409657	0.464400111	0.898320422	0.88 (0.62-1.25)	0.230759407	0.387343298	0.566021318	1.26 (0.59-2.69)	0.230759407	0.398575198	0.576816337	1.26 (0.58-2.75)	TRUE	NA	NA	21.60789086	0.027852696	6.457903536	9	0.693357564	-0.051101715	0.088244149	0.578461907	NA	0.703333333
79	EKOMlM	finn-b-M13_PYOGARTH	Pyogenic arthritis || id:finn-b-M13_PYOGARTH	Gut bacterial pathway abundance (PWY.1269..CMP.3.deoxy.D.manno.octulosonate.biosynthesis.I) || id:ebi-a-GCST90027528	6	1.80135481	1.295608622	0.236785335	6.06 (0.48-76.76)	0.081524339	0.33099198	0.805447638	1.08 (0.57- 2.08)	0.205387999	0.258246289	0.426428372	0.894629515	1.23 (0.74- 2.04)	0.075947244	0.44443835	0.871015275	1.08 (0.45- 2.58)	0.058914299	0.476119481	0.90634272	1.06 (0.42- 2.70)	TRUE	NA	NA	21.61448692	0.016716769	3.190557134	5	0.670634377	-0.142429616	0.113304437	0.277129425	NA	0.667
153	wZTn6E	finn-b-M13_PYOGARTH	Pyogenic arthritis || id:finn-b-M13_PYOGARTH	Gut bacterial pathway abundance (PWY.6901..superpathway.of.glucose.and.xylose.degradation) || id:ebi-a-GCST90027603	9	-0.31578016	0.636149832	0.634823317	0.73 (0.21-2.54)	0.009645887	0.226616661	0.966048477	1.01 (0.65-1.57)	-0.085994193	0.175546408	0.624228818	0.935194113	0.92 (0.65-1.29)	0.113004953	0.366656653	0.76579955	1.12 (0.55-2.30)	0.109763923	0.305873522	0.728990677	1.12 (0.61-2.03)	TRUE	NA	NA	21.63031386	0.025093946	2.55150217	8	0.959286017	0.025776875	0.068590996	0.718191359	NA	0.952666667
316	iwKjxm	finn-b-M13_PYOGARTH	Pyogenic arthritis || id:finn-b-M13_PYOGARTH	Gut microbiota abundance (k_Bacteria.p_Bacteroidetes.c_Bacteroidia.o_Bacteroidales.f_Porphyromonadaceae.g_Parabacteroides.s_Parabacteroides_johnsonii) || id:ebi-a-GCST90027768	9	-0.058959566	0.519497429	0.912825783	0.94 (0.34-2.61)	-0.123072837	0.109208105	0.259760668	0.88 (0.71-1.10)	-0.056020874	0.079690192	0.48206616	0.898320422	0.95 (0.81-1.11)	-0.126630329	0.165196308	0.465368226	0.88 (0.64-1.22)	-0.107611911	0.177206524	0.560509695	0.90 (0.63-1.27)	TRUE	NA	NA	21.63605986	0.02510031	12.82718959	8	0.117935411	0.000734804	0.127066017	0.995547333	NA	0.136333333
334	zV4hhX	finn-b-M13_PYOGARTH	Pyogenic arthritis || id:finn-b-M13_PYOGARTH	Gut microbiota abundance (k_Bacteria.p_Firmicutes.c_Clostridia.o_Clostridiales.f_Clostridiaceae.g_Clostridium.s_Clostridium_leptum) || id:ebi-a-GCST90027787	7	0.732604438	0.665858211	0.32135537	2.08 (0.56-7.67)	0.044078719	0.160678621	0.783832215	1.05 (0.76-1.43)	0.006530524	0.120866556	0.95691058	0.979685163	1.01 (0.79-1.28)	0.038263575	0.203017984	0.856718374	1.04 (0.70-1.55)	0.031130539	0.222071093	0.89310314	1.03 (0.67-1.59)	TRUE	NA	NA	21.63801378	0.019524605	6.241058623	6	0.396735554	-0.12643806	0.11402229	0.317944937	NA	0.447666667
137	eKlMUw	finn-b-M13_PYOGARTH	Pyogenic arthritis || id:finn-b-M13_PYOGARTH	Gut bacterial pathway abundance (PWY.6609..adenine.and.adenosine.salvage.III) || id:ebi-a-GCST90027587	14	-1.137725325	0.908713802	0.234417322	0.32 (0.05-1.90)	-0.153480434	0.250700846	0.540401811	0.86 (0.52-1.40)	-0.127030581	0.218804715	0.561532985	0.898320422	0.88 (0.57-1.35)	-0.031934411	0.485125464	0.948517026	0.97 (0.37-2.51)	-0.293463006	0.494321578	0.562921859	0.75 (0.28-1.96)	TRUE	NA	NA	21.66202264	0.039092127	24.81330868	13	0.024422099	0.099871462	0.087215061	0.274486092	NA	0.027
313	0Q9njO	finn-b-M13_PYOGARTH	Pyogenic arthritis || id:finn-b-M13_PYOGARTH	Gut microbiota abundance (k_Bacteria.p_Bacteroidetes.c_Bacteroidia.o_Bacteroidales.f_Porphyromonadaceae.g_Odoribacter.s_Odoribacter_splanchnicus) || id:ebi-a-GCST90027765	14	0.288495887	0.418378178	0.503589067	1.33 (0.59-3.03)	-0.024690178	0.171590298	0.885587101	0.98 (0.70-1.37)	-0.041818578	0.125826089	0.739623325	0.959852731	0.96 (0.75-1.23)	0.009265278	0.242404641	0.970091126	1.01 (0.63-1.62)	-0.117851668	0.274684444	0.674915816	0.89 (0.52-1.52)	TRUE	NA	NA	21.67161817	0.039108737	8.748358557	13	0.791672155	-0.038469633	0.046470038	0.423920812	NA	0.815333333
46	QWFTcS	finn-b-M13_PYOGARTH	Pyogenic arthritis || id:finn-b-M13_PYOGARTH	Gut bacterial pathway abundance (P108.PWY..pyruvate.fermentation.to.propanoate.I) || id:ebi-a-GCST90027495	14	1.38155685	0.779526731	0.101708581	3.98 (0.86-18.35)	0.120643006	0.202092118	0.550527164	1.13 (0.76- 1.68)	0.014323056	0.145103564	0.921369169	0.973805694	1.01 (0.76- 1.35)	0.270690047	0.339505887	0.439593848	1.31 (0.67- 2.55)	0.299649233	0.336224034	0.389009046	1.35 (0.70- 2.61)	TRUE	NA	NA	21.67870525	0.039121745	13.91717089	13	0.379703009	-0.134607	0.075404704	0.099518824	NA	0.397333333
19	QWFTcS	finn-b-M13_PYOGARTH	Pyogenic arthritis || id:finn-b-M13_PYOGARTH	Gut bacterial pathway abundance (GALACTARDEG.PWY..D.galactarate.degradation.I) || id:ebi-a-GCST90027468	7	-0.452192334	1.005452762	0.671724376	0.64 (0.09-4.57)	0.277539585	0.172465173	0.107561679	1.32 (0.94-1.85)	0.156988994	0.124188238	0.2061865	0.842677972	1.17 (0.92-1.49)	0.276664977	0.228525119	0.271548856	1.32 (0.84-2.06)	0.271720687	0.24612538	0.311892718	1.31 (0.81-2.13)	TRUE	NA	NA	21.68309256	0.019564707	8.82802113	6	0.183483557	0.102855822	0.16762363	0.566310114	NA	0.225666667
178	0Q9njO	finn-b-M13_PYOGARTH	Pyogenic arthritis || id:finn-b-M13_PYOGARTH	Gut bacterial pathway abundance (PWY.841..superpathway.of.purine.nucleotides.de.novo.biosynthesis.I) || id:ebi-a-GCST90027628	10	-0.320927643	0.844119568	0.713698201	0.73 (0.14-3.79)	-0.374387475	0.245874648	0.127839734	0.69 (0.42-1.11)	-0.206300721	0.175656262	0.240212038	0.84892949	0.81 (0.58-1.15)	-0.469745691	0.397272171	0.26733182	0.63 (0.29-1.36)	-0.451454578	0.408166036	0.297389503	0.64 (0.29-1.42)	TRUE	NA	NA	21.69562085	0.027965012	9.363140892	9	0.404450513	0.013220609	0.094864298	0.892607582	NA	0.426666667
385	QWFTcS	finn-b-M13_PYOGARTH	Pyogenic arthritis || id:finn-b-M13_PYOGARTH	Gut microbiota abundance (k_Bacteria.p_Bacteroidetes.c_Bacteroidia.o_Bacteroidales.f_Bacteroidaceae.g_Bacteroides.s_Bacteroides_xylanisolvens) || id:ebi-a-GCST90027839	13	0.373157356	0.441530042	0.416033667	1.45 (0.61-3.45)	-0.259585067	0.177200605	0.142942196	0.77 (0.55-1.09)	-0.130418381	0.13172179	0.322122883	0.85686076	0.88 (0.68-1.14)	-0.216351882	0.275727995	0.4478685	0.81 (0.47-1.38)	-0.248194472	0.266168804	0.369475903	0.78 (0.46-1.31)	TRUE	NA	NA	21.69987279	0.036362499	8.673868889	12	0.73050498	-0.064749208	0.054186223	0.257238895	NA	0.763666667
45	0Q9njO	finn-b-M13_PYOGARTH	Pyogenic arthritis || id:finn-b-M13_PYOGARTH	Gut bacterial pathway abundance (P105.PWY..TCA.cycle.IV..2.oxoglutarate.decarboxylase.) || id:ebi-a-GCST90027494	8	-0.294248559	0.605968222	0.644484043	0.75 (0.23-2.44)	-0.039707884	0.169465714	0.814742616	0.96 (0.69-1.34)	-0.014963481	0.132605774	0.910155941	0.973805694	0.99 (0.76-1.28)	-0.070694973	0.219652607	0.756965138	0.93 (0.61-1.43)	-0.080298555	0.241455251	0.749203141	0.92 (0.57-1.48)	TRUE	NA	NA	21.70116375	0.02237709	2.144734589	7	0.951396964	0.048497394	0.102674968	0.653374944	NA	0.957666667
331	wZTn6E	finn-b-M13_PYOGARTH	Pyogenic arthritis || id:finn-b-M13_PYOGARTH	Gut microbiota abundance (k_Bacteria.p_Firmicutes.c_Bacilli.o_Lactobacillales.f_Streptococcaceae.g_Streptococcus.s_Streptococcus_parasanguinis) || id:ebi-a-GCST90027783	3	0.378317429	0.750091683	0.702615306	1.46 (0.34-6.35)	-0.034448409	0.184545706	0.851922513	0.97 (0.67-1.39)	-0.115249184	0.134709079	0.392251535	0.872349185	0.89 (0.68-1.16)	0.005152092	0.199296926	0.981723397	1.01 (0.68-1.49)	0.014736764	0.210597544	0.950579988	1.01 (0.67-1.53)	TRUE	NA	NA	21.70178242	0.00839233	2.13845588	2	0.343273443	-0.129236534	0.191692474	0.622363014	NA	NA
38	QWFTcS	finn-b-M13_PYOGARTH	Pyogenic arthritis || id:finn-b-M13_PYOGARTH	Gut bacterial pathway abundance (KETOGLUCONMET.PWY..ketogluconate.metabolism) || id:ebi-a-GCST90027487	10	0.313805877	0.380803446	0.433783022	1.37 (0.65-2.89)	-0.059410015	0.129984815	0.647632592	0.94 (0.73-1.22)	-0.078667099	0.101764978	0.439506271	0.894629515	0.92 (0.76-1.13)	-0.071499194	0.2032446	0.733092683	0.93 (0.63-1.39)	-0.221262101	0.206937737	0.312807237	0.80 (0.53-1.20)	TRUE	NA	NA	21.70343056	0.027975942	4.77180969	9	0.85372922	-0.074799903	0.069936319	0.316030733	NA	0.849333333
148	zV4hhX	finn-b-M13_PYOGARTH	Pyogenic arthritis || id:finn-b-M13_PYOGARTH	Gut bacterial pathway abundance (PWY.6737..starch.degradation.V) || id:ebi-a-GCST90027598	6	-0.297842022	0.768505721	0.718081008	0.74 (0.16-3.35)	-0.084708902	0.286110718	0.767176353	0.92 (0.52-1.61)	-0.140435141	0.227213318	0.536525119	0.898320422	0.87 (0.56-1.36)	-0.083370044	0.349598582	0.820979174	0.92 (0.46-1.83)	-0.083370044	0.394036171	0.840788781	0.92 (0.42-1.99)	TRUE	NA	NA	21.70614637	0.016787843	1.375857097	5	0.926935918	0.018631568	0.086898057	0.840716312	NA	0.937333333
159	0Q9njO	finn-b-M13_PYOGARTH	Pyogenic arthritis || id:finn-b-M13_PYOGARTH	Gut bacterial pathway abundance (PWY.7197..pyrimidine.deoxyribonucleotide.phosphorylation) || id:ebi-a-GCST90027609	9	-0.855868303	0.847431423	0.346145452	0.42 (0.08-2.24)	0.33295405	0.259589797	0.199626611	1.40 (0.84-2.32)	0.208932796	0.182368043	0.251933536	0.84892949	1.23 (0.86-1.76)	0.498850174	0.415952471	0.264725701	1.65 (0.73-3.72)	0.529773103	0.418661578	0.241338571	1.70 (0.75-3.86)	TRUE	NA	NA	21.71731283	0.025194261	10.43770274	8	0.235638124	0.109470006	0.084659715	0.237027377	NA	0.253333333
165	zV4hhX	finn-b-M13_PYOGARTH	Pyogenic arthritis || id:finn-b-M13_PYOGARTH	Gut bacterial pathway abundance (PWY.7221..guanosine.ribonucleotides.de.novo.biosynthesis) || id:ebi-a-GCST90027615	16	-0.73575761	0.683763222	0.300103092	0.48 (0.13-1.83)	-0.158745157	0.194828387	0.415189777	0.85 (0.58-1.25)	-0.15613333	0.136935484	0.254204535	0.84892949	0.86 (0.65-1.12)	-0.148992366	0.352737609	0.67873353	0.86 (0.43-1.72)	-0.141683564	0.372198786	0.708787662	0.87 (0.42-1.80)	TRUE	NA	NA	21.72605877	0.044808538	23.4530564	15	0.074982908	0.061558306	0.070267454	0.395781901	NA	0.078
131	SzspLG	finn-b-M13_PYOGARTH	Pyogenic arthritis || id:finn-b-M13_PYOGARTH	Gut bacterial pathway abundance (PWY.6507..4.deoxy.L.threo.hex.4.enopyranuronate.degradation) || id:ebi-a-GCST90027581	8	-0.14818938	1.171201763	0.903447872	0.86 (0.09-8.56)	0.064114611	0.273380594	0.814577351	1.07 (0.62-1.82)	0.089811367	0.210799525	0.670070621	0.946721063	1.09 (0.72-1.65)	0.025349287	0.392426804	0.950301514	1.03 (0.48-2.21)	0.039744822	0.389716349	0.921629305	1.04 (0.48-2.23)	TRUE	NA	NA	21.72909225	0.022407543	3.332791048	7	0.852605758	0.02133911	0.103294877	0.84316652	NA	0.863333333
149	BTlu8z	finn-b-M13_PYOGARTH	Pyogenic arthritis || id:finn-b-M13_PYOGARTH	Gut bacterial pathway abundance (PWY.6823..molybdenum.cofactor.biosynthesis) || id:ebi-a-GCST90027599	11	0.264855634	0.499461666	0.608748892	1.30 (0.49-3.47)	0.031456228	0.120577101	0.794184578	1.03 (0.81-1.31)	0.021284309	0.083990498	0.799948857	0.973805694	1.02 (0.87-1.20)	0.020299586	0.183456841	0.914082772	1.02 (0.71-1.46)	0.00136323	0.20702915	0.994875696	1.00 (0.67-1.50)	TRUE	NA	NA	21.7315673	0.030813478	10.28058906	10	0.416230801	-0.04638536	0.093609353	0.632106249	NA	0.425666667
229	0Q9njO	finn-b-M13_PYOGARTH	Pyogenic arthritis || id:finn-b-M13_PYOGARTH	Gut microbiota abundance (k_Bacteria.p_Firmicutes.c_Negativicutes.o_Selenomonadales.f_Veillonellaceae) || id:ebi-a-GCST90027679	12	-0.480053204	0.530544665	0.386835128	0.62 (0.22-1.75)	-0.125726238	0.187152559	0.501720729	0.88 (0.61-1.27)	-0.109312468	0.131882701	0.40718289	0.877851284	0.90 (0.69-1.16)	-0.107781195	0.296679045	0.723271688	0.90 (0.50-1.61)	-0.07477209	0.308348132	0.812860553	0.93 (0.51-1.70)	TRUE	NA	NA	21.73204271	0.033615259	13.50868069	11	0.261381196	0.045203561	0.062071286	0.483163563	NA	0.272333333
293	0Q9njO	finn-b-M13_PYOGARTH	Pyogenic arthritis || id:finn-b-M13_PYOGARTH	Gut microbiota abundance (k_Bacteria.p_Proteobacteria.c_Gammaproteobacteria.o_Enterobacteriales) || id:ebi-a-GCST90027745	5	0.278430952	0.767005314	0.740666971	1.32 (0.29-5.94)	0.351837109	0.321088178	0.273181735	1.42 (0.76-2.67)	0.274485608	0.239716617	0.252191737	0.84892949	1.32 (0.82-2.11)	0.34370459	0.445452102	0.483411586	1.41 (0.59-3.38)	0.497637879	0.458369283	0.338676559	1.64 (0.67-4.04)	TRUE	NA	NA	21.73453255	0.014007815	4.632258986	4	0.327151731	-0.000625833	0.112116908	0.995896694	NA	0.361333333
234	0Q9njO	finn-b-M13_PYOGARTH	Pyogenic arthritis || id:finn-b-M13_PYOGARTH	Gut microbiota abundance (k_Bacteria.p_Proteobacteria.c_Gammaproteobacteria.o_Enterobacteriales.f_Enterobacteriaceae) || id:ebi-a-GCST90027684	5	0.277821885	0.766764758	0.741126036	1.32 (0.29-5.93)	0.351804539	0.321072177	0.273202237	1.42 (0.76-2.67)	0.274372973	0.239683962	0.252321796	0.84892949	1.32 (0.82-2.10)	0.343768878	0.445370261	0.483259905	1.41 (0.59-3.38)	0.49769515	0.458347432	0.338607077	1.64 (0.67-4.04)	TRUE	NA	NA	21.7373523	0.014009629	4.632977807	4	0.327069616	-0.000547186	0.112097015	0.996411708	NA	0.361333333
16	0Q9njO	finn-b-M13_PYOGARTH	Pyogenic arthritis || id:finn-b-M13_PYOGARTH	Gut bacterial pathway abundance (FERMENTATION.PWY..mixed.acid.fermentation) || id:ebi-a-GCST90027465	10	0.731173506	0.843159729	0.411096734	2.08 (0.40-10.85)	-0.120633469	0.218804617	0.581407727	0.89 (0.58- 1.36)	-0.016868303	0.153593139	0.912548494	0.973805694	0.98 (0.73- 1.33)	-0.218815352	0.348792094	0.546013267	0.80 (0.41- 1.59)	-0.2318542	0.351123815	0.52558596	0.79 (0.40- 1.58)	TRUE	NA	NA	21.74311616	0.028026254	10.23959226	9	0.331439462	-0.093554954	0.103399522	0.392008778	NA	0.351333333
150	eKlMUw	finn-b-M13_PYOGARTH	Pyogenic arthritis || id:finn-b-M13_PYOGARTH	Gut bacterial pathway abundance (PWY.6891..thiazole.biosynthesis.II..Bacillus.) || id:ebi-a-GCST90027600	16	0.438284384	0.558500606	0.445675869	1.55 (0.52-4.63)	-0.154046761	0.140266245	0.272097339	0.86 (0.65-1.13)	0.033689248	0.098117437	0.731330368	0.959852731	1.03 (0.85-1.25)	-0.256980135	0.214230197	0.248918904	0.77 (0.51-1.18)	-0.275538383	0.220355126	0.230298356	0.76 (0.49-1.17)	TRUE	NA	NA	21.7434393	0.044843763	24.10698817	15	0.063298774	-0.068975085	0.092746972	0.469361631	NA	0.065
319	QWFTcS	finn-b-M13_PYOGARTH	Pyogenic arthritis || id:finn-b-M13_PYOGARTH	Gut microbiota abundance (k_Bacteria.p_Bacteroidetes.c_Bacteroidia.o_Bacteroidales.f_Prevotellaceae.g_Paraprevotella.s_Paraprevotella_clara) || id:ebi-a-GCST90027771	13	-0.22690768	0.589270864	0.707530592	0.80 (0.25-2.53)	0.015625401	0.150679817	0.917407932	1.02 (0.76-1.36)	-0.059316282	0.101452764	0.558770329	0.898320422	0.94 (0.77-1.15)	0.11678188	0.257313022	0.658034646	1.12 (0.68-1.86)	0.168228495	0.304601177	0.590887462	1.18 (0.65-2.15)	TRUE	NA	NA	21.74480014	0.036437529	19.87288349	12	0.069529113	0.026558514	0.090867864	0.775514448	NA	0.074
43	eKlMUw	finn-b-M13_PYOGARTH	Pyogenic arthritis || id:finn-b-M13_PYOGARTH	Gut bacterial pathway abundance (NONOXIPENT.PWY..pentose.phosphate.pathway..non.oxidative.branch.) || id:ebi-a-GCST90027492	5	1.89355756	1.665246373	0.33809972	6.64 (0.25-173.72)	0.055207632	0.337426356	0.870035124	1.06 (0.55- 2.05)	0.04572498	0.2512822	0.8556089	0.973805694	1.05 (0.64- 1.71)	0.100284312	0.416176654	0.82142907	1.11 (0.49- 2.50)	-0.144413094	0.451943301	0.765311303	0.87 (0.36- 2.10)	TRUE	NA	NA	21.74850543	0.014017166	3.241731357	4	0.518217105	-0.177218242	0.157878378	0.343383334	NA	0.573666667
65	fylDa5	finn-b-M13_PYOGARTH	Pyogenic arthritis || id:finn-b-M13_PYOGARTH	Gut bacterial pathway abundance (PWY0.1061..superpathway.of.L.alanine.biosynthesis) || id:ebi-a-GCST90027514	9	1.170414424	1.109322418	0.326441152	3.22 (0.37-28.35)	-0.303254365	0.212699495	0.153943151	0.74 (0.49- 1.12)	-0.102348823	0.156205319	0.512326224	0.898320422	0.90 (0.66- 1.23)	-0.370562854	0.315856008	0.274459702	0.69 (0.37- 1.28)	-0.378440325	0.326194762	0.279430677	0.68 (0.36- 1.30)	TRUE	NA	NA	21.75027075	0.025232794	4.802035127	8	0.778510199	-0.213806801	0.184494258	0.284506407	NA	0.785333333
329	2Hjefc	finn-b-M13_PYOGARTH	Pyogenic arthritis || id:finn-b-M13_PYOGARTH	Gut microbiota abundance (k_Bacteria.p_Bacteroidetes.c_Bacteroidia.o_Bacteroidales.f_Rikenellaceae.g_Alistipes.s_Alistipes_sp_AP11) || id:ebi-a-GCST90027781	11	-0.166519186	0.465367004	0.728723743	0.85 (0.34-2.11)	-0.02738313	0.153839046	0.858724098	0.97 (0.72-1.32)	-0.011384024	0.106392345	0.914788656	0.973805694	0.99 (0.80-1.22)	-0.104247849	0.254011793	0.690163455	0.90 (0.55-1.48)	-0.099645089	0.268843963	0.718634144	0.91 (0.53-1.53)	TRUE	NA	NA	21.75051382	0.03083865	9.707709187	10	0.466500341	0.026182166	0.076323364	0.739442998	NA	0.476333333
111	2Hjefc	finn-b-M13_PYOGARTH	Pyogenic arthritis || id:finn-b-M13_PYOGARTH	Gut bacterial pathway abundance (PWY.5913..TCA.cycle.VI..obligate.autotrophs.) || id:ebi-a-GCST90027561	9	0.408667804	0.734932954	0.595487696	1.50 (0.36-6.35)	0.11174995	0.194142145	0.564879552	1.12 (0.76-1.64)	0.253093444	0.141107876	0.072874369	0.842677972	1.29 (0.98-1.70)	0.026898543	0.278826798	0.925519896	1.03 (0.59-1.77)	0.063563352	0.306459333	0.840870473	1.07 (0.58-1.94)	TRUE	NA	NA	21.75413569	0.025236762	9.731223069	8	0.284399605	-0.020300787	0.093428098	0.834181646	NA	0.309
338	wZTn6E	finn-b-M13_PYOGARTH	Pyogenic arthritis || id:finn-b-M13_PYOGARTH	Gut microbiota abundance (k_Bacteria.p_Firmicutes.c_Clostridia.o_Clostridiales.f_Eubacteriaceae.g_Eubacterium.s_Eubacterium_hallii) || id:ebi-a-GCST90027791	11	-0.042134401	0.575966085	0.943283353	0.96 (0.31-2.96)	-0.146649554	0.161452666	0.363712881	0.86 (0.63-1.19)	-0.074003755	0.120689186	0.539759742	0.898320422	0.93 (0.73-1.18)	-0.162337611	0.228772966	0.494164448	0.85 (0.54-1.33)	-0.1851798	0.244979949	0.467143008	0.83 (0.51-1.34)	TRUE	NA	NA	21.75517738	0.030846813	5.223789371	10	0.875735945	-0.00442575	0.078209662	0.95610957	NA	0.88
76	MXE5c6	finn-b-M13_PYOGARTH	Pyogenic arthritis || id:finn-b-M13_PYOGARTH	Gut bacterial pathway abundance (PWY0.162..superpathway.of.pyrimidine.ribonucleotides.de.novo.biosynthesis) || id:ebi-a-GCST90027525	14	1.07287842	0.802796075	0.206197999	2.92 (0.61-14.10)	0.069763745	0.253850567	0.783452921	1.07 (0.65- 1.76)	-0.050107976	0.237981099	0.83323497	0.973805694	0.95 (0.60- 1.52)	0.461217995	0.474217854	0.348508709	1.59 (0.63- 4.02)	-0.797773845	0.561887065	0.179196656	0.45 (0.15- 1.35)	TRUE	NA	NA	21.75746185	0.039263976	30.80753822	13	0.003596986	-0.123907359	0.084921908	0.170220237	NA	0.003333333
345	QWFTcS	finn-b-M13_PYOGARTH	Pyogenic arthritis || id:finn-b-M13_PYOGARTH	Gut microbiota abundance (k_Bacteria.p_Firmicutes.c_Clostridia.o_Clostridiales.f_Ruminococcaceae.g_Ruminococcaceae_noname.s_Ruminococcaceae_bacterium_D16) || id:ebi-a-GCST90027798	10	1.062362751	0.413475862	0.033161258	2.89 (1.29-6.51)	-0.119666521	0.123007126	0.330631744	0.89 (0.70-1.13)	-0.070782109	0.080969333	0.382017962	0.872349185	0.93 (0.79-1.09)	-0.167777375	0.207520445	0.439658228	0.85 (0.56-1.27)	-0.167777375	0.195524654	0.413111597	0.85 (0.58-1.24)	TRUE	NA	NA	21.77587746	0.028069072	15.80372871	9	0.071095104	-0.236733229	0.084709664	0.023390249	NA	0.077
146	fylDa5	finn-b-M13_PYOGARTH	Pyogenic arthritis || id:finn-b-M13_PYOGARTH	Gut bacterial pathway abundance (PWY.6708..ubiquinol.8.biosynthesis..prokaryotic.) || id:ebi-a-GCST90027596	12	0.087674422	0.516578197	0.868613505	1.09 (0.40-3.00)	0.264917914	0.153948563	0.085283318	1.30 (0.96-1.76)	0.230020321	0.110833455	0.037952345	0.821336119	1.26 (1.01-1.56)	0.25966635	0.227237106	0.277420587	1.30 (0.83-2.02)	0.249019474	0.234730619	0.311485156	1.28 (0.81-2.03)	TRUE	NA	NA	21.7885845	0.033701354	12.48199594	11	0.328523925	0.02243883	0.079076472	0.782381741	NA	0.352
347	0Q9njO	finn-b-M13_PYOGARTH	Pyogenic arthritis || id:finn-b-M13_PYOGARTH	Gut microbiota abundance (k_Bacteria.p_Firmicutes.c_Clostridia.o_Clostridiales.f_Ruminococcaceae.g_Ruminococcus.s_Ruminococcus_callidus) || id:ebi-a-GCST90027800	5	-1.062701252	1.339612619	0.485559367	0.35 (0.03-4.77)	-0.19526389	0.207313574	0.346255608	0.82 (0.55-1.23)	-0.033561787	0.25917493	0.896966195	0.973805694	0.97 (0.58-1.61)	-0.232541782	0.213938288	0.338170765	0.79 (0.52-1.21)	-0.257598238	0.250618536	0.362110165	0.77 (0.47-1.26)	TRUE	NA	NA	21.78959576	0.014043579	11.14105696	4	0.025023642	0.208281685	0.26544387	0.489913228	NA	0.068666667
171	QWFTcS	finn-b-M13_PYOGARTH	Pyogenic arthritis || id:finn-b-M13_PYOGARTH	Gut bacterial pathway abundance (PWY.7323..superpathway.of.GDP.mannose.derived.O.antigen.building.blocks.biosynthesis) || id:ebi-a-GCST90027621	10	1.165132909	0.631044055	0.102045417	3.21 (0.93-11.05)	0.127599438	0.243729223	0.600605829	1.14 (0.70- 1.83)	0.138734367	0.159900408	0.385597002	0.872349185	1.15 (0.84- 1.57)	0.060474296	0.413688597	0.886998721	1.06 (0.47- 2.39)	0.078828086	0.400466991	0.848325766	1.08 (0.49- 2.37)	TRUE	NA	NA	21.79044758	0.028088063	12.27120037	9	0.198448536	-0.117755259	0.069720051	0.129698323	NA	0.204
37	0Q9njO	finn-b-M13_PYOGARTH	Pyogenic arthritis || id:finn-b-M13_PYOGARTH	Gut bacterial pathway abundance (KDO.NAGLIPASYN.PWY..superpathway.of..Kdo.2.lipid.A.biosynthesis) || id:ebi-a-GCST90027486	8	-0.315271288	0.66189896	0.650700517	0.73 (0.20-2.67)	0.065652383	0.133968667	0.624093038	1.07 (0.82-1.39)	0.08101783	0.09822833	0.409490335	0.878104942	1.08 (0.89-1.31)	0.063368893	0.225897967	0.787188208	1.07 (0.68-1.66)	0.054945849	0.221884188	0.811525053	1.06 (0.68-1.63)	TRUE	NA	NA	21.80098165	0.022481177	9.832199554	7	0.198283681	0.083469879	0.137025233	0.564757389	NA	0.209333333
100	QWFTcS	finn-b-M13_PYOGARTH	Pyogenic arthritis || id:finn-b-M13_PYOGARTH	Gut bacterial pathway abundance (PWY.5505..L.glutamate.and.L.glutamine.biosynthesis) || id:ebi-a-GCST90027550	19	-0.11376838	0.456651752	0.806240741	0.89 (0.36-2.18)	-0.095651589	0.149641814	0.522690479	0.91 (0.68-1.22)	-0.125080081	0.105510406	0.235829195	0.84892949	0.88 (0.72-1.09)	-0.059618647	0.257360388	0.819419576	0.94 (0.57-1.56)	-0.046952761	0.265066885	0.861379914	0.95 (0.57-1.60)	TRUE	NA	NA	21.80219237	0.053396102	22.89120808	18	0.194805437	-0.001456238	0.056635781	0.979786212	NA	0.2
254	zFDXMQ	finn-b-M13_PYOGARTH	Pyogenic arthritis || id:finn-b-M13_PYOGARTH	Gut microbiota abundance (k_Bacteria.p_Firmicutes.c_Clostridia.o_Clostridiales.f_Clostridiaceae.g_Clostridium) || id:ebi-a-GCST90027704	11	-0.596875808	0.458486487	0.225303212	0.55 (0.22-1.35)	0.092738951	0.152178379	0.542253037	1.10 (0.81-1.48)	0.116489118	0.112063441	0.298575696	0.85686076	1.12 (0.90-1.40)	0.099686508	0.210666602	0.646233594	1.10 (0.73-1.67)	0.149175549	0.237478787	0.543975295	1.16 (0.73-1.85)	TRUE	NA	NA	21.8023225	0.030913596	12.17768751	10	0.273340581	0.109061094	0.067857668	0.142471641	NA	0.307666667
295	9aqLFV	finn-b-M13_PYOGARTH	Pyogenic arthritis || id:finn-b-M13_PYOGARTH	Gut microbiota abundance (k_Bacteria.p_Verrucomicrobia.c_Verrucomicrobiae.o_Verrucomicrobiales) || id:ebi-a-GCST90027747	16	0.637987027	0.605771863	0.31009686	1.89 (0.58-6.20)	0.146107545	0.15808112	0.355352644	1.16 (0.85-1.58)	0.156063576	0.121296526	0.198223781	0.842677972	1.17 (0.92-1.48)	0.172668156	0.239494396	0.482014729	1.19 (0.74-1.90)	0.177487508	0.248955581	0.486833738	1.19 (0.73-1.95)	TRUE	NA	NA	21.80413293	0.044968198	9.626659722	15	0.842543992	-0.05246613	0.064613675	0.430383941	NA	0.858333333
210	f2noEF	finn-b-M13_PYOGARTH	Pyogenic arthritis || id:finn-b-M13_PYOGARTH	Gut microbiota abundance (k_Bacteria.p_Verrucomicrobia.c_Verrucomicrobiae) || id:ebi-a-GCST90027660	16	0.638001083	0.6057863	0.310097699	1.89 (0.58-6.20)	0.146071301	0.158082577	0.355476437	1.16 (0.85-1.58)	0.156060381	0.121294688	0.198226169	0.842677972	1.17 (0.92-1.48)	0.172638489	0.239807901	0.48265208	1.19 (0.74-1.90)	0.177457437	0.249004618	0.486990732	1.19 (0.73-1.95)	TRUE	NA	NA	21.80479531	0.04496956	9.626677345	15	0.842542949	-0.052468718	0.064616193	0.430379284	NA	0.858
300	zFDXMQ	finn-b-M13_PYOGARTH	Pyogenic arthritis || id:finn-b-M13_PYOGARTH	Gut microbiota abundance (k_Bacteria.p_Verrucomicrobia) || id:ebi-a-GCST90027752	16	0.637843252	0.605691373	0.310139962	1.89 (0.58-6.20)	0.146065991	0.158084035	0.355498361	1.16 (0.85-1.58)	0.156058784	0.121293015	0.198224569	0.842677972	1.17 (0.92-1.48)	0.172637787	0.239792218	0.482625673	1.19 (0.74-1.90)	0.177456486	0.249031557	0.487039377	1.19 (0.73-1.95)	TRUE	NA	NA	21.80518649	0.044970362	9.626665537	15	0.842543648	-0.052452745	0.064606959	0.430452085	NA	0.858
236	9aqLFV	finn-b-M13_PYOGARTH	Pyogenic arthritis || id:finn-b-M13_PYOGARTH	Gut microbiota abundance (k_Bacteria.p_Verrucomicrobia.c_Verrucomicrobiae.o_Verrucomicrobiales.f_Verrucomicrobiaceae) || id:ebi-a-GCST90027686	16	0.637956634	0.605707825	0.310069798	1.89 (0.58-6.20)	0.146141987	0.158075835	0.355223161	1.16 (0.85-1.58)	0.156060238	0.12129174	0.198215675	0.842677972	1.17 (0.92-1.48)	0.172660143	0.239500412	0.482045539	1.19 (0.74-1.90)	0.177479143	0.248969786	0.486878382	1.19 (0.73-1.95)	TRUE	NA	NA	21.80576136	0.044971548	9.626599905	15	0.842547534	-0.0524654	0.064609393	0.430360351	NA	0.858
282	BTlu8z	finn-b-M13_PYOGARTH	Pyogenic arthritis || id:finn-b-M13_PYOGARTH	Gut microbiota abundance (k_Bacteria.p_Verrucomicrobia.c_Verrucomicrobiae.o_Verrucomicrobiales.f_Verrucomicrobiaceae.g_Akkermansia) || id:ebi-a-GCST90027734	16	0.638061022	0.606963688	0.310958746	1.89 (0.58-6.22)	0.146096339	0.158032909	0.355242796	1.16 (0.85-1.58)	0.155964412	0.121287945	0.198477261	0.842677972	1.17 (0.92-1.48)	0.17352209	0.239923086	0.480658925	1.19 (0.74-1.90)	0.178342935	0.24696667	0.481319453	1.20 (0.74-1.94)	TRUE	NA	NA	21.81170359	0.044983789	9.628528812	15	0.842433322	-0.05248424	0.064745379	0.431145861	NA	0.858
287	zV4hhX	finn-b-M13_PYOGARTH	Pyogenic arthritis || id:finn-b-M13_PYOGARTH	Gut microbiota abundance (k_Bacteria.p_Firmicutes.c_Bacilli.o_Lactobacillales) || id:ebi-a-GCST90027739	12	0.277741105	0.511812705	0.599247742	1.32 (0.48-3.60)	0.095892181	0.147548999	0.515756437	1.10 (0.82-1.47)	0.10451685	0.111607118	0.349030643	0.872349185	1.11 (0.89-1.38)	0.063229253	0.217168996	0.776351451	1.07 (0.70-1.63)	0.125876364	0.226131695	0.588911565	1.13 (0.73-1.77)	TRUE	NA	NA	21.81378697	0.033740721	7.280533925	11	0.775931536	-0.025628806	0.07390121	0.73592997	NA	0.779666667
267	0Q9njO	finn-b-M13_PYOGARTH	Pyogenic arthritis || id:finn-b-M13_PYOGARTH	Gut microbiota abundance (k_Bacteria.p_Firmicutes.c_Clostridia.o_Clostridiales.f_Ruminococcaceae.g_Ruminococcaceae_noname) || id:ebi-a-GCST90027717	10	1.097440828	0.415148061	0.029552709	3.00 (1.33-6.76)	-0.123122502	0.123455732	0.318618519	0.88 (0.69-1.13)	-0.074517025	0.08086826	0.356809298	0.872349185	0.93 (0.79-1.09)	-0.185803722	0.206767423	0.392265773	0.83 (0.55-1.25)	-0.189930777	0.20270442	0.373227365	0.83 (0.56-1.23)	TRUE	NA	NA	21.81525173	0.028119668	15.9631122	9	0.067655909	-0.245025225	0.085133768	0.020570813	NA	0.074
211	suoHTa	finn-b-M13_PYOGARTH	Pyogenic arthritis || id:finn-b-M13_PYOGARTH	Gut microbiota abundance (k_Bacteria.p_Actinobacteria.c_Actinobacteria.o_Actinomycetales.f_Micrococcaceae) || id:ebi-a-GCST90027661	6	-0.057560822	0.618352263	0.930310179	0.94 (0.28-3.17)	-0.073110336	0.154976017	0.6371034	0.93 (0.69-1.26)	-0.189316208	0.11296458	0.093759745	0.842677972	0.83 (0.66-1.03)	-0.008655886	0.200003861	0.967154614	0.99 (0.67-1.47)	-0.008655886	0.215342607	0.969492605	0.99 (0.65-1.51)	TRUE	NA	NA	21.81903409	0.016874952	6.593390256	5	0.252678336	-0.028889279	0.13184607	0.837288002	NA	0.306
288	2Hjefc	finn-b-M13_PYOGARTH	Pyogenic arthritis || id:finn-b-M13_PYOGARTH	Gut microbiota abundance (k_Bacteria.p_Firmicutes.c_Clostridia.o_Clostridiales) || id:ebi-a-GCST90027740	7	1.142276755	0.73745861	0.182080942	3.13 (0.74-13.30)	0.148160617	0.306341431	0.628637564	1.16 (0.64- 2.11)	0.333836222	0.221913011	0.132489667	0.842677972	1.40 (0.90- 2.16)	0.177024674	0.395674799	0.670285311	1.19 (0.55- 2.59)	0.140129634	0.402594609	0.739676883	1.15 (0.52- 2.53)	TRUE	NA	NA	21.83839253	0.019704577	5.193288917	6	0.519272293	-0.081255361	0.070685596	0.302334556	NA	0.561333333
204	zV4hhX	finn-b-M13_PYOGARTH	Pyogenic arthritis || id:finn-b-M13_PYOGARTH	Gut microbiota abundance (k_Bacteria.p_Firmicutes.c_Clostridia) || id:ebi-a-GCST90027654	7	1.14241725	0.737485641	0.182049616	3.13 (0.74-13.30)	0.148191332	0.306328884	0.628552333	1.16 (0.64- 2.11)	0.333830224	0.221906596	0.132485431	0.842677972	1.40 (0.90- 2.16)	0.17701267	0.395601572	0.670249505	1.19 (0.55- 2.59)	0.14011668	0.402589545	0.739696724	1.15 (0.52- 2.53)	TRUE	NA	NA	21.83964895	0.019705707	5.193239396	6	0.519278513	-0.081271904	0.07069023	0.302274956	NA	0.561333333
222	zFDXMQ	finn-b-M13_PYOGARTH	Pyogenic arthritis || id:finn-b-M13_PYOGARTH	Gut microbiota abundance (k_Bacteria.p_Firmicutes.c_Clostridia.o_Clostridiales.f_Clostridiales_noname) || id:ebi-a-GCST90027672	7	0.333654466	0.658764681	0.634053634	1.40 (0.38-5.08)	0.21771475	0.230057432	0.343970321	1.24 (0.79-1.95)	0.281326251	0.176256815	0.110462989	0.842677972	1.32 (0.94-1.87)	0.027240631	0.30879391	0.932575526	1.03 (0.56-1.88)	0.55557797	0.345314784	0.158762574	1.74 (0.89-3.43)	TRUE	NA	NA	21.8635044	0.019727337	2.998990706	6	0.808973497	-0.006904032	0.083746743	0.93749583	NA	0.821
40	zFDXMQ	finn-b-M13_PYOGARTH	Pyogenic arthritis || id:finn-b-M13_PYOGARTH	Gut bacterial pathway abundance (METHGLYUT.PWY..superpathway.of.methylglyoxal.degradation) || id:ebi-a-GCST90027489	9	0.608009858	0.341254474	0.118002952	1.84 (0.94-3.59)	0.025715314	0.127273672	0.839879672	1.03 (0.80-1.32)	0.03870777	0.094092171	0.680792887	0.951212361	1.04 (0.86-1.25)	0.066652108	0.18443208	0.727165451	1.07 (0.74-1.53)	0.090607188	0.173995589	0.616646955	1.09 (0.78-1.54)	TRUE	NA	NA	21.87048573	0.025371062	5.086592548	8	0.748282189	-0.129701864	0.074732955	0.126227285	NA	0.752666667
9	zAFcxR	finn-b-M13_PYOGARTH	Pyogenic arthritis || id:finn-b-M13_PYOGARTH	Gut bacterial pathway abundance (COMPLETE.ARO.PWY..superpathway.of.aromatic.amino.acid.biosynthesis) || id:ebi-a-GCST90027457	9	0.525568728	0.722837338	0.490765551	1.69 (0.41-6.97)	0.111305296	0.235031373	0.635802055	1.12 (0.71-1.77)	0.121629255	0.175512642	0.488313149	0.898320422	1.13 (0.80-1.59)	0.024904298	0.37207587	0.948277295	1.03 (0.49-2.13)	-0.009779791	0.376129298	0.979893316	0.99 (0.47-2.07)	TRUE	NA	NA	21.87338146	0.025374441	6.369220721	8	0.605947313	-0.049675093	0.086231849	0.582610593	NA	0.608333333
261	eKlMUw	finn-b-M13_PYOGARTH	Pyogenic arthritis || id:finn-b-M13_PYOGARTH	Gut microbiota abundance (k_Bacteria.p_Firmicutes.c_Clostridia.o_Clostridiales.f_Lachnospiraceae.g_Dorea) || id:ebi-a-GCST90027711	7	-0.50852775	2.240615497	0.829443199	0.60 (0.01-48.57)	0.114787433	0.281718021	0.683673796	1.12 (0.65- 1.95)	0.029303141	0.203532631	0.885522033	0.973805694	1.03 (0.69- 1.53)	0.124622298	0.390357705	0.760358366	1.13 (0.53- 2.43)	0.164917517	0.375373942	0.675794927	1.18 (0.57- 2.46)	TRUE	NA	NA	21.87907705	0.019740742	9.019017968	6	0.172511335	0.055601736	0.229927824	0.818522611	NA	0.183
93	bgCmtp	finn-b-M13_PYOGARTH	Pyogenic arthritis || id:finn-b-M13_PYOGARTH	Gut bacterial pathway abundance (PWY.5121..superpathway.of.geranylgeranyl.diphosphate.biosynthesis.II..via.MEP.) || id:ebi-a-GCST90027543	12	0.404347665	0.522675394	0.457058808	1.50 (0.54-4.17)	0.007594563	0.181652441	0.966651593	1.01 (0.71-1.44)	-0.014289196	0.140621676	0.919062699	0.973805694	0.99 (0.75-1.30)	0.060951063	0.287323291	0.835882011	1.06 (0.61-1.87)	0.065549242	0.313359107	0.838129236	1.07 (0.58-1.97)	TRUE	NA	NA	21.88334526	0.033849078	5.527362017	11	0.902968938	-0.051859241	0.062359833	0.425039834	NA	0.904
83	0iP4Jm	finn-b-M13_PYOGARTH	Pyogenic arthritis || id:finn-b-M13_PYOGARTH	Gut bacterial pathway abundance (PWY.4242..pantothenate.and.coenzyme.A.biosynthesis.III) || id:ebi-a-GCST90027533	15	-0.027144092	0.659307132	0.967785465	0.97 (0.27-3.54)	0.206182954	0.201645978	0.306544449	1.23 (0.83-1.82)	0.142440694	0.145301322	0.326931911	0.85686076	1.15 (0.87-1.53)	0.315136964	0.355870727	0.390823367	1.37 (0.68-2.75)	0.346705122	0.370762305	0.365579625	1.41 (0.68-2.93)	TRUE	NA	NA	21.88805913	0.042320162	14.33896116	14	0.42477559	0.016297494	0.061649737	0.795650092	NA	0.437666667
33	2Hjefc	finn-b-M13_PYOGARTH	Pyogenic arthritis || id:finn-b-M13_PYOGARTH	Gut bacterial pathway abundance (HISTSYN.PWY..L.histidine.biosynthesis) || id:ebi-a-GCST90027482	10	0.424003897	0.506429606	0.42675873	1.53 (0.57-4.12)	-0.196748154	0.240051014	0.412438607	0.82 (0.51-1.31)	-0.257270296	0.163563135	0.11573937	0.842677972	0.77 (0.56-1.07)	0.00053318	0.376351274	0.998900535	1.00 (0.48-2.09)	-0.124053399	0.411586863	0.769955172	0.88 (0.39-1.98)	TRUE	NA	NA	21.90135208	0.028229714	11.04002568	9	0.272975358	-0.078860228	0.055158368	0.190669101	NA	0.281666667
388	0Q9njO	finn-b-M13_PYOGARTH	Pyogenic arthritis || id:finn-b-M13_PYOGARTH	Gut microbiota abundance (k_Bacteria.p_Firmicutes.c_Clostridia.o_Clostridiales.f_Lachnospiraceae.g_Butyrivibrio.s_Butyrivibrio_crossotus) || id:ebi-a-GCST90027842	12	0.363425659	0.235482859	0.153783078	1.44 (0.91-2.28)	-0.028118857	0.094389141	0.765776805	0.97 (0.81-1.17)	0.050801352	0.069741983	0.466357428	0.898320422	1.05 (0.92-1.21)	-0.022841862	0.144331449	0.87712007	0.98 (0.74-1.30)	-0.01182504	0.16090628	0.942735355	0.99 (0.72-1.35)	TRUE	NA	NA	21.90326542	0.033879324	8.179825367	11	0.697110511	-0.078331697	0.05635592	0.194707871	NA	0.696666667
377	Xjp1Rd	finn-b-M13_PYOGARTH	Pyogenic arthritis || id:finn-b-M13_PYOGARTH	Gut microbiota abundance (k_Bacteria.p_Bacteroidetes.c_Bacteroidia.o_Bacteroidales.f_Bacteroidaceae.g_Bacteroides.s_Bacteroides_massiliensis) || id:ebi-a-GCST90027830	6	0.288156698	0.796398266	0.735787034	1.33 (0.28-6.35)	0.140278116	0.200080446	0.483235262	1.15 (0.78-1.70)	0.145991409	0.165023402	0.376334129	0.872349185	1.16 (0.84-1.60)	0.049522807	0.246086537	0.848440403	1.05 (0.65-1.70)	0.038897362	0.26347942	0.888403644	1.04 (0.62-1.74)	TRUE	NA	NA	21.90359388	0.016939651	0.485461453	5	0.992645967	-0.022171575	0.121507637	0.864088093	NA	0.993
173	MXE5c6	finn-b-M13_PYOGARTH	Pyogenic arthritis || id:finn-b-M13_PYOGARTH	Gut bacterial pathway abundance (PWY.7371..1.4.dihydroxy.6.naphthoate.biosynthesis.II) || id:ebi-a-GCST90027623	9	0.312265594	0.710051763	0.673355172	1.37 (0.34-5.50)	0.090995719	0.222514485	0.682581564	1.10 (0.71-1.69)	-0.046181293	0.169566414	0.785353459	0.973482509	0.95 (0.68-1.33)	0.112433709	0.362092437	0.764108055	1.12 (0.55-2.28)	0.116005843	0.343753127	0.744447653	1.12 (0.57-2.20)	TRUE	NA	NA	21.90473453	0.025410992	4.25394086	8	0.833515973	-0.040797264	0.078477522	0.61919183	NA	0.810666667
346	zFDXMQ	finn-b-M13_PYOGARTH	Pyogenic arthritis || id:finn-b-M13_PYOGARTH	Gut microbiota abundance (k_Bacteria.p_Firmicutes.c_Clostridia.o_Clostridiales.f_Ruminococcaceae.g_Ruminococcus.s_Ruminococcus_bromii) || id:ebi-a-GCST90027799	7	0.480293183	1.135258872	0.689824562	1.62 (0.17-14.96)	-0.026842845	0.230611347	0.90733662	0.97 (0.62- 1.53)	-0.030001956	0.171681909	0.861273596	0.973805694	0.97 (0.69- 1.36)	-0.00360882	0.318007446	0.991313542	1.00 (0.53- 1.86)	-0.012486802	0.330289804	0.971069161	0.99 (0.52- 1.89)	TRUE	NA	NA	21.90569796	0.019765189	5.88438297	6	0.436265553	-0.065698445	0.144259061	0.667901474	NA	0.466666667
270	fylDa5	finn-b-M13_PYOGARTH	Pyogenic arthritis || id:finn-b-M13_PYOGARTH	Gut microbiota abundance (k_Bacteria.p_Firmicutes.c_Erysipelotrichia.o_Erysipelotrichales.f_Erysipelotrichaceae.g_Erysipelotrichaceae_noname) || id:ebi-a-GCST90027720	13	-0.057422774	0.473739785	0.905709255	0.94 (0.37-2.39)	-0.193657947	0.124431202	0.119625946	0.82 (0.65-1.05)	-0.212683122	0.096292764	0.027194579	0.821336119	0.81 (0.67-0.98)	-0.159412573	0.18330177	0.401540349	0.85 (0.60-1.22)	-0.174432213	0.206630618	0.41508464	0.84 (0.56-1.26)	TRUE	NA	NA	21.9199958	0.036730636	3.159111834	12	0.994312613	-0.024075847	0.071928141	0.744131281	NA	0.996333333
366	0Q9njO	finn-b-M13_PYOGARTH	Pyogenic arthritis || id:finn-b-M13_PYOGARTH	Gut microbiota abundance (k_Bacteria.p_Verrucomicrobia.c_Verrucomicrobiae.o_Verrucomicrobiales.f_Verrucomicrobiaceae.g_Akkermansia.s_Akkermansia_muciniphila) || id:ebi-a-GCST90027819	15	0.666910284	0.607557539	0.292255537	1.95 (0.59-6.41)	0.109781585	0.165690686	0.507606348	1.12 (0.81-1.54)	0.1535915	0.124836465	0.2185692	0.842677972	1.17 (0.91-1.49)	0.17543735	0.251996241	0.497705739	1.19 (0.73-1.95)	0.169697291	0.271091627	0.541401375	1.18 (0.70-2.02)	TRUE	NA	NA	21.9202775	0.042381538	9.604946114	14	0.790458749	-0.056495669	0.065440787	0.403613942	NA	0.813
151	suoHTa	finn-b-M13_PYOGARTH	Pyogenic arthritis || id:finn-b-M13_PYOGARTH	Gut bacterial pathway abundance (PWY.6892..thiazole.biosynthesis.I..E..coli.) || id:ebi-a-GCST90027601	6	0.427217638	0.796838717	0.620287448	1.53 (0.32-7.31)	-0.152399638	0.260517426	0.558555604	0.86 (0.52-1.43)	-0.22266479	0.185437962	0.229847864	0.84892949	0.80 (0.56-1.15)	-0.051468714	0.332929569	0.883188427	0.95 (0.49-1.82)	-0.218272606	0.373561532	0.584385713	0.80 (0.39-1.67)	TRUE	NA	NA	21.93060131	0.01696041	6.61110267	5	0.251206211	-0.098101186	0.115632229	0.444007561	NA	0.282333333
26	QWFTcS	finn-b-M13_PYOGARTH	Pyogenic arthritis || id:finn-b-M13_PYOGARTH	Gut bacterial pathway abundance (GLYCOCAT.PWY..glycogen.degradation.I..bacterial.) || id:ebi-a-GCST90027475	11	1.22981963	0.885281005	0.198184051	3.42 (0.60-19.39)	0.036886211	0.214015122	0.863159791	1.04 (0.68- 1.58)	0.104518505	0.20195004	0.604774827	0.929175117	1.11 (0.75- 1.65)	-0.245575414	0.400185556	0.55314601	0.78 (0.36- 1.71)	-0.261473085	0.399574142	0.527629922	0.77 (0.35- 1.68)	TRUE	NA	NA	21.93216056	0.031095936	20.24507561	10	0.027018065	-0.130447388	0.100096721	0.224853585	NA	0.034333333
307	0Q9njO	finn-b-M13_PYOGARTH	Pyogenic arthritis || id:finn-b-M13_PYOGARTH	Gut microbiota abundance (k_Bacteria.p_Actinobacteria.c_Actinobacteria.o_Coriobacteriales.f_Coriobacteriaceae.g_Collinsella.s_Collinsella_aerofaciens) || id:ebi-a-GCST90027759	11	0.444365083	0.647297794	0.509700873	1.56 (0.44-5.55)	0.14777982	0.202541114	0.465617144	1.16 (0.78-1.72)	0.019551797	0.151079084	0.897029817	0.973805694	1.02 (0.76-1.37)	0.174521238	0.29634446	0.568982795	1.19 (0.67-2.13)	0.185170315	0.28919232	0.536371257	1.20 (0.68-2.12)	TRUE	NA	NA	21.9360263	0.031101221	10.01111419	10	0.439518739	-0.05126484	0.075827698	0.515991206	NA	0.460666667
13	zFDXMQ	finn-b-M13_PYOGARTH	Pyogenic arthritis || id:finn-b-M13_PYOGARTH	Gut bacterial pathway abundance (DTDPRHAMSYN.PWY..dTDP.L.rhamnose.biosynthesis.I) || id:ebi-a-GCST90027461	9	-0.183105432	0.737653305	0.811083443	0.83 (0.20-3.53)	0.316411271	0.272503149	0.245589499	1.37 (0.80-2.34)	0.19761265	0.200438723	0.32418191	0.85686076	1.22 (0.82-1.80)	0.509523462	0.412799879	0.252112844	1.66 (0.74-3.74)	0.509523462	0.427703761	0.267677926	1.66 (0.72-3.85)	TRUE	NA	NA	21.93676074	0.025448317	6.693229855	8	0.570063219	0.038965991	0.072657231	0.608364851	NA	0.568
363	BTlu8z	finn-b-M13_PYOGARTH	Pyogenic arthritis || id:finn-b-M13_PYOGARTH	Gut microbiota abundance (k_Bacteria.p_Proteobacteria.c_Gammaproteobacteria.o_Enterobacteriales.f_Enterobacteriaceae.g_Escherichia.s_Escherichia_coli) || id:ebi-a-GCST90027816	9	-0.24762269	0.482964368	0.623929475	0.78 (0.30-2.01)	0.210470068	0.177914442	0.2368152	1.23 (0.87-1.75)	0.127771569	0.137744394	0.353615591	0.872349185	1.14 (0.87-1.49)	0.239715643	0.232239961	0.33217561	1.27 (0.81-2.00)	0.245997366	0.241607016	0.338396639	1.28 (0.80-2.05)	TRUE	NA	NA	21.94493083	0.025457953	3.199756692	8	0.921203279	0.051300822	0.063259913	0.444086566	NA	0.92
342	wZTn6E	finn-b-M13_PYOGARTH	Pyogenic arthritis || id:finn-b-M13_PYOGARTH	Gut microbiota abundance (k_Bacteria.p_Firmicutes.c_Clostridia.o_Clostridiales.f_Eubacteriaceae.g_Eubacterium.s_Eubacterium_ventriosum) || id:ebi-a-GCST90027795	6	-0.204533542	1.537632433	0.900602186	0.82 (0.04-16.60)	0.043478089	0.186387969	0.815554387	1.04 (0.72- 1.51)	-0.022002993	0.137271591	0.87265419	0.973805694	0.98 (0.75- 1.28)	0.076199699	0.22315918	0.74664039	1.08 (0.70- 1.67)	0.076199699	0.252912258	0.775321576	1.08 (0.66- 1.77)	TRUE	NA	NA	21.94618292	0.016972483	3.719047248	5	0.590532017	0.047005212	0.394389548	0.910875003	NA	0.622666667
398	1LPXJK	finn-b-M13_PYOGARTH	Pyogenic arthritis || id:finn-b-M13_PYOGARTH	Gut microbiota abundance (k_Bacteria.p_Firmicutes.c_Clostridia.o_Clostridiales.f_Lachnospiraceae.g_Roseburia.s_Roseburia_hominis) || id:ebi-a-GCST90027854	7	0.149062241	1.953002718	0.942120726	1.16 (0.03-53.35)	-0.21204083	0.253771218	0.403403032	0.81 (0.49- 1.33)	-0.23430233	0.203720506	0.250095861	0.84892949	0.79 (0.53- 1.18)	0.0043256	0.379760579	0.991281311	1.00 (0.48- 2.11)	-0.023049852	0.390959734	0.954900849	0.98 (0.45- 2.10)	TRUE	NA	NA	21.94978194	0.019805145	2.199491166	6	0.900467512	-0.03521231	0.178406096	0.851309445	NA	0.901
53	IFzDgv	finn-b-M13_PYOGARTH	Pyogenic arthritis || id:finn-b-M13_PYOGARTH	Gut bacterial pathway abundance (P441.PWY..superpathway.of.N.acetylneuraminate.degradation) || id:ebi-a-GCST90027502	12	-0.819110915	0.547873304	0.165767186	0.44 (0.15-1.29)	-0.56219824	0.2373941	0.017874558	0.57 (0.36-0.91)	-0.397248785	0.167588424	0.017769657	0.647784784	0.67 (0.48-0.93)	-0.794668678	0.418014785	0.083800807	0.45 (0.20-1.02)	-0.771633559	0.460788422	0.122176824	0.46 (0.19-1.14)	TRUE	NA	NA	21.95792734	0.033963899	12.99791834	11	0.293461487	0.047266435	0.05778053	0.43239765	NA	0.302666667
318	0Q9njO	finn-b-M13_PYOGARTH	Pyogenic arthritis || id:finn-b-M13_PYOGARTH	Gut microbiota abundance (k_Bacteria.p_Bacteroidetes.c_Bacteroidia.o_Bacteroidales.f_Porphyromonadaceae.g_Parabacteroides.s_Parabacteroides_unclassified) || id:ebi-a-GCST90027770	8	-1.213556844	1.188988676	0.34679115	0.30 (0.03-3.06)	-0.254503747	0.187246363	0.174085775	0.78 (0.54-1.12)	-0.192545054	0.140308056	0.169969382	0.842677972	0.82 (0.63-1.09)	-0.423269767	0.276925622	0.170243038	0.65 (0.38-1.13)	-0.404290386	0.27158937	0.180196338	0.67 (0.39-1.14)	TRUE	NA	NA	21.96718605	0.022651817	12.02241554	7	0.099824127	0.132832412	0.152757416	0.41796214	NA	0.119
283	suoHTa	finn-b-M13_PYOGARTH	Pyogenic arthritis || id:finn-b-M13_PYOGARTH	Gut microbiota abundance (k_Bacteria.p_Actinobacteria.c_Actinobacteria.o_Actinomycetales) || id:ebi-a-GCST90027735	3	-0.289547099	1.294512423	0.859911343	0.75 (0.06-9.47)	0.138498762	0.217318501	0.523924414	1.15 (0.75-1.76)	0.099674052	0.179685263	0.579089838	0.907473618	1.10 (0.78-1.57)	0.140315234	0.222050281	0.592046577	1.15 (0.74-1.78)	0.140638477	0.251766864	0.632626478	1.15 (0.70-1.89)	TRUE	NA	NA	21.98879398	0.008502785	0.119295252	2	0.942096445	0.062272037	0.205105958	0.812347023	NA	NA
190	2Hjefc	finn-b-M13_PYOGARTH	Pyogenic arthritis || id:finn-b-M13_PYOGARTH	Gut bacterial pathway abundance (RHAMCAT.PWY..L.rhamnose.degradation.I) || id:ebi-a-GCST90027640	13	-0.385092367	1.098665768	0.732576693	0.68 (0.08-5.86)	-0.004606515	0.224245208	0.983610759	1.00 (0.64-1.54)	0.143753164	0.156759134	0.359125798	0.872349185	1.15 (0.85-1.57)	-0.191709274	0.407859051	0.646754948	0.83 (0.37-1.84)	-0.207335702	0.422612026	0.632554058	0.81 (0.35-1.86)	TRUE	NA	NA	22.00628494	0.036874686	13.60050202	12	0.326943258	0.050402567	0.103412294	0.635546841	NA	0.347666667
259	2Hjefc	finn-b-M13_PYOGARTH	Pyogenic arthritis || id:finn-b-M13_PYOGARTH	Gut microbiota abundance (k_Bacteria.p_Firmicutes.c_Clostridia.o_Clostridiales.f_Lachnospiraceae.g_Butyrivibrio) || id:ebi-a-GCST90027709	10	0.138485678	0.286605925	0.641905898	1.15 (0.65-2.01)	-0.030998599	0.107662515	0.773405081	0.97 (0.79-1.20)	-0.00666459	0.077159645	0.93116908	0.975214029	0.99 (0.85-1.16)	-0.049010273	0.160733429	0.767363308	0.95 (0.69-1.30)	-0.046163735	0.168155705	0.789875132	0.95 (0.69-1.33)	TRUE	NA	NA	22.01831272	0.028380734	8.035987001	9	0.530523703	-0.034201285	0.065038677	0.613246	NA	0.549333333
314	wZTn6E	finn-b-M13_PYOGARTH	Pyogenic arthritis || id:finn-b-M13_PYOGARTH	Gut microbiota abundance (k_Bacteria.p_Bacteroidetes.c_Bacteroidia.o_Bacteroidales.f_Porphyromonadaceae.g_Parabacteroides.s_Parabacteroides_distasonis) || id:ebi-a-GCST90027766	9	0.561257816	0.564799054	0.353455461	1.75 (0.58-5.30)	-0.051218167	0.217421085	0.813765346	0.95 (0.62-1.45)	0.064024409	0.160736318	0.690394692	0.951368631	1.07 (0.78-1.46)	-0.213748628	0.3393838	0.546379081	0.81 (0.42-1.57)	-0.243790718	0.359641007	0.516974713	0.78 (0.39-1.59)	TRUE	NA	NA	22.02262796	0.025547135	7.53966908	8	0.479675781	-0.053288541	0.058026613	0.388984182	rs6970565, rs7853135	0.018
188	fylDa5	finn-b-M13_PYOGARTH	Pyogenic arthritis || id:finn-b-M13_PYOGARTH	Gut bacterial pathway abundance (PYRIDNUCSYN.PWY..NAD.biosynthesis.I..from.aspartate.) || id:ebi-a-GCST90027638	13	-0.193265736	0.619213022	0.760789617	0.82 (0.24-2.77)	-0.146457917	0.225900785	0.516772506	0.86 (0.55-1.34)	0.058890514	0.162860413	0.717650099	0.959852731	1.06 (0.77-1.46)	-0.29847227	0.404154351	0.47440107	0.74 (0.34-1.64)	-0.238829017	0.426947892	0.58618698	0.79 (0.34-1.82)	TRUE	NA	NA	22.02448222	0.036904255	12.09938136	12	0.437731579	0.026959376	0.063676887	0.680179151	NA	0.433
193	zFDXMQ	finn-b-M13_PYOGARTH	Pyogenic arthritis || id:finn-b-M13_PYOGARTH	Gut bacterial pathway abundance (SO4ASSIM.PWY..sulfate.reduction.I..assimilatory.) || id:ebi-a-GCST90027643	4	10.11436726	7.862158601	0.327094357	24695.28 (0.01-1.216238e+11)	0.467682756	0.327509237	0.153292241	1.60 (0.84-3.030000e+00)	0.337478791	0.274699448	0.219244964	0.842677972	1.40 (0.82-2.400000e+00)	0.6392737	0.475076211	0.271087314	1.90 (0.75-4.810000e+00)	0.6392737	0.499740873	0.290793093	1.90 (0.71-5.050000e+00)	TRUE	NA	NA	22.03806315	0.011362337	2.840046867	3	0.416949848	-0.801975621	0.644520979	0.33943517	NA	0.484333333
142	suoHTa	finn-b-M13_PYOGARTH	Pyogenic arthritis || id:finn-b-M13_PYOGARTH	Gut bacterial pathway abundance (PWY66.422..D.galactose.degradation.V..Leloir.pathway.) || id:ebi-a-GCST90027592	11	-0.748528557	0.623180279	0.260351183	0.47 (0.14-1.60)	-0.541784155	0.221232641	0.014327967	0.58 (0.38-0.90)	-0.560070477	0.162246347	0.000556497	0.141920237	0.57 (0.42-0.79)	-0.598459577	0.347910342	0.116143421	0.55 (0.28-1.09)	-0.722034828	0.38291102	0.088695594	0.49 (0.23-1.03)	TRUE	NA	NA	22.05676937	0.03127351	7.144445371	10	0.711741693	0.022765281	0.072682593	0.76125422	NA	0.748333333
371	f2noEF	finn-b-M13_PYOGARTH	Pyogenic arthritis || id:finn-b-M13_PYOGARTH	Gut microbiota abundance (k_Bacteria.p_Bacteroidetes.c_Bacteroidia.o_Bacteroidales.f_Bacteroidaceae.g_Bacteroides.s_Bacteroides_dorei) || id:ebi-a-GCST90027824	16	-1.094398662	0.898091144	0.243139246	0.33 (0.06-1.95)	-0.149057429	0.197625685	0.450704417	0.86 (0.58-1.27)	-0.117801062	0.137174706	0.390469274	0.872349185	0.89 (0.68-1.16)	-0.129936842	0.336517065	0.704827462	0.88 (0.45-1.70)	-0.331840538	0.348145706	0.355614642	0.72 (0.36-1.42)	TRUE	NA	NA	22.06707642	0.045508837	21.92370096	15	0.109820217	0.096906619	0.08760669	0.287305295	NA	0.114666667
96	0Q9njO	finn-b-M13_PYOGARTH	Pyogenic arthritis || id:finn-b-M13_PYOGARTH	Gut bacterial pathway abundance (PWY.5188..tetrapyrrole.biosynthesis.I..from.glutamate.) || id:ebi-a-GCST90027546	13	-0.281560983	0.651621862	0.674022301	0.75 (0.21-2.71)	-0.126716976	0.208535579	0.543418578	0.88 (0.59-1.33)	-0.150967479	0.159909592	0.345128666	0.872349185	0.86 (0.63-1.18)	-0.103797311	0.304938051	0.739448832	0.90 (0.50-1.64)	-0.109072072	0.326966812	0.744447564	0.90 (0.47-1.70)	TRUE	NA	NA	22.07269054	0.036985669	5.526309487	12	0.93805657	0.013710552	0.06631955	0.839994051	NA	0.947666667
387	wZTn6E	finn-b-M13_PYOGARTH	Pyogenic arthritis || id:finn-b-M13_PYOGARTH	Gut microbiota abundance (k_Bacteria.p_Firmicutes.c_Clostridia.o_Clostridiales.f_Lachnospiraceae.g_Blautia.s_Ruminococcus_torques) || id:ebi-a-GCST90027841	7	-0.403902197	0.825039614	0.645169501	0.67 (0.13-3.36)	0.345381671	0.213235772	0.105293015	1.41 (0.93-2.15)	0.238057115	0.15859349	0.133342048	0.842677972	1.27 (0.93-1.73)	0.404933569	0.312344278	0.242453005	1.50 (0.81-2.77)	0.420262195	0.307724232	0.221008803	1.52 (0.83-2.78)	TRUE	NA	NA	22.07269929	0.019915468	2.728858515	6	0.842026899	0.082859236	0.104503904	0.463790867	NA	0.860666667
162	0Q9njO	finn-b-M13_PYOGARTH	Pyogenic arthritis || id:finn-b-M13_PYOGARTH	Gut bacterial pathway abundance (PWY.7209..superpathway.of.pyrimidine.ribonucleosides.degradation) || id:ebi-a-GCST90027612	14	-0.314145877	0.388165102	0.434091076	0.73 (0.34-1.56)	-0.12870647	0.158780195	0.417598152	0.88 (0.64-1.20)	-0.110648496	0.115485481	0.338004228	0.872349185	0.90 (0.71-1.12)	-0.171903006	0.249168753	0.502384103	0.84 (0.52-1.37)	0.234383562	0.285705413	0.426793325	1.26 (0.72-2.21)	TRUE	NA	NA	22.07361056	0.039831845	11.96847957	13	0.530230222	0.02593139	0.047223479	0.592993903	NA	0.571666667
139	zV4hhX	finn-b-M13_PYOGARTH	Pyogenic arthritis || id:finn-b-M13_PYOGARTH	Gut bacterial pathway abundance (PWY.6628..superpathway.of.L.phenylalanine.biosynthesis) || id:ebi-a-GCST90027589	15	0.259090212	0.65744149	0.699903979	1.30 (0.36-4.70)	-0.272349507	0.146255668	0.062582417	0.76 (0.57-1.01)	-0.010382782	0.103396707	0.920013311	0.973805694	0.99 (0.81-1.21)	-0.324325827	0.303001807	0.302557366	0.72 (0.40-1.31)	-0.338795253	0.283859973	0.252495465	0.71 (0.41-1.24)	TRUE	NA	NA	22.07693264	0.042683651	20.29668176	14	0.121061772	-0.035183597	0.084187162	0.682825375	NA	0.125
141	0Q9njO	finn-b-M13_PYOGARTH	Pyogenic arthritis || id:finn-b-M13_PYOGARTH	Gut bacterial pathway abundance (PWY.6630..superpathway.of.L.tyrosine.biosynthesis) || id:ebi-a-GCST90027591	16	1.42583385	0.461534893	0.008000134	4.16 (1.68-10.28)	-0.12088992	0.134809413	0.369854001	0.89 (0.68- 1.15)	-0.024397025	0.122497066	0.842134338	0.973805694	0.98 (0.77- 1.24)	-0.141574227	0.212786394	0.515937028	0.87 (0.57- 1.32)	-0.141574227	0.227834962	0.543672143	0.87 (0.56- 1.36)	TRUE	NA	NA	22.07776701	0.045530892	25.00581431	15	0.049865403	-0.207757218	0.064666377	0.006259714	NA	0.054333333
2	8uibYi	finn-b-M13_PYOGARTH	Pyogenic arthritis || id:finn-b-M13_PYOGARTH	Gut bacterial pathway abundance (ARGORNPROST.PWY..arginine..ornithine.and.proline.interconversion) || id:ebi-a-GCST90027449	8	0.779211647	0.489486957	0.162514369	2.18 (0.84-5.69)	0.185310876	0.160082454	0.247028772	1.20 (0.88-1.65)	0.22221447	0.122544967	0.069780933	0.842677972	1.25 (0.98-1.59)	0.17944772	0.238128808	0.475682606	1.20 (0.75-1.91)	0.147565414	0.245814379	0.567216709	1.16 (0.72-1.88)	TRUE	NA	NA	22.07789666	0.022766229	3.189825663	7	0.866904064	-0.090789943	0.077245021	0.28437865	NA	0.870666667
177	zFDXMQ	finn-b-M13_PYOGARTH	Pyogenic arthritis || id:finn-b-M13_PYOGARTH	Gut bacterial pathway abundance (PWY.7456..mannan.degradation) || id:ebi-a-GCST90027627	7	-1.203253867	1.081079392	0.316330207	0.30 (0.04-2.50)	-0.268992293	0.280687331	0.337894221	0.76 (0.44-1.32)	-0.108951606	0.194665478	0.575693413	0.907473618	0.90 (0.61-1.31)	-0.337385035	0.408373989	0.440317478	0.71 (0.32-1.59)	-0.305913316	0.422163188	0.495951459	0.74 (0.32-1.68)	TRUE	NA	NA	22.08617292	0.019927455	7.455760275	6	0.280745066	0.1455455	0.140893125	0.348948166	NA	0.316333333
72	zFDXMQ	finn-b-M13_PYOGARTH	Pyogenic arthritis || id:finn-b-M13_PYOGARTH	Gut bacterial pathway abundance (PWY0.1415..superpathway.of.heme.biosynthesis.from.uroporphyrinogen.III) || id:ebi-a-GCST90027521	10	0.502218552	0.467416924	0.313954093	1.65 (0.66-4.13)	0.033440545	0.147147775	0.820222942	1.03 (0.77-1.38)	-0.065152756	0.112440331	0.562290339	0.898320422	0.94 (0.75-1.17)	0.145242248	0.240356786	0.560581183	1.16 (0.72-1.85)	0.128326775	0.259851821	0.633242719	1.14 (0.68-1.89)	TRUE	NA	NA	22.09301891	0.028476678	8.108548527	9	0.523245298	-0.093339943	0.074638099	0.24642946	NA	0.535333333
237	suoHTa	finn-b-M13_PYOGARTH	Pyogenic arthritis || id:finn-b-M13_PYOGARTH	Gut microbiota abundance (k_Bacteria.p_Actinobacteria.c_Actinobacteria.o_Actinomycetales.f_Micrococcaceae.g_Rothia) || id:ebi-a-GCST90027687	6	-0.056411386	0.620182965	0.931897884	0.95 (0.28-3.19)	-0.074081138	0.15502024	0.632735315	0.93 (0.69-1.26)	-0.18936365	0.113024697	0.093852181	0.842677972	0.83 (0.66-1.03)	-0.009463041	0.19943865	0.963992765	0.99 (0.67-1.46)	-0.009463041	0.215318193	0.966646138	0.99 (0.65-1.51)	TRUE	NA	NA	22.10990364	0.017099272	6.594970881	5	0.252546677	-0.029132238	0.132166079	0.836336179	NA	0.305666667
86	mRWJ8P	finn-b-M13_PYOGARTH	Pyogenic arthritis || id:finn-b-M13_PYOGARTH	Gut bacterial pathway abundance (PWY.5005..biotin.biosynthesis.II) || id:ebi-a-GCST90027536	11	0.103187326	0.691085541	0.884599782	1.11 (0.29-4.30)	0.020407569	0.1743322	0.90681141	1.02 (0.73-1.44)	-0.029183635	0.135082671	0.828954408	0.973805694	0.97 (0.75-1.27)	0.036331827	0.267570728	0.894686507	1.04 (0.61-1.75)	0.04899468	0.294262715	0.871082071	1.05 (0.59-1.87)	TRUE	NA	NA	22.12284774	0.031366385	5.204827601	10	0.877081903	-0.016189815	0.082893775	0.849489967	NA	0.876333333
221	wZTn6E	finn-b-M13_PYOGARTH	Pyogenic arthritis || id:finn-b-M13_PYOGARTH	Gut microbiota abundance (k_Bacteria.p_Firmicutes.c_Clostridia.o_Clostridiales.f_Clostridiaceae) || id:ebi-a-GCST90027671	10	-0.564441898	0.518057964	0.307646416	0.57 (0.21-1.57)	0.032695426	0.167658517	0.84538354	1.03 (0.74-1.44)	0.08979429	0.118731089	0.449479611	0.896528227	1.09 (0.87-1.38)	0.020816592	0.20919422	0.922915826	1.02 (0.68-1.54)	0.100269206	0.264444737	0.713353471	1.11 (0.66-1.86)	TRUE	NA	NA	22.15111945	0.028551712	11.8839418	9	0.219931486	0.101078252	0.077422049	0.22799818	NA	0.253666667
144	QWFTcS	finn-b-M13_PYOGARTH	Pyogenic arthritis || id:finn-b-M13_PYOGARTH	Gut bacterial pathway abundance (PWY.6700..queuosine.biosynthesis) || id:ebi-a-GCST90027594	15	-0.409213175	0.800223707	0.617664075	0.66 (0.14-3.19)	0.056973149	0.192796255	0.7676046	1.06 (0.73-1.54)	-0.041325206	0.153715775	0.788051526	0.973482509	0.96 (0.71-1.30)	0.15581191	0.358217131	0.670217969	1.17 (0.58-2.36)	-0.377105283	0.352961503	0.303415272	0.69 (0.34-1.37)	TRUE	NA	NA	22.16141991	0.042846688	5.908581683	14	0.968743248	0.032829975	0.070081326	0.647216662	NA	0.967666667
145	fylDa5	finn-b-M13_PYOGARTH	Pyogenic arthritis || id:finn-b-M13_PYOGARTH	Gut bacterial pathway abundance (PWY.6703..preQ0.biosynthesis) || id:ebi-a-GCST90027595	15	-0.342519553	0.508501482	0.512373021	0.71 (0.26-1.92)	-0.240930231	0.206625995	0.243605991	0.79 (0.52-1.18)	-0.127281408	0.150279952	0.397016305	0.874744716	0.88 (0.66-1.18)	-0.354134447	0.356999364	0.33804596	0.70 (0.35-1.41)	-0.31195923	0.36818152	0.411080601	0.73 (0.36-1.51)	TRUE	NA	NA	22.16462779	0.042853051	8.988404159	14	0.831792691	0.023267999	0.052515355	0.664998354	NA	0.827333333
71	wZTn6E	finn-b-M13_PYOGARTH	Pyogenic arthritis || id:finn-b-M13_PYOGARTH	Gut bacterial pathway abundance (PWY0.1338..polymyxin.resistance) || id:ebi-a-GCST90027520	10	-0.292571384	0.525431658	0.592880861	0.75 (0.27-2.09)	0.017286556	0.12143454	0.886801281	1.02 (0.80-1.29)	0.026905502	0.093597609	0.773760672	0.970106361	1.03 (0.86-1.23)	0.048162891	0.178989073	0.793932952	1.05 (0.74-1.49)	0.074034751	0.19915933	0.718690389	1.08 (0.73-1.59)	TRUE	NA	NA	22.16750099	0.028571305	5.785734708	9	0.761156587	0.05439773	0.088034999	0.553813416	NA	0.770666667
124	zFDXMQ	finn-b-M13_PYOGARTH	Pyogenic arthritis || id:finn-b-M13_PYOGARTH	Gut bacterial pathway abundance (PWY.621..sucrose.degradation.III..sucrose.invertase.) || id:ebi-a-GCST90027574	7	0.020909311	0.55729942	0.971523098	1.02 (0.34-3.04)	0.131153709	0.267631639	0.624096338	1.14 (0.67-1.93)	0.230512347	0.187325989	0.218494508	0.842677972	1.26 (0.87-1.82)	0.122021844	0.323675626	0.719155822	1.13 (0.60-2.13)	0.030324927	0.35621012	0.934925971	1.03 (0.51-2.07)	TRUE	NA	NA	22.17272719	0.020005479	2.803794305	6	0.833039077	0.023667585	0.059266675	0.706128727	NA	0.861333333
274	QWFTcS	finn-b-M13_PYOGARTH	Pyogenic arthritis || id:finn-b-M13_PYOGARTH	Gut microbiota abundance (k_Bacteria.p_Proteobacteria.c_Betaproteobacteria.o_Burkholderiales.f_Burkholderiales_noname.g_Burkholderiales_noname) || id:ebi-a-GCST90027725	12	0.871943323	0.566385758	0.154706971	2.39 (0.79-7.26)	0.225846514	0.137232168	0.099820234	1.25 (0.96-1.64)	0.148044071	0.103617358	0.153073962	0.842677972	1.16 (0.95-1.42)	0.354483245	0.236053984	0.161323359	1.43 (0.90-2.26)	0.362628962	0.258951092	0.188970839	1.44 (0.87-2.39)	TRUE	NA	NA	22.17560135	0.034299567	8.011177994	11	0.71230217	-0.111774008	0.085977132	0.222751491	NA	0.723
356	zFDXMQ	finn-b-M13_PYOGARTH	Pyogenic arthritis || id:finn-b-M13_PYOGARTH	Gut microbiota abundance (k_Bacteria.p_Proteobacteria.c_Betaproteobacteria.o_Burkholderiales.f_Burkholderiales_noname.g_Burkholderiales_noname.s_Burkholderiales_bacterium_1_1_47) || id:ebi-a-GCST90027809	12	0.868571633	0.565766685	0.15574275	2.38 (0.79-7.22)	0.22538508	0.137168772	0.100357613	1.25 (0.96-1.64)	0.148006853	0.103627229	0.153216408	0.842677972	1.16 (0.95-1.42)	0.357409371	0.235727483	0.15766724	1.43 (0.90-2.27)	0.365549758	0.260486038	0.188109449	1.44 (0.87-2.40)	TRUE	NA	NA	22.1774203	0.034302372	8.012592953	11	0.712175326	-0.111253134	0.085874976	0.224245442	NA	0.723333333
113	MXE5c6	finn-b-M13_PYOGARTH	Pyogenic arthritis || id:finn-b-M13_PYOGARTH	Gut bacterial pathway abundance (PWY.5920..superpathway.of.heme.biosynthesis.from.glycine) || id:ebi-a-GCST90027563	9	-0.277200276	0.313056029	0.405294169	0.76 (0.41-1.40)	-0.047890774	0.129911869	0.712395717	0.95 (0.74-1.23)	-0.143241152	0.088271771	0.104647375	0.842677972	0.87 (0.73-1.03)	0.121267122	0.224718933	0.604137107	1.13 (0.73-1.75)	0.103798078	0.24721848	0.685634051	1.11 (0.68-1.80)	TRUE	NA	NA	22.18072718	0.025730356	10.91475645	8	0.20657616	0.032610956	0.071475712	0.662027113	NA	0.198666667
32	zFDXMQ	finn-b-M13_PYOGARTH	Pyogenic arthritis || id:finn-b-M13_PYOGARTH	Gut bacterial pathway abundance (HISDEG.PWY..L.histidine.degradation.I) || id:ebi-a-GCST90027481	12	0.358303437	0.662718321	0.600578235	1.43 (0.39-5.24)	-0.26096875	0.236651433	0.270133209	0.77 (0.48-1.22)	-0.411067285	0.158760128	0.009618942	0.442267754	0.66 (0.49-0.90)	-0.164215053	0.375877309	0.670647328	0.85 (0.41-1.77)	-0.229841759	0.397527738	0.574789683	0.79 (0.36-1.73)	TRUE	NA	NA	22.18736787	0.034316784	11.82253042	11	0.377129891	-0.083398243	0.069673149	0.258914975	NA	0.387333333
101	EKOMlM	finn-b-M13_PYOGARTH	Pyogenic arthritis || id:finn-b-M13_PYOGARTH	Gut bacterial pathway abundance (PWY.5656..mannosylglycerate.biosynthesis.I) || id:ebi-a-GCST90027551	11	0.145743341	0.257026775	0.58455305	1.16 (0.70-1.91)	-0.081668101	0.097413946	0.401827711	0.92 (0.76-1.12)	0.006920916	0.071425674	0.922808388	0.973805694	1.01 (0.88-1.16)	-0.104634973	0.162815336	0.534900751	0.90 (0.65-1.24)	-0.106796045	0.168506974	0.540450294	0.90 (0.65-1.25)	TRUE	NA	NA	22.19724552	0.031471297	9.516617212	10	0.483873832	-0.035128212	0.062421277	0.587340577	NA	0.472
217	suoHTa	finn-b-M13_PYOGARTH	Pyogenic arthritis || id:finn-b-M13_PYOGARTH	Gut microbiota abundance (k_Bacteria.p_Bacteroidetes.c_Bacteroidia.o_Bacteroidales.f_Prevotellaceae) || id:ebi-a-GCST90027667	8	-0.92907987	0.610929715	0.179135114	0.39 (0.12-1.31)	0.073059327	0.23557821	0.756463853	1.08 (0.68-1.71)	0.209488486	0.171039213	0.220651339	0.842677972	1.23 (0.88-1.72)	-0.033756798	0.304863117	0.914940135	0.97 (0.53-1.76)	-0.033756798	0.341176948	0.923957958	0.97 (0.50-1.89)	TRUE	NA	NA	22.19883648	0.022890103	6.222072087	7	0.514071841	0.127242834	0.065545256	0.100261393	NA	0.563666667
130	wZTn6E	finn-b-M13_PYOGARTH	Pyogenic arthritis || id:finn-b-M13_PYOGARTH	Gut bacterial pathway abundance (PWY.6471..peptidoglycan.biosynthesis.IV..Enterococcus.faecium.) || id:ebi-a-GCST90027580	3	-2.363551613	1.827035308	0.418935262	0.09 (0.00-3.38)	0.090446036	0.273701422	0.741056099	1.09 (0.64-1.87)	-0.044346843	0.407792323	0.913401896	0.973805694	0.96 (0.43-2.13)	0.344059787	0.490541614	0.555687148	1.41 (0.54-3.69)	0.265302095	0.409282138	0.583328286	1.30 (0.58-2.91)	TRUE	NA	NA	22.2105962	0.008588406	17.16420923	2	0.00018743	0.564148344	0.436068318	0.418920627	NA	NA
88	iqbNEr	finn-b-M13_PYOGARTH	Pyogenic arthritis || id:finn-b-M13_PYOGARTH	Gut bacterial pathway abundance (PWY.5088..L.glutamate.degradation.VIII..to.propanoate.) || id:ebi-a-GCST90027538	9	-0.190495271	0.306694449	0.554196956	0.83 (0.45-1.51)	-0.095654014	0.118390314	0.419116648	0.91 (0.72-1.15)	-0.039889483	0.091744734	0.663716523	0.946486655	0.96 (0.80-1.15)	-0.121521989	0.198349443	0.55710734	0.89 (0.60-1.31)	-0.130363304	0.183263939	0.497086515	0.88 (0.61-1.26)	TRUE	NA	NA	22.21082424	0.025763565	5.521842726	8	0.70061882	0.032338199	0.062838184	0.622659557	NA	0.716333333
298	zV4hhX	finn-b-M13_PYOGARTH	Pyogenic arthritis || id:finn-b-M13_PYOGARTH	Gut microbiota abundance (k_Bacteria.p_Firmicutes) || id:ebi-a-GCST90027750	7	1.281203025	0.793286684	0.167219632	3.60 (0.76-17.05)	0.048745043	0.296008499	0.869200213	1.05 (0.59- 1.88)	0.177620513	0.213627288	0.405719186	0.877851284	1.19 (0.79- 1.82)	-0.056243143	0.376277996	0.886078661	0.95 (0.45- 1.98)	-0.041112936	0.386340274	0.918720835	0.96 (0.45- 2.05)	TRUE	NA	NA	22.21232476	0.020040925	6.970423154	6	0.32359112	-0.123641966	0.085594077	0.208205831	NA	0.359666667
230	2Hjefc	finn-b-M13_PYOGARTH	Pyogenic arthritis || id:finn-b-M13_PYOGARTH	Gut microbiota abundance (k_Bacteria.p_Proteobacteria.c_Betaproteobacteria.o_Burkholderiales.f_Burkholderiales_noname) || id:ebi-a-GCST90027680	12	0.873652744	0.566396248	0.153986227	2.40 (0.79-7.27)	0.227180047	0.137213665	0.097789407	1.26 (0.96-1.64)	0.148036224	0.103579042	0.152943823	0.842677972	1.16 (0.95-1.42)	0.35409384	0.23684524	0.163028056	1.42 (0.90-2.27)	0.362226334	0.258637544	0.188929757	1.44 (0.87-2.38)	TRUE	NA	NA	22.21370535	0.034358355	8.009883986	11	0.712418161	-0.112079102	0.08601053	0.221750335	NA	0.723333333
102	eKlMUw	finn-b-M13_PYOGARTH	Pyogenic arthritis || id:finn-b-M13_PYOGARTH	Gut bacterial pathway abundance (PWY.5659..GDP.mannose.biosynthesis) || id:ebi-a-GCST90027552	10	0.443487027	1.290924581	0.740044796	1.56 (0.12-19.56)	-0.223843568	0.291010417	0.441777945	0.80 (0.45- 1.41)	-0.201044192	0.19653181	0.306326732	0.85686076	0.82 (0.56- 1.20)	-0.357181051	0.481217915	0.476863245	0.70 (0.27- 1.80)	-0.401555834	0.46994628	0.415008723	0.67 (0.27- 1.68)	TRUE	NA	NA	22.21599915	0.028635038	14.96907108	9	0.091789052	-0.081566627	0.159901215	0.623749417	NA	0.106333333
200	QWFTcS	finn-b-M13_PYOGARTH	Pyogenic arthritis || id:finn-b-M13_PYOGARTH	Gut bacterial pathway abundance (X1CMET2.PWY..N10.formyl.tetrahydrofolate.biosynthesis) || id:ebi-a-GCST90027650	11	0.135484579	0.953488652	0.890136148	1.15 (0.18-7.42)	-0.01559156	0.252771411	0.950815716	0.98 (0.60-1.62)	0.040590863	0.173597876	0.815123796	0.973805694	1.04 (0.74-1.46)	-0.040315491	0.396483136	0.921018483	0.96 (0.44-2.09)	-0.058439871	0.405625458	0.888304555	0.94 (0.43-2.09)	TRUE	NA	NA	22.21663462	0.031499125	14.57564434	10	0.148315954	-0.009189818	0.089829177	0.920759084	NA	0.164333333
129	zV4hhX	finn-b-M13_PYOGARTH	Pyogenic arthritis || id:finn-b-M13_PYOGARTH	Gut bacterial pathway abundance (PWY.6353..purine.nucleotides.degradation.II..aerobic.) || id:ebi-a-GCST90027579	14	-0.390949191	0.638628289	0.551848508	0.68 (0.19-2.36)	-0.195431574	0.183945646	0.288035091	0.82 (0.57-1.18)	-0.198087705	0.142280941	0.163852951	0.842677972	0.82 (0.62-1.08)	-0.210822154	0.287660914	0.476636945	0.81 (0.46-1.42)	-0.273756975	0.299227376	0.376912617	0.76 (0.42-1.37)	TRUE	NA	NA	22.21852494	0.040092626	7.326108318	13	0.88457305	0.021895266	0.070680214	0.762042308	NA	0.897
317	MXE5c6	finn-b-M13_PYOGARTH	Pyogenic arthritis || id:finn-b-M13_PYOGARTH	Gut microbiota abundance (k_Bacteria.p_Bacteroidetes.c_Bacteroidia.o_Bacteroidales.f_Porphyromonadaceae.g_Parabacteroides.s_Parabacteroides_merdae) || id:ebi-a-GCST90027769	7	-0.581001221	0.813437912	0.507018539	0.56 (0.11-2.75)	-0.015040585	0.256985351	0.953328846	0.99 (0.60-1.63)	-0.014864656	0.188505435	0.937147702	0.978636012	0.99 (0.68-1.43)	0.033502513	0.466378542	0.945067548	1.03 (0.41-2.58)	0.190234269	0.425148061	0.670247954	1.21 (0.53-2.78)	TRUE	NA	NA	22.22798169	0.02005514	7.617571792	6	0.267480558	0.066883717	0.092472625	0.501915694	NA	0.274
117	fylDa5	finn-b-M13_PYOGARTH	Pyogenic arthritis || id:finn-b-M13_PYOGARTH	Gut bacterial pathway abundance (PWY.5989..stearate.biosynthesis.II..bacteria.and.plants.) || id:ebi-a-GCST90027567	8	-0.084997683	0.869724041	0.925330079	0.92 (0.17-5.05)	-0.022307598	0.26982976	0.934111665	0.98 (0.58-1.66)	0.035593907	0.218730993	0.870731699	0.973805694	1.04 (0.67-1.59)	-0.047978802	0.393539833	0.90639169	0.95 (0.44-2.06)	-0.111754452	0.406498875	0.791315571	0.89 (0.40-1.98)	TRUE	NA	NA	22.23034036	0.022922206	3.465635431	7	0.838851826	0.013215659	0.092249753	0.890775349	NA	0.852666667
364	MXE5c6	finn-b-M13_PYOGARTH	Pyogenic arthritis || id:finn-b-M13_PYOGARTH	Gut microbiota abundance (k_Bacteria.p_Proteobacteria.c_Gammaproteobacteria.o_Enterobacteriales.f_Enterobacteriaceae.g_Escherichia.s_Escherichia_unclassified) || id:ebi-a-GCST90027817	9	1.337792029	0.635071424	0.073163188	3.81 (1.10-13.23)	0.001672617	0.21675411	0.993843061	1.00 (0.65- 1.53)	0.174568806	0.155663791	0.262097328	0.852535627	1.19 (0.88- 1.62)	-0.135530593	0.332095544	0.693899269	0.87 (0.46- 1.67)	-0.161829891	0.363057848	0.667600371	0.85 (0.42- 1.73)	TRUE	NA	NA	22.24434389	0.025803766	8.76558142	8	0.362455651	-0.15247603	0.08070613	0.100782796	NA	0.398333333
82	iqbNEr	finn-b-M13_PYOGARTH	Pyogenic arthritis || id:finn-b-M13_PYOGARTH	Gut bacterial pathway abundance (PWY.3001..superpathway.of.L.isoleucine.biosynthesis.I) || id:ebi-a-GCST90027531	8	-1.014510603	0.694721249	0.194501458	0.36 (0.09-1.42)	0.267253724	0.272787906	0.327228049	1.31 (0.77-2.23)	0.037254904	0.196161825	0.849372418	0.973805694	1.04 (0.71-1.52)	0.413546221	0.406584176	0.342954155	1.51 (0.68-3.35)	0.428143709	0.387075339	0.305242537	1.53 (0.72-3.28)	TRUE	NA	NA	22.25891434	0.022952002	7.651314859	7	0.364341895	0.119300751	0.075595	0.165606209	NA	0.321
232	z0zKYh	finn-b-M13_PYOGARTH	Pyogenic arthritis || id:finn-b-M13_PYOGARTH	Gut microbiota abundance (k_Bacteria.p_Proteobacteria.c_Betaproteobacteria.o_Burkholderiales.f_Sutterellaceae) || id:ebi-a-GCST90027682	8	1.632470181	0.758550471	0.074889744	5.12 (1.16-22.63)	0.433971419	0.277395441	0.117711823	1.54 (0.90- 2.66)	0.21789614	0.198828766	0.273123209	0.855643804	1.24 (0.84- 1.84)	0.544441674	0.443108877	0.258890096	1.72 (0.72- 4.11)	0.526604971	0.462535938	0.292364953	1.69 (0.68- 4.19)	TRUE	NA	NA	22.26606514	0.022959394	6.181326974	7	0.518743676	-0.142475043	0.073729483	0.101505511	NA	0.531
69	MXE5c6	finn-b-M13_PYOGARTH	Pyogenic arthritis || id:finn-b-M13_PYOGARTH	Gut bacterial pathway abundance (PWY0.1297..superpathway.of.purine.deoxyribonucleosides.degradation) || id:ebi-a-GCST90027518	9	0.557322293	0.751397475	0.482398438	1.75 (0.40-7.61)	-0.110641738	0.255886202	0.665460531	0.90 (0.54-1.48)	-0.023132335	0.18125795	0.898448848	0.973805694	0.98 (0.68-1.39)	-0.319608276	0.401766214	0.449275052	0.73 (0.33-1.60)	-0.302710334	0.428066113	0.499545799	0.74 (0.32-1.71)	TRUE	NA	NA	22.2779614	0.025843075	6.095699955	8	0.636512846	-0.05893961	0.07404405	0.452172818	NA	0.636666667
18	zFDXMQ	finn-b-M13_PYOGARTH	Pyogenic arthritis || id:finn-b-M13_PYOGARTH	Gut bacterial pathway abundance (FUC.RHAMCAT.PWY..superpathway.of.fucose.and.rhamnose.degradation) || id:ebi-a-GCST90027467	8	0.608218047	0.616629835	0.362047275	1.84 (0.55-6.15)	0.28095941	0.174436213	0.107251373	1.32 (0.94-1.86)	0.282317035	0.12905019	0.028694888	0.821336119	1.33 (1.03-1.71)	0.276782335	0.264681431	0.330451271	1.32 (0.79-2.22)	0.267392744	0.295667244	0.395856175	1.31 (0.73-2.33)	TRUE	NA	NA	22.28681422	0.022980669	7.124873783	7	0.415994997	-0.051997611	0.09591345	0.607259721	NA	0.472
185	zV4hhX	finn-b-M13_PYOGARTH	Pyogenic arthritis || id:finn-b-M13_PYOGARTH	Gut bacterial pathway abundance (PWY_REDCITCYC..TCA.cycle.VIII..helicobacter.) || id:ebi-a-GCST90027635	11	0.415027519	0.531733911	0.455124049	1.51 (0.53-4.29)	-0.22062865	0.172921018	0.201993482	0.80 (0.57-1.13)	-0.121408559	0.128406203	0.344401708	0.872349185	0.89 (0.69-1.14)	-0.282250128	0.273404771	0.326228115	0.75 (0.44-1.29)	-0.287548592	0.288277524	0.342059581	0.75 (0.43-1.32)	TRUE	NA	NA	22.30217248	0.03161828	8.539268828	10	0.57631332	-0.073046422	0.070263222	0.325642653	NA	0.594666667
297	2Hjefc	finn-b-M13_PYOGARTH	Pyogenic arthritis || id:finn-b-M13_PYOGARTH	Gut microbiota abundance (k_Bacteria.p_Bacteroidetes) || id:ebi-a-GCST90027749	13	-1.06433213	0.60892482	0.108300628	0.34 (0.10-1.14)	0.005763116	0.216306502	0.978744249	1.01 (0.66-1.54)	0.211472161	0.154973266	0.172387647	0.842677972	1.24 (0.91-1.67)	-0.188740403	0.374874429	0.623743829	0.83 (0.40-1.73)	-0.118182511	0.426112694	0.786231204	0.89 (0.39-2.05)	TRUE	NA	NA	22.30560813	0.037374439	14.97512022	12	0.24279988	0.136509234	0.063008688	0.053098535	NA	0.25
202	2Hjefc	finn-b-M13_PYOGARTH	Pyogenic arthritis || id:finn-b-M13_PYOGARTH	Gut microbiota abundance (k_Bacteria.p_Bacteroidetes.c_Bacteroidia) || id:ebi-a-GCST90027652	13	-1.062427375	0.608326593	0.10855403	0.35 (0.10-1.14)	0.006215291	0.216223608	0.977068177	1.01 (0.66-1.54)	0.211409432	0.15493349	0.172404806	0.842677972	1.24 (0.91-1.67)	-0.188726663	0.374796287	0.62369723	0.83 (0.40-1.73)	-0.118157609	0.424446082	0.785458901	0.89 (0.39-2.04)	TRUE	NA	NA	22.31866739	0.037396258	14.97526912	12	0.242791704	0.13634057	0.062962946	0.05320081	NA	0.25
286	zFDXMQ	finn-b-M13_PYOGARTH	Pyogenic arthritis || id:finn-b-M13_PYOGARTH	Gut microbiota abundance (k_Bacteria.p_Bacteroidetes.c_Bacteroidia.o_Bacteroidales) || id:ebi-a-GCST90027738	13	-1.063165047	0.608473278	0.10841198	0.35 (0.10-1.14)	0.006121531	0.216238262	0.977415546	1.01 (0.66-1.54)	0.211396882	0.154930175	0.172421099	0.842677972	1.24 (0.91-1.67)	-0.188899788	0.374854698	0.623435736	0.83 (0.40-1.73)	-0.11833558	0.425552314	0.785687821	0.89 (0.39-2.05)	TRUE	NA	NA	22.31960118	0.037397819	14.97541049	12	0.242783941	0.136418616	0.062979476	0.053138682	NA	0.25
195	eKlMUw	finn-b-M13_PYOGARTH	Pyogenic arthritis || id:finn-b-M13_PYOGARTH	Gut bacterial pathway abundance (THRESYN.PWY..superpathway.of.L.threonine.biosynthesis) || id:ebi-a-GCST90027645	10	-0.229620904	0.44989056	0.623557615	0.79 (0.33-1.92)	-0.042948517	0.204136555	0.833362428	0.96 (0.64-1.43)	-0.028945864	0.146407643	0.843274054	0.973805694	0.97 (0.73-1.29)	-0.017672898	0.213743616	0.935913582	0.98 (0.65-1.49)	0.031946826	0.300895835	0.917774441	1.03 (0.57-1.86)	TRUE	NA	NA	22.32586501	0.028776189	7.24163559	9	0.611977546	0.024564207	0.052072479	0.649716911	NA	0.672333333
262	0Q9njO	finn-b-M13_PYOGARTH	Pyogenic arthritis || id:finn-b-M13_PYOGARTH	Gut microbiota abundance (k_Bacteria.p_Firmicutes.c_Clostridia.o_Clostridiales.f_Lachnospiraceae.g_Lachnospiraceae_noname) || id:ebi-a-GCST90027712	6	-2.626239411	1.038696445	0.064774875	0.07 (0.01-0.55)	-0.483953787	0.325111272	0.136598285	0.62 (0.33-1.17)	-0.547811978	0.235625274	0.020075769	0.670865293	0.58 (0.36-0.92)	-0.38046433	0.439741145	0.426482865	0.68 (0.29-1.62)	-0.71205637	0.483587151	0.200883789	0.49 (0.19-1.27)	TRUE	NA	NA	22.38200966	0.017308438	6.614053591	5	0.250961643	0.212568099	0.103461741	0.109124269	NA	0.329666667
305	BTlu8z	finn-b-M13_PYOGARTH	Pyogenic arthritis || id:finn-b-M13_PYOGARTH	Gut microbiota abundance (k_Bacteria.p_Actinobacteria.c_Actinobacteria.o_Bifidobacteriales.f_Bifidobacteriaceae.g_Bifidobacterium.s_Bifidobacterium_longum) || id:ebi-a-GCST90027757	12	-0.378258141	0.631007955	0.562207173	0.69 (0.20-2.36)	0.051969953	0.193164706	0.787895233	1.05 (0.72-1.54)	0.061294209	0.144063108	0.670495716	0.946721063	1.06 (0.80-1.41)	0.100668751	0.278898248	0.724972082	1.11 (0.64-1.91)	0.013344224	0.299188665	0.965224424	1.01 (0.56-1.82)	TRUE	NA	NA	22.39196133	0.034632126	9.033645014	11	0.618786624	0.050585585	0.070701206	0.490678031	NA	0.633333333
390	BTlu8z	finn-b-M13_PYOGARTH	Pyogenic arthritis || id:finn-b-M13_PYOGARTH	Gut microbiota abundance (k_Bacteria.p_Firmicutes.c_Clostridia.o_Clostridiales.f_Lachnospiraceae.g_Coprococcus.s_Coprococcus_comes) || id:ebi-a-GCST90027844	10	-0.972524641	1.231355763	0.452416604	0.38 (0.03-4.22)	-0.004569483	0.197150959	0.981508617	1.00 (0.68-1.46)	-0.085527701	0.142759783	0.549104732	0.898320422	0.92 (0.69-1.21)	0.072028885	0.26339912	0.790672193	1.07 (0.64-1.80)	0.085289708	0.281728072	0.768970093	1.09 (0.63-1.89)	TRUE	NA	NA	22.39488052	0.028864828	16.13067805	9	0.064202331	0.098322352	0.134748641	0.486403321	NA	0.068333333
393	eKlMUw	finn-b-M13_PYOGARTH	Pyogenic arthritis || id:finn-b-M13_PYOGARTH	Gut microbiota abundance (k_Bacteria.p_Firmicutes.c_Clostridia.o_Clostridiales.f_Lachnospiraceae.g_Dorea.s_Dorea_unclassified) || id:ebi-a-GCST90027848	12	-0.304730123	0.342865807	0.395000911	0.74 (0.38-1.44)	-0.111521352	0.129272201	0.388309987	0.89 (0.69-1.15)	-0.139953593	0.087413042	0.109363459	0.842677972	0.87 (0.73-1.03)	-0.055928226	0.210403977	0.795298883	0.95 (0.63-1.43)	-0.011825257	0.214179323	0.956959668	0.99 (0.65-1.50)	TRUE	NA	NA	22.4039385	0.034650831	13.07853817	11	0.288223214	0.03289492	0.065548262	0.626642279	NA	0.295
373	0Q9njO	finn-b-M13_PYOGARTH	Pyogenic arthritis || id:finn-b-M13_PYOGARTH	Gut microbiota abundance (k_Bacteria.p_Bacteroidetes.c_Bacteroidia.o_Bacteroidales.f_Bacteroidaceae.g_Bacteroides.s_Bacteroides_faecis) || id:ebi-a-GCST90027826	14	-0.147114387	0.242095435	0.554731535	0.86 (0.54-1.39)	-0.109362795	0.081832033	0.181408724	0.90 (0.76-1.05)	-0.13171578	0.063248533	0.0372958	0.821336119	0.88 (0.77-0.99)	-0.057931336	0.131359637	0.666448835	0.94 (0.73-1.22)	-0.07383195	0.139859255	0.606461363	0.93 (0.71-1.22)	TRUE	NA	NA	22.45998613	0.040526595	3.702567439	13	0.993963385	0.003636492	0.055186975	0.948547277	NA	0.993666667
140	fylDa5	finn-b-M13_PYOGARTH	Pyogenic arthritis || id:finn-b-M13_PYOGARTH	Gut bacterial pathway abundance (PWY.6629..superpathway.of.L.tryptophan.biosynthesis) || id:ebi-a-GCST90027590	7	-0.710609636	0.504175029	0.21775895	0.49 (0.18-1.32)	-0.005692633	0.146276847	0.968956687	0.99 (0.75-1.32)	-0.052555708	0.107037821	0.623425538	0.935194113	0.95 (0.77-1.17)	0.173339716	0.230741839	0.480931259	1.19 (0.76-1.87)	0.180990353	0.249710617	0.495855853	1.20 (0.73-1.96)	TRUE	NA	NA	22.52446767	0.020321885	7.27540459	6	0.29612722	0.13034916	0.097427008	0.23854598	NA	0.320333333
22	QWFTcS	finn-b-M13_PYOGARTH	Pyogenic arthritis || id:finn-b-M13_PYOGARTH	Gut bacterial pathway abundance (GLCMANNANAUT.PWY..superpathway.of.N.acetylglucosamine..N.acetylmannosamine.and.N.acetylneuraminate.degradation) || id:ebi-a-GCST90027471	9	0.338335457	0.594821696	0.587267685	1.40 (0.44-4.50)	0.145340757	0.229103247	0.52582648	1.16 (0.74-1.81)	0.153530438	0.17562096	0.382001302	0.872349185	1.17 (0.83-1.65)	0.147682495	0.292076641	0.626751236	1.16 (0.65-2.05)	-0.005623104	0.317965673	0.986323548	0.99 (0.53-1.85)	TRUE	NA	NA	22.54941491	0.026156874	2.036292027	8	0.979879003	-0.020108624	0.061837195	0.754543401	NA	0.98
378	MhNOJh	finn-b-M13_PYOGARTH	Pyogenic arthritis || id:finn-b-M13_PYOGARTH	Gut microbiota abundance (k_Bacteria.p_Bacteroidetes.c_Bacteroidia.o_Bacteroidales.f_Bacteroidaceae.g_Bacteroides.s_Bacteroides_ovatus) || id:ebi-a-GCST90027832	15	-0.079471126	0.538660383	0.884973594	0.92 (0.32-2.65)	-0.09572886	0.1801711	0.595195699	0.91 (0.64-1.29)	0.052545489	0.130509336	0.687228805	0.951368631	1.05 (0.82-1.36)	-0.202746671	0.342260858	0.56304563	0.82 (0.42-1.60)	-0.17768651	0.322400907	0.590228916	0.84 (0.45-1.57)	TRUE	NA	NA	22.57229627	0.043638922	12.40111834	14	0.574123709	0.014123637	0.055910907	0.804520042	NA	0.588666667
400	MXE5c6	finn-b-M13_PYOGARTH	Pyogenic arthritis || id:finn-b-M13_PYOGARTH	Gut microbiota abundance (k_Bacteria.p_Firmicutes.c_Clostridia.o_Clostridiales.f_Lachnospiraceae.g_Roseburia.s_Roseburia_inulinivorans) || id:ebi-a-GCST90027856	4	0.551912094	1.048098834	0.651053831	1.74 (0.22-13.55)	0.199019306	0.348303401	0.567730975	1.22 (0.62- 2.41)	0.205266217	0.294534004	0.485853755	0.898320422	1.23 (0.69- 2.19)	0.147536273	0.40788627	0.741544901	1.16 (0.52- 2.58)	0.189980435	0.451380825	0.702170383	1.21 (0.50- 2.93)	TRUE	NA	NA	22.58114556	0.011641609	0.637470578	3	0.887803274	-0.037395557	0.108510786	0.763241522	NA	0.888666667
213	JWYTTL	finn-b-M13_PYOGARTH	Pyogenic arthritis || id:finn-b-M13_PYOGARTH	Gut microbiota abundance (k_Bacteria.p_Actinobacteria.c_Actinobacteria.o_Coriobacteriales.f_Coriobacteriaceae) || id:ebi-a-GCST90027663	10	-1.091920143	0.942984104	0.280286684	0.34 (0.05-2.13)	-0.017571891	0.234958906	0.940384121	0.98 (0.62-1.56)	0.217751468	0.173523202	0.20952092	0.842677972	1.24 (0.88-1.75)	-0.184724514	0.39612087	0.652057814	0.83 (0.38-1.81)	-0.178561276	0.381426536	0.650813853	0.84 (0.40-1.77)	TRUE	NA	NA	22.58273911	0.029103704	8.886875905	9	0.447781494	0.135607145	0.095971929	0.195363164	NA	0.466333333
285	wZTn6E	finn-b-M13_PYOGARTH	Pyogenic arthritis || id:finn-b-M13_PYOGARTH	Gut microbiota abundance (k_Bacteria.p_Actinobacteria.c_Actinobacteria.o_Coriobacteriales) || id:ebi-a-GCST90027737	10	-1.093464881	0.94320995	0.279763159	0.34 (0.05-2.13)	-0.017609981	0.234939147	0.940250117	0.98 (0.62-1.56)	0.217713101	0.173517216	0.209585488	0.842677972	1.24 (0.88-1.75)	-0.184635218	0.397190321	0.653077834	0.83 (0.38-1.81)	-0.17847295	0.381635203	0.651149282	0.84 (0.40-1.77)	TRUE	NA	NA	22.5843628	0.029105796	8.887322159	9	0.447739793	0.1357665	0.095998226	0.195002227	NA	0.466
92	zV4hhX	finn-b-M13_PYOGARTH	Pyogenic arthritis || id:finn-b-M13_PYOGARTH	Gut bacterial pathway abundance (PWY.5104..L.isoleucine.biosynthesis.IV) || id:ebi-a-GCST90027542	7	0.893509313	0.970537048	0.399482336	2.44 (0.36-16.38)	-0.154791219	0.265417925	0.559759976	0.86 (0.51- 1.44)	-0.178074622	0.20166636	0.377227629	0.872349185	0.84 (0.56- 1.24)	-0.15968608	0.431592968	0.724096923	0.85 (0.37- 1.99)	-0.15968608	0.405532826	0.70736458	0.85 (0.38- 1.89)	TRUE	NA	NA	22.60423689	0.020393669	5.287469576	6	0.507506428	-0.108659844	0.096265579	0.31023076	rs153114, rs1997943	0.020666667
324	MXE5c6	finn-b-M13_PYOGARTH	Pyogenic arthritis || id:finn-b-M13_PYOGARTH	Gut microbiota abundance (k_Bacteria.p_Bacteroidetes.c_Bacteroidia.o_Bacteroidales.f_Rikenellaceae.g_Alistipes.s_Alistipes_indistinctus) || id:ebi-a-GCST90027776	12	-0.342507866	0.766234698	0.664399679	0.71 (0.16-3.19)	0.083344856	0.183442228	0.649585251	1.09 (0.76-1.56)	0.032545967	0.131709991	0.804828319	0.973805694	1.03 (0.80-1.34)	0.29027904	0.294320957	0.345199401	1.34 (0.75-2.38)	0.285185269	0.316269718	0.386526135	1.33 (0.72-2.47)	TRUE	NA	NA	22.60842749	0.034966634	8.991710541	11	0.622657523	0.045312619	0.091195755	0.630020502	NA	0.615666667
382	0Q9njO	finn-b-M13_PYOGARTH	Pyogenic arthritis || id:finn-b-M13_PYOGARTH	Gut microbiota abundance (k_Bacteria.p_Bacteroidetes.c_Bacteroidia.o_Bacteroidales.f_Bacteroidaceae.g_Bacteroides.s_Bacteroides_thetaiotaomicron) || id:ebi-a-GCST90027836	8	1.357106052	0.706697704	0.103216207	3.88 (0.97-15.52)	0.123487089	0.238890904	0.605213167	1.13 (0.71- 1.81)	0.009258624	0.17454762	0.957697217	0.979685163	1.01 (0.72- 1.42)	0.259362914	0.331331223	0.459408267	1.30 (0.68- 2.48)	0.265007603	0.349043395	0.472496678	1.30 (0.66- 2.58)	TRUE	NA	NA	22.62018727	0.023323479	7.236547271	7	0.404673334	-0.160468717	0.081529565	0.096587269	NA	0.421333333
42	2Hjefc	finn-b-M13_PYOGARTH	Pyogenic arthritis || id:finn-b-M13_PYOGARTH	Gut bacterial pathway abundance (NONMEVIPP.PWY..methylerythritol.phosphate.pathway.I) || id:ebi-a-GCST90027491	11	1.369836244	0.905056384	0.164439121	3.93 (0.67-23.19)	-0.283765875	0.257457567	0.27038124	0.75 (0.45- 1.25)	-0.132272417	0.169501902	0.43517931	0.894629515	0.88 (0.63- 1.22)	-0.306804194	0.418261751	0.480083409	0.74 (0.32- 1.67)	-0.325333757	0.431139721	0.467893088	0.72 (0.31- 1.68)	TRUE	NA	NA	22.63791764	0.03209406	16.09017874	10	0.097079866	-0.142403915	0.083741017	0.123245949	NA	0.114333333
290	QWFTcS	finn-b-M13_PYOGARTH	Pyogenic arthritis || id:finn-b-M13_PYOGARTH	Gut microbiota abundance (k_Bacteria.p_Firmicutes.c_Negativicutes.o_Selenomonadales) || id:ebi-a-GCST90027742	7	2.035445086	0.850264942	0.062087763	7.66 (1.45-40.53)	-0.0766975	0.28457531	0.787532901	0.93 (0.53- 1.62)	0.090918348	0.199362758	0.648357768	0.935221096	1.10 (0.74- 1.62)	-0.28250207	0.370357389	0.474504152	0.75 (0.36- 1.56)	-0.313588184	0.397684533	0.460395269	0.73 (0.34- 1.59)	TRUE	NA	NA	22.6615192	0.02044443	9.938047418	6	0.127285339	-0.229371267	0.097499098	0.065352988	NA	0.170333333
206	QWFTcS	finn-b-M13_PYOGARTH	Pyogenic arthritis || id:finn-b-M13_PYOGARTH	Gut microbiota abundance (k_Bacteria.p_Firmicutes.c_Negativicutes) || id:ebi-a-GCST90027656	7	2.035297461	0.850189217	0.062084723	7.65 (1.45-40.51)	-0.076651863	0.284572656	0.787654361	0.93 (0.53- 1.62)	0.090927696	0.199360239	0.648319907	0.935221096	1.10 (0.74- 1.62)	-0.282524723	0.370413622	0.474534407	0.75 (0.36- 1.56)	-0.313610469	0.397664281	0.460343127	0.73 (0.34- 1.59)	TRUE	NA	NA	22.66196281	0.020444829	9.937999391	6	0.127287399	-0.229356668	0.097491647	0.065350547	NA	0.170333333
58	zV4hhX	finn-b-M13_PYOGARTH	Pyogenic arthritis || id:finn-b-M13_PYOGARTH	Gut bacterial pathway abundance (PEPTIDOGLYCANSYN.PWY..peptidoglycan.biosynthesis.I..meso.diaminopimelate.containing.) || id:ebi-a-GCST90027507	11	0.207823952	0.543673884	0.71113979	1.23 (0.42-3.57)	0.004976492	0.227259473	0.982529445	1.00 (0.64-1.57)	0.0345203	0.171548898	0.840520945	0.973805694	1.04 (0.74-1.45)	0.028266149	0.393380009	0.944134451	1.03 (0.48-2.22)	-0.080269963	0.406162942	0.847294014	0.92 (0.42-2.05)	TRUE	NA	NA	22.68700795	0.032164148	7.728490702	10	0.655338185	-0.019339077	0.057569585	0.7446261	NA	0.653
175	zFDXMQ	finn-b-M13_PYOGARTH	Pyogenic arthritis || id:finn-b-M13_PYOGARTH	Gut bacterial pathway abundance (PWY.7400..L.arginine.biosynthesis.IV..archaebacteria.) || id:ebi-a-GCST90027625	9	0.483528563	1.072043734	0.665605126	1.62 (0.20-13.26)	-0.028113204	0.261086678	0.914251388	0.97 (0.58- 1.62)	-0.064277811	0.188939197	0.733703144	0.959852731	0.94 (0.65- 1.36)	0.210000464	0.401818264	0.615395297	1.23 (0.56- 2.71)	0.228991454	0.459095128	0.631352031	1.26 (0.51- 3.09)	TRUE	NA	NA	22.69389629	0.026323336	6.834338099	8	0.554607442	-0.049272568	0.094915859	0.619682155	NA	0.558
386	zV4hhX	finn-b-M13_PYOGARTH	Pyogenic arthritis || id:finn-b-M13_PYOGARTH	Gut microbiota abundance (k_Bacteria.p_Firmicutes.c_Clostridia.o_Clostridiales.f_Lachnospiraceae.g_Blautia.s_Ruminococcus_obeum) || id:ebi-a-GCST90027840	14	-0.673618513	0.567253375	0.258001518	0.51 (0.17-1.55)	-0.18425738	0.199419822	0.355503379	0.83 (0.56-1.23)	-0.201486569	0.13270123	0.128926841	0.842677972	0.82 (0.63-1.06)	-0.340251606	0.3660737	0.369587769	0.71 (0.35-1.46)	0.2647182	0.381581514	0.500054446	1.30 (0.62-2.75)	TRUE	NA	NA	22.78659518	0.041114309	18.409766	13	0.142571455	0.057358389	0.066136172	0.402800033	NA	0.148666667
196	zFDXMQ	finn-b-M13_PYOGARTH	Pyogenic arthritis || id:finn-b-M13_PYOGARTH	Gut bacterial pathway abundance (TRNA.CHARGING.PWY..tRNA.charging) || id:ebi-a-GCST90027646	14	1.028936323	0.850481957	0.249639274	2.80 (0.53-14.82)	0.003976101	0.191363923	0.98342299	1.00 (0.69- 1.46)	0.002972615	0.148885178	0.984070638	0.996587017	1.00 (0.75- 1.34)	-0.012799653	0.298222582	0.966417694	0.99 (0.55- 1.77)	-0.059030075	0.299085112	0.846591425	0.94 (0.52- 1.69)	TRUE	NA	NA	22.84065484	0.041211831	8.952183673	13	0.776545226	-0.10019113	0.081771808	0.24398559	NA	0.808333333
176	MXE5c6	finn-b-M13_PYOGARTH	Pyogenic arthritis || id:finn-b-M13_PYOGARTH	Gut bacterial pathway abundance (PWY.7446..sulfoglycolysis) || id:ebi-a-GCST90027626	10	-0.060351939	0.362130357	0.871774413	0.94 (0.46-1.91)	0.038424852	0.0968988	0.691702123	1.04 (0.86-1.26)	0.079644658	0.078400871	0.30969394	0.85686076	1.08 (0.93-1.26)	-0.013897562	0.149844341	0.92813658	0.99 (0.74-1.32)	-0.013897562	0.149714698	0.928074549	0.99 (0.74-1.32)	TRUE	NA	NA	22.92139467	0.029540823	6.175605987	9	0.72222238	0.033784044	0.085316835	0.702468657	NA	0.745666667
138	wZTn6E	finn-b-M13_PYOGARTH	Pyogenic arthritis || id:finn-b-M13_PYOGARTH	Gut bacterial pathway abundance (PWY.6612..superpathway.of.tetrahydrofolate.biosynthesis) || id:ebi-a-GCST90027588	13	-0.312951155	0.838815052	0.716173182	0.73 (0.14-3.79)	-0.087446589	0.184881088	0.636221537	0.92 (0.64-1.32)	-0.246893308	0.125180261	0.048575115	0.821336119	0.78 (0.61-1.00)	0.05021304	0.32351338	0.879234669	1.05 (0.56-1.98)	0.043999939	0.353145522	0.902907527	1.04 (0.52-2.09)	TRUE	NA	NA	22.93926582	0.038432438	15.13030991	12	0.234387422	0.007791488	0.097411506	0.937685585	NA	0.25
55	mRWJ8P	finn-b-M13_PYOGARTH	Pyogenic arthritis || id:finn-b-M13_PYOGARTH	Gut bacterial pathway abundance (PANTO.PWY..phosphopantothenate.biosynthesis.I) || id:ebi-a-GCST90027504	11	-0.723731505	0.767439456	0.370281389	0.48 (0.11-2.18)	-0.449231301	0.218791086	0.040049001	0.64 (0.42-0.98)	-0.425668097	0.160396058	0.00795777	0.442267754	0.65 (0.48-0.89)	-0.456952455	0.29922768	0.157723301	0.63 (0.35-1.14)	-0.456952455	0.354073435	0.225896731	0.63 (0.32-1.27)	TRUE	NA	NA	23.02685794	0.032643789	10.04648921	10	0.43642414	0.033762609	0.084822058	0.699877184	NA	0.458333333
122	wZTn6E	finn-b-M13_PYOGARTH	Pyogenic arthritis || id:finn-b-M13_PYOGARTH	Gut bacterial pathway abundance (PWY.6151..S.adenosyl.L.methionine.cycle.I) || id:ebi-a-GCST90027572	13	0.373871507	0.624347624	0.561422367	1.45 (0.43-4.94)	0.073574575	0.21875293	0.736617196	1.08 (0.70-1.65)	0.117349731	0.154558437	0.447698233	0.896528227	1.12 (0.83-1.52)	-0.059572074	0.354019284	0.869170955	0.94 (0.47-1.89)	-0.239345781	0.387444735	0.548281592	0.79 (0.37-1.68)	TRUE	NA	NA	23.0985192	0.038696283	13.92442295	12	0.30556053	-0.025297354	0.059175411	0.677265406	NA	0.335666667
209	0Q9njO	finn-b-M13_PYOGARTH	Pyogenic arthritis || id:finn-b-M13_PYOGARTH	Gut microbiota abundance (k_Bacteria.p_Proteobacteria.c_Gammaproteobacteria) || id:ebi-a-GCST90027659	4	1.544787326	1.231814222	0.336524377	4.69 (0.42-52.41)	-0.314543563	0.33885021	0.353268942	0.73 (0.38- 1.42)	-0.388485213	0.263914577	0.141017853	0.842677972	0.68 (0.40- 1.14)	-0.137537167	0.48476121	0.795077912	0.87 (0.34- 2.25)	-0.35456742	0.523504926	0.546771786	0.70 (0.25- 1.96)	TRUE	NA	NA	23.20932496	0.011964329	3.794054636	3	0.284578434	-0.261973243	0.163044235	0.24934747	NA	0.362
180	0Q9njO	finn-b-M13_PYOGARTH	Pyogenic arthritis || id:finn-b-M13_PYOGARTH	Gut bacterial pathway abundance (PWY_GLYCOLYSIS.E.D..superpathway.of.glycolysis.and.Entner.Doudoroff) || id:ebi-a-GCST90027630	9	1.187152861	2.390685901	0.634701683	3.28 (0.03-355.28)	-0.125419479	0.240580557	0.602143804	0.88 (0.55- 1.41)	0.071964575	0.185074228	0.697393259	0.951903414	1.07 (0.75- 1.54)	-0.176573816	0.359661772	0.636649225	0.84 (0.41- 1.70)	-0.173284759	0.375221403	0.656509057	0.84 (0.40- 1.75)	TRUE	NA	NA	23.24214765	0.026957028	3.753336996	8	0.878664355	-0.099834422	0.213377855	0.654090413	NA	0.872333333
166	suoHTa	finn-b-M13_PYOGARTH	Pyogenic arthritis || id:finn-b-M13_PYOGARTH	Gut bacterial pathway abundance (PWY.7234..inosine.5..phosphate.biosynthesis.III) || id:ebi-a-GCST90027616	10	-0.228583658	0.482024816	0.648019692	0.80 (0.31-2.05)	-0.047561104	0.211549474	0.82211728	0.95 (0.63-1.44)	-0.018432626	0.164608511	0.910840399	0.973805694	0.98 (0.71-1.36)	-0.121175587	0.296839033	0.692653457	0.89 (0.50-1.59)	-0.168505576	0.306499095	0.595850794	0.84 (0.46-1.54)	TRUE	NA	NA	23.32346352	0.03005617	2.039067409	9	0.990834617	0.026019868	0.056094104	0.65510754	NA	0.992
47	wZTn6E	finn-b-M13_PYOGARTH	Pyogenic arthritis || id:finn-b-M13_PYOGARTH	Gut bacterial pathway abundance (P122.PWY..heterolactic.fermentation) || id:ebi-a-GCST90027496	5	0.531457461	0.519756823	0.38179806	1.70 (0.61-4.71)	-0.085392401	0.163075023	0.600529826	0.92 (0.67-1.26)	-0.085603065	0.12173372	0.481931567	0.898320422	0.92 (0.72-1.17)	-0.103961995	0.224800082	0.667785691	0.90 (0.58-1.40)	-0.200265917	0.234840972	0.441838319	0.82 (0.52-1.30)	TRUE	NA	NA	23.38155062	0.015066108	4.154744257	4	0.385468385	-0.157371958	0.128869117	0.309236059	NA	0.445
396	BTlu8z	finn-b-M13_PYOGARTH	Pyogenic arthritis || id:finn-b-M13_PYOGARTH	Gut microbiota abundance (k_Bacteria.p_Firmicutes.c_Clostridia.o_Clostridiales.f_Lachnospiraceae.g_Lachnospiraceae_noname.s_Lachnospiraceae_bacterium_7_1_58FAA) || id:ebi-a-GCST90027852	11	0.283748824	0.888647059	0.756782598	1.33 (0.23-7.58)	-0.196254761	0.222969705	0.378758682	0.82 (0.53-1.27)	-0.073562345	0.160475254	0.646662907	0.935221096	0.93 (0.68-1.27)	-0.260823299	0.330913835	0.448865635	0.77 (0.40-1.47)	-0.22867901	0.352857334	0.531532377	0.80 (0.40-1.59)	TRUE	NA	NA	23.45879061	0.033254307	10.04238731	10	0.436782405	-0.03733088	0.091170024	0.691772501	NA	0.445
240	0Q9njO	finn-b-M13_PYOGARTH	Pyogenic arthritis || id:finn-b-M13_PYOGARTH	Gut microbiota abundance (k_Bacteria.p_Actinobacteria.c_Actinobacteria.o_Coriobacteriales.f_Coriobacteriaceae.g_Collinsella) || id:ebi-a-GCST90027690	8	1.253157727	1.404571223	0.406642283	3.50 (0.22-54.93)	0.23475981	0.26052429	0.367532353	1.26 (0.76- 2.11)	-0.02779147	0.179247072	0.876785367	0.973805694	0.97 (0.68- 1.38)	0.383455749	0.37422463	0.339620095	1.47 (0.70- 3.06)	0.320051831	0.463288605	0.51192494	1.38 (0.56- 3.41)	TRUE	NA	NA	23.46697638	0.024187864	11.04804334	7	0.136537079	-0.125243595	0.135516088	0.39103756	NA	0.152666667
303	eKlMUw	finn-b-M13_PYOGARTH	Pyogenic arthritis || id:finn-b-M13_PYOGARTH	Gut microbiota abundance (k_Bacteria.p_Actinobacteria.c_Actinobacteria.o_Bifidobacteriales.f_Bifidobacteriaceae.g_Bifidobacterium.s_Bifidobacterium_bifidum) || id:ebi-a-GCST90027755	17	0.079086206	0.262028804	0.766931584	1.08 (0.65-1.81)	0.081211025	0.10236267	0.427564827	1.08 (0.89-1.33)	0.054302991	0.069656745	0.435638253	0.894629515	1.06 (0.92-1.21)	0.050495559	0.141848782	0.726504634	1.05 (0.80-1.39)	0.016698113	0.16793033	0.922028273	1.02 (0.73-1.41)	TRUE	NA	NA	23.48269111	0.051428144	13.06348886	16	0.668110117	-0.004850402	0.049437253	0.923142196	NA	0.684
179	zFDXMQ	finn-b-M13_PYOGARTH	Pyogenic arthritis || id:finn-b-M13_PYOGARTH	Gut bacterial pathway abundance (PWY_ARG.POLYAMINE.SYN..superpathway.of.arginine.and.polyamine.biosynthesis) || id:ebi-a-GCST90027629	7	0.227761878	0.742967865	0.771535929	1.26 (0.29-5.39)	-0.059232521	0.262770794	0.821656319	0.94 (0.56-1.58)	-0.09228256	0.199165288	0.643115943	0.935221096	0.91 (0.62-1.35)	0.076968727	0.339495954	0.828172309	1.08 (0.56-2.10)	0.098955764	0.370887467	0.798549989	1.10 (0.53-2.28)	TRUE	NA	NA	23.57440967	0.021265729	2.00994557	6	0.91878164	-0.03689658	0.082518743	0.673485067	NA	0.925
246	suoHTa	finn-b-M13_PYOGARTH	Pyogenic arthritis || id:finn-b-M13_PYOGARTH	Gut microbiota abundance (k_Bacteria.p_Bacteroidetes.c_Bacteroidia.o_Bacteroidales.f_Porphyromonadaceae.g_Coprobacter) || id:ebi-a-GCST90027696	7	0.344998672	0.873902972	0.709283813	1.41 (0.25-7.83)	0.228814623	0.187732891	0.222908432	1.26 (0.87-1.82)	0.194760807	0.144818855	0.178671071	0.842677972	1.22 (0.91-1.61)	0.232452908	0.246489156	0.382058358	1.26 (0.78-2.05)	0.243650583	0.257888051	0.381239506	1.28 (0.77-2.12)	TRUE	NA	NA	23.72900354	0.021404895	2.017410083	6	0.918090451	-0.020846886	0.119585469	0.868447775	NA	0.930666667
312	fylDa5	finn-b-M13_PYOGARTH	Pyogenic arthritis || id:finn-b-M13_PYOGARTH	Gut microbiota abundance (k_Bacteria.p_Bacteroidetes.c_Bacteroidia.o_Bacteroidales.f_Porphyromonadaceae.g_Coprobacter.s_Coprobacter_fastidiosus) || id:ebi-a-GCST90027764	7	0.348640953	0.850556416	0.698852186	1.42 (0.27-7.51)	0.227255776	0.187835028	0.226329167	1.26 (0.87-1.81)	0.195038341	0.144666909	0.177597588	0.842677972	1.22 (0.92-1.61)	0.230074112	0.248195084	0.389698118	1.26 (0.77-2.05)	0.244166776	0.258384826	0.381154107	1.28 (0.77-2.12)	TRUE	NA	NA	23.78509961	0.021455419	2.008439636	6	0.918920775	-0.021352277	0.116512958	0.861792905	NA	0.931333333
172	zFDXMQ	finn-b-M13_PYOGARTH	Pyogenic arthritis || id:finn-b-M13_PYOGARTH	Gut bacterial pathway abundance (PWY.7328..superpathway.of.UDP.glucose.derived.O.antigen.building.blocks.biosynthesis) || id:ebi-a-GCST90027622	9	-1.353553482	0.764646421	0.120006714	0.26 (0.06-1.16)	-0.031908532	0.237822115	0.893268351	0.97 (0.61-1.54)	0.058210511	0.173030367	0.736555762	0.959852731	1.06 (0.76-1.49)	-0.338424703	0.389868932	0.410650541	0.71 (0.33-1.53)	-0.301212409	0.416734279	0.490395467	0.74 (0.33-1.67)	TRUE	NA	NA	23.8597947	0.027672162	10.00479317	8	0.264689659	0.163476634	0.086246234	0.099869908	NA	0.285666667
81	QWFTcS	finn-b-M13_PYOGARTH	Pyogenic arthritis || id:finn-b-M13_PYOGARTH	Gut bacterial pathway abundance (PWY.2942..L.lysine.biosynthesis.III) || id:ebi-a-GCST90027530	5	-1.23608254	3.849956154	0.769228695	0.29 (0.00-549.95)	0.321745603	0.339568231	0.343377001	1.38 (0.71- 2.68)	0.15706433	0.230524831	0.49566038	0.898320422	1.17 (0.74- 1.84)	0.51829937	0.430731277	0.295205704	1.68 (0.72- 3.91)	0.503146999	0.401073057	0.277962732	1.65 (0.75- 3.63)	TRUE	NA	NA	24.67693718	0.015898127	8.566882811	4	0.072885633	0.123134026	0.338607914	0.740237116	NA	0.107
24	EoF8hY	finn-b-M13_PYOGARTH	Pyogenic arthritis || id:finn-b-M13_PYOGARTH	Gut bacterial pathway abundance (GLUCONEO.PWY..gluconeogenesis.I) || id:ebi-a-GCST90027473	4	-0.274551303	1.164504746	0.835557363	0.76 (0.08-7.45)	0.017714361	0.363755921	0.961159586	1.02 (0.50-2.08)	0.168885512	0.290024721	0.560355064	0.898320422	1.18 (0.67-2.09)	-0.280761893	0.591759914	0.667574631	0.76 (0.24-2.41)	-0.163828394	0.638583072	0.814113887	0.85 (0.24-2.97)	TRUE	NA	NA	24.74988782	0.012755979	4.384156722	3	0.222858931	0.060696358	0.149051805	0.723297118	NA	0.289
39	zFDXMQ	finn-b-M13_PYOGARTH	Pyogenic arthritis || id:finn-b-M13_PYOGARTH	Gut bacterial pathway abundance (LACTOSECAT.PWY..lactose.and.galactose.degradation.I) || id:ebi-a-GCST90027488	10	1.176427198	0.616591291	0.092823567	3.24 (0.97-10.86)	0.321103679	0.21920668	0.142963373	1.38 (0.90- 2.12)	0.219802859	0.166029459	0.185543344	0.842677972	1.25 (0.90- 1.72)	0.496713381	0.289796669	0.120673504	1.64 (0.93- 2.90)	0.13253787	0.414028229	0.75618581	1.14 (0.51- 2.57)	TRUE	NA	NA	26.07178747	0.033565532	13.25188103	9	0.151536197	-0.122774856	0.075478837	0.142471348	NA	0.152666667
284	Xjp1Rd	finn-b-M13_PYOGARTH	Pyogenic arthritis || id:finn-b-M13_PYOGARTH	Gut microbiota abundance (k_Bacteria.p_Actinobacteria.c_Actinobacteria.o_Bifidobacteriales) || id:ebi-a-GCST90027736	14	0.684385654	0.483617873	0.182451914	1.98 (0.77-5.12)	0.197499678	0.184163047	0.283532543	1.22 (0.85-1.75)	-0.036679835	0.131298788	0.779967362	0.97151745	0.96 (0.75-1.25)	0.211341426	0.226908226	0.368623788	1.24 (0.79-1.93)	0.120922765	0.276516498	0.669065132	1.13 (0.66-1.94)	TRUE	NA	NA	26.28816236	0.047376731	10.77934987	13	0.629296179	-0.078362222	0.050583427	0.147300367	NA	0.638666667
212	BTlu8z	finn-b-M13_PYOGARTH	Pyogenic arthritis || id:finn-b-M13_PYOGARTH	Gut microbiota abundance (k_Bacteria.p_Actinobacteria.c_Actinobacteria.o_Bifidobacteriales.f_Bifidobacteriaceae) || id:ebi-a-GCST90027662	14	0.684150927	0.483412784	0.182419015	1.98 (0.77-5.11)	0.197528358	0.184178092	0.283501964	1.22 (0.85-1.75)	-0.03665216	0.131293967	0.780121244	0.97151745	0.96 (0.75-1.25)	0.211341937	0.227056831	0.368926315	1.24 (0.79-1.93)	0.120929895	0.275983585	0.668450293	1.13 (0.66-1.94)	TRUE	NA	NA	26.28918208	0.047378518	10.77946187	13	0.629286806	-0.078338998	0.050563832	0.147266677	NA	0.638666667
201	eKlMUw	finn-b-M13_PYOGARTH	Pyogenic arthritis || id:finn-b-M13_PYOGARTH	Gut microbiota abundance (k_Bacteria.p_Actinobacteria.c_Actinobacteria) || id:ebi-a-GCST90027651	12	0.887719127	0.702477817	0.235002871	2.43 (0.61-9.63)	0.174599351	0.190095821	0.358367237	1.19 (0.82-1.73)	-0.04878912	0.141442954	0.73014061	0.959852731	0.95 (0.72-1.26)	0.167132097	0.260694548	0.534584726	1.18 (0.71-1.97)	0.055181247	0.309156462	0.861583224	1.06 (0.58-1.94)	TRUE	NA	NA	26.67846896	0.041222051	8.438780628	11	0.673542416	-0.100065437	0.073522159	0.20338648	NA	0.662333333
296	suoHTa	finn-b-M13_PYOGARTH	Pyogenic arthritis || id:finn-b-M13_PYOGARTH	Gut microbiota abundance (k_Bacteria.p_Actinobacteria) || id:ebi-a-GCST90027748	12	0.887733256	0.702562706	0.23504855	2.43 (0.61-9.63)	0.174604585	0.190093143	0.358346058	1.19 (0.82-1.73)	-0.048797655	0.141442631	0.730094651	0.959852731	0.95 (0.72-1.26)	0.167164923	0.260895505	0.534815075	1.18 (0.71-1.97)	0.055224837	0.309158063	0.86147585	1.06 (0.58-1.94)	TRUE	NA	NA	26.67861467	0.04122228	8.43873845	11	0.673546275	-0.100067567	0.073531212	0.203428839	NA	0.662333333
238	BTlu8z	finn-b-M13_PYOGARTH	Pyogenic arthritis || id:finn-b-M13_PYOGARTH	Gut microbiota abundance (k_Bacteria.p_Actinobacteria.c_Actinobacteria.o_Bifidobacteriales.f_Bifidobacteriaceae.g_Bifidobacterium) || id:ebi-a-GCST90027688	12	0.599044916	0.504935557	0.262894016	1.82 (0.68-4.90)	0.201838172	0.185708806	0.277101782	1.22 (0.85-1.76)	0.021294629	0.139547118	0.878715202	0.973805694	1.02 (0.78-1.34)	0.215036726	0.210578846	0.329107883	1.24 (0.82-1.87)	0.1688731	0.257329318	0.525151376	1.18 (0.71-1.96)	TRUE	NA	NA	26.84473407	0.041463238	8.929884387	11	0.628364343	-0.063788332	0.053577704	0.261314729	NA	0.632
302	f2noEF	finn-b-M13_PYOGARTH	Pyogenic arthritis || id:finn-b-M13_PYOGARTH	Gut microbiota abundance (k_Bacteria.p_Actinobacteria.c_Actinobacteria.o_Bifidobacteriales.f_Bifidobacteriaceae.g_Bifidobacterium.s_Bifidobacterium_adolescentis) || id:ebi-a-GCST90027754	11	-0.25537059	0.507048487	0.626609572	0.77 (0.29-2.09)	0.166443631	0.172865066	0.335621346	1.18 (0.84-1.66)	0.12688658	0.127345871	0.319059058	0.85686076	1.14 (0.88-1.46)	0.191270269	0.219433224	0.403837866	1.21 (0.79-1.86)	0.160353976	0.250619698	0.536665627	1.17 (0.72-1.92)	TRUE	NA	NA	27.16748075	0.038468627	6.914408622	10	0.733499849	0.047373088	0.060824354	0.456056904	NA	0.766
