# Supplementary material for: The causal relationship between the human gut microbiota and pyogenic arthritis: a Mendelian randomization study
Source: Front Cell Infect Microbiol. 2024 Nov 26;14:1452480. doi: 10.3389/fcimb.2024.1452480 (PMC11629706; doi:10.3389/fcimb.2024.1452480)
Supplement: Supplementary file 4 [file Table1.xlsx]

## Sheet: A)
ID
ebi−a−GCST90027657
SNP	GENE	Position
rs13071362	LOC124909415	chr3:117271969 (GRCh38.p14)
rs9673456	None	chr16:62431614 (GRCh38.p14)
rs62351959	TENM3	chr4:181983732 (GRCh38.p14)
rs12646537	STOX2	chr4:183799794 (GRCh38.p14)
rs713716	CELSR1	chr22:46475197 (GRCh38.p14)
rs59033852	None	chr13:23082795 (GRCh38.p14)
rs2834333	LOC105372790	chr21:33998187 (GRCh38.p14)
rs74034215	None	chr16:86072647 (GRCh38.p14)
rs9428844	None	chr1:240484293 (GRCh38.p14)
rs12734494	None	chr1:211630539 (GRCh38.p14)
rs79598028	GSE1	chr16:85341115 (GRCh38.p14)
rs78026425	None	chr14:78019193 (GRCh38.p14)
rs11626416	AKAP6	chr14:32584330 (GRCh38.p14)

## Sheet: B)
ID
ebi−a−GCST90027743
SNP	GENE	Position
rs9673456	None	chr16:62431614 (GRCh38.p14)
rs4711841	PHACTR1	chr6:12817910 (GRCh38.p14)
rs62351959	TENM3	chr4:181983732 (GRCh38.p14)
rs4895929	LINC01013	chr6:132137279 (GRCh38.p14)
rs12646537	STOX2	chr4:183799794 (GRCh38.p14)
rs713716	CELSR1	chr22:46475197 (GRCh38.p14)
rs59033852	None	chr13:23082795 (GRCh38.p14)
rs2834333	LOC105372790	chr21:33998187 (GRCh38.p14)
rs74034215	None	chr16:86072647 (GRCh38.p14)
rs9428844	None	chr1:240484293 (GRCh38.p14)
rs12734494	None	chr1:211630539 (GRCh38.p14)
rs79598028	GSE1	chr16:85341115 (GRCh38.p14)
rs78026425	None	chr14:78019193 (GRCh38.p14)
rs11626416	AKAP6	chr14:32584330 (GRCh38.p14)

## Sheet: C)
ID
ebi−a−GCST90027728
SNP	GENE	Position
rs62501151	None	chr8:23277388 (GRCh38.p14)
rs56246718	TRAPPC11	chr4:183660667 (GRCh38.p14)
rs10898147	DLG2	chr11:83624934 (GRCh38.p14)
rs116693483	None	chr2:75433708 (GRCh38.p14)
rs1985586	FLJ12825	chr12:54102703 (GRCh38.p14)
rs1685109	NRG1	chr8:32353851 (GRCh38.p14)

## Sheet: D)
ID
ebi−a−GCST90027712
SNP	GENE	Position
rs77194050	None	chr16:70653282 (GRCh38.p14)
rs2341789	None	chr8:29456279 (GRCh38.p14)
rs1814009	AFF3	chr2:100076802 (GRCh38.p14)
rs61571947	None	chr18:2457914 (GRCh38.p14)
rs2119879	ZFAT	chr18:2457914 (GRCh38.p14)
rs6575490	None	chr14:95010876 (GRCh38.p14)

## Sheet: E)
ID
ebi−a−GCST90027713
SNP	GENE	Position
rs57070158	FLT1	chr13:28474691 (GRCh38.p14)
rs73106151	FOXP1	chr3:71180177 (GRCh38.p14)
rs2511249	None	chr13:28758961 (GRCh38.p14)
rs13019272	LY75-CD302	chr2:159802352 (GRCh38.p14)
rs7404803	BMERB1	chr16:15436597 (GRCh38.p14)
rs11789010	GNA14	chr9:77514994 (GRCh38.p14)
rs11748902	None	chr5:168282230 (GRCh38.p14)
rs72963797	LOC124904360	chr18:76184075 (GRCh38.p14)
rs2210174	None	chr14:83133666 (GRCh38.p14)
rs1258842	GLB1L3	chr11:134297331 (GRCh38.p14)
rs7819696	XKR4	chr8:55436774 (GRCh38.p14)
rs66973779	LOC105370960	chr15:88797711 (GRCh38.p14)
rs7985034	None	chr13:109718117 (GRCh38.p14)
rs12653554	DTWD2	chr5:118920303 (GRCh38.p14)
rs61217796	LOC107986324	chr4:159721936 (GRCh38.p14)

## Sheet: F)
ID
ebi−a−GCST90027720
SNP	GENE	Position
rs71510947	PDPN	chr1:13595162 (GRCh38.p14)
rs9316496	DLEU1	chr13:50467744 (GRCh38.p14)
rs7671513	None	chr4:126741319 (GRCh38.p14)
rs13238712	ZPBP	chr7:49931505 (GRCh38.p14)
rs58055127	RPH3AL	chr17:245468 (GRCh38.p14)
rs10915295	None	chr1:4941428 (GRCh38.p14)
rs6557756	None	chr8:24665788 (GRCh38.p14)
rs4338887	None	chr18:4742877 (GRCh38.p14)
rs139790375	RDH8	chr19:10015431 (GRCh38.p14)
rs2926850	GRIA1	chr5:153777668 (GRCh38.p14)
rs444953	ASIC2	chr17:33909032 (GRCh38.p14)
rs61956724	LOC105370245	chr13:66062068 (GRCh38.p14)
rs112684584	None	chr8:74938510 (GRCh38.p14)

## Sheet: G)
ID
ebi−a−GCST90027826
SNP	GENE	Position
rs13168379	CPEB4	chr5:173955758 (GRCh38.p14)
rs259203	None	chr7:89426535 (GRCh38.p14)
rs11772301	None	chr7:68961865 (GRCh38.p14)
rs36017291	XYLT1	chr16:17326657 (GRCh38.p14)
rs7526994	LOC107985255	chr1:208948122 (GRCh38.p14)
rs1124157	TMEM178B	chr7:141318439 (GRCh38.p14)
rs62516876	None	chr8:55856822 (GRCh38.p14)
rs7314394	TM7SF3	chr12:26999733 (GRCh38.p14)
rs73068710	GPRC5D-AS1	chr12:12938639 (GRCh38.p14)
rs9399647	SASH1	chr6:148306173 (GRCh38.p14)
rs2690011	KAZN	chr1:14910644 (GRCh38.p14)
rs11113150	TMEM263	chr12:106957210 (GRCh38.p14)
rs7648378	None	chr3:3322498 (GRCh38.p14)
rs79975503	LOC105373742	chr2:172328422 (GRCh38.p14)

## Sheet: H)
ID
ebi−a−GCST90027775
SNP	GENE	Position
rs67032605	LINC01230	chr9:1046539 (GRCh38.p14)
rs12028677	TMIGD3	chr1:111534234 (GRCh38.p14)
rs111585182	RIBC2	chr22:45425638 (GRCh38.p14)
rs10829629	None	chr10:129773708 (GRCh38.p14)
rs57119184	LMOD3	chr3:69114785 (GRCh38.p14)
rs12192901	None	chr6:1263124 (GRCh38.p14)
rs7962165	None	chr12:86898506 (GRCh38.p14)
rs60475061	None	chr6:5787445 (GRCh38.p14)
rs13381124	None	chr18:27927030 (GRCh38.p14)
