# Supplementary material for: The causal relationship between the human gut microbiota and pyogenic arthritis: a Mendelian randomization study
Source: Front Cell Infect Microbiol. 2024 Nov 26;14:1452480. doi: 10.3389/fcimb.2024.1452480 (PMC11629706; doi:10.3389/fcimb.2024.1452480)
Supplement: Supplementary file 5 [file Table2.xlsx]

## Sheet: id592
ID
ebi-a-GCST90027592
SNP	GENE	Position
rs112214356	ZDHHC19	chr3:196197114 (GRCh38.p14)
rs35778179	SLC24A4	chr14:92369629 (GRCh38.p14)
rs12976953	ZNF766	chr19:52276207 (GRCh38.p14)
rs115981692	USH2A	chr1:215995646 (GRCh38.p14)
rs10026887	None	chr4:62232217 (GRCh38.p14)
rs13016472	None	chr2:126743687 (GRCh38.p14)
rs7909120	CPXM2	chr10:123880864 (GRCh38.p14)
rs72731514	LOC105370547	chr14:68733547 (GRCh38.p14)
rs34631763	GFI1	chr1:92483381 (GRCh38.p14)
rs73334581	TBX4	chr17:61481318 (GRCh38.p14)
rs2305506	SPCS3	chr4:176319985 (GRCh38.p14)

## Sheet: id504
ID
ebi-a-GCST90027504
SNP	GENE	Position
rs61857174	MYPN	chr10:68184233 (GRCh38.p14)
rs4399424	MYO16	chr13:108685361 (GRCh38.p14)
rs1023692	LOC105374786	chr2:67641624 (GRCh38.p14)
rs2627353	CSMD1	chr8:3886841 (GRCh38.p14)
rs56107021	None	chr10:81635667 (GRCh38.p14)
rs76292876	LOC105373693	chr2:154500760 (GRCh38.p14)
rs11657406	ACAP1	chr17:7346551 (GRCh38.p14)
rs11762494	SDK1	chr7:3929671 (GRCh38.p14)
rs74949229	LINC02663	chr10:9484983 (GRCh38.p14)
rs12907443	PWRN4	chr15:23984404 (GRCh38.p14)
rs2367796	ZNF385B	chr2:179443301 (GRCh38.p14)

## Sheet: id481
ID
ebi-a-GCST90027481
SNP	GENE	Position
rs76864278	SGCZ	chr8:14815183 (GRCh38.p14)
rs9275187	None	chr6:32688261 (GRCh38.p14)
rs77982223	None	chr9:130660783 (GRCh38.p14)
rs13010502	ADI1	chr2:3520445 (GRCh38.p14)
rs3095927	VAV1	chr19:6810473 (GRCh38.p14)
rs1501270	None	chr4:104090012 (GRCh38.p14)
rs11948304	None	chr5:14110939 (GRCh38.p14)
rs2175835	None	chr8:29418262 (GRCh38.p14)
rs12137024	CNN3-DT	chr1:94944302 (GRCh38.p14)
rs264302	None	chr4:95607343 (GRCh38.p14)
rs6783574	GADL1	chr3:30733974 (GRCh38.p14)
rs144371117	NRXN3	chr14:79611557 (GRCh38.p14)

## Sheet: id578
ID
ebi-a-GCST90027578
SNP	GENE	Position
rs79017683	VAT1L	chr16:77938577 (GRCh38.p14)
rs12976953	ZNF766	chr19:52276207 (GRCh38.p14)
rs115981692	USH2A	chr1:215995646 (GRCh38.p14)
rs35778179	SLC24A4	chr14:92369629 (GRCh38.p14)
rs12035670	BTF3L4	chr1:52066962 (GRCh38.p14)
rs10026887	None	chr4:62232217 (GRCh38.p14)
rs13016472	None	chr2:126743687 (GRCh38.p14)
rs7909120	CPXM2	chr10:123880864 (GRCh38.p14)
rs7998195	None	chr13:54524881 (GRCh38.p14)
rs12623606	None	chr2:6620503 (GRCh38.p14)
rs73334581	TBX4	chr17:61481318 (GRCh38.p14)
rs2168031	None	chr4:176338340 (GRCh38.p14)
rs34566098	None	chr10:125172088 (GRCh38.p14)

## Sheet: id502
ID
ebi−a−GCST90027502
SNP	GENE	Position
rs9368736	LOC105374928	chr6:11484242 (GRCh38.p14)
rs78776904	None	chr20:50994392 (GRCh38.p14)
rs9416289	None	chr10:53638316 (GRCh38.p14)
rs17075041	None	chr13:50977687 (GRCh38.p14)
rs28712495	PTPN12	chr7:77566138 (GRCh38.p14)
rs10113343	PINX1	chr8:10783245 (GRCh38.p14)
rs73217710	PPP2R2A	chr8:26340717 (GRCh38.p14)
rs10520129	LOC105370777	chr15:39349684 (GRCh38.p14)
rs6665381	CACHD1	chr1:64611899 (GRCh38.p14)
rs10962279	CCDC171	chr9:16103032 (GRCh38.p14)
rs6930880	PRKN	chr6:162325327 (GRCh38.p14)
rs11661548	None	chr18:2831415 (GRCh38.p14)

## Sheet: id467
ID
ebi−a−GCST90027467
SNP	GENE	Position
rs7937701	FCHSD2	chr11:73121632 (GRCh38.p14)
rs7222065	None	chr17:71320370 (GRCh38.p14)
rs2514587	SAMD12	chr8:118587453 (GRCh38.p14)
rs2420129	CDK8	chr13:26331749 (GRCh38.p14)
rs9542995	None	chr13:72536186 (GRCh38.p14)
rs17729512	MMP16	chr8:88293773 (GRCh38.p14)
rs77474207	None	chr6:18010342 (GRCh38.p14)
rs4711791	None	chr6:44630818 (GRCh38.p14)

## Sheet: id573
ID
ebi-a-GCST90027573
SNP	GENE	Position
rs62568138	None	chr9:76981352 (GRCh38.p14)
rs73200771	None	chr12:87893163 (GRCh38.p14)
rs113358976	NAV3	chr12:77729198 (GRCh38.p14)
rs62097226	DTNA	chr18:34804223 (GRCh38.p14)
rs2813909	CATSPERE	chr1:244614742 (GRCh38.p14)
rs75060356	None	chr6:167769760 (GRCh38.p14)
rs1093520	None	chr7:98530106 (GRCh38.p14)
rs4581848	CCDC148	chr2:158423903 (GRCh38.p14)
rs62018962	LINC00924	chr15:95436288 (GRCh38.p14)
rs136110	TBC1D22A	chr22:46973764 (GRCh38.p14)

## Sheet: id596
ID
ebi-a-GCST90027596
SNP	GENE	Position
rs113976504	None	chr13:81130531 (GRCh38.p14)
rs9316763	LOC124903234	chr13:55103882 (GRCh38.p14)
rs12209400	LOC101928923	chr6:156128631 (GRCh38.p14)
rs1624064	BTN3A2	chr6:26378453 (GRCh38.p14)
rs2636908	LINC02026	chr3:193958627 (GRCh38.p14)
rs61965168	None	chr13:80229211 (GRCh38.p14)
rs7979020	NCOR2	chr12:124491128 (GRCh38.p14)
rs12550124	None	chr8:49782220 (GRCh38.p14)
rs3750879	FRMD4A	chr10:13699632 (GRCh38.p14)
rs11898768	None	chr2:230554591 (GRCh38.p14)
rs10172221	None	chr2:34789590 (GRCh38.p14)
rs10463321	None	chr5:151944344 (GRCh38.p14)

## Sheet: id534
ID
ebi-a-GCST90027534
SNP	GENE	Position
rs17772715	LOC105378178	chr14:48873097 (GRCh38.p14)
rs2213429	PVALB	chr22:36821128 (GRCh38.p14)
rs1035394	RAB3C	chr5:58717721 (GRCh38.p14)
rs79525129	HIF3A	chr19:46303270 (GRCh38.p14)
rs7906344	FRMD4A	chr10:14126049 (GRCh38.p14)
rs17530744	None	chr4:22347311 (GRCh38.p14)
rs3131899	ZNF169	chr9:94263697 (GRCh38.p14)
rs11862432	None	chr16:1061401 (GRCh38.p14)

## Sheet: id522
ID
ebi-a-GCST90027522
SNP	GENE	Position
rs1635513	LOC124904604	chr1:241906945 (GRCh38.p14)
rs651761	PHLPP1	chr18:62936251 (GRCh38.p14)
rs11076031	None	chr16:54331580 (GRCh38.p14)
rs882051	LYSMD4	chr15:99732249 (GRCh38.p14)
rs1851324	None	chr2:216384228 (GRCh38.p14)
rs9972917	CCL3	chr17:36091223 (GRCh38.p14)
rs1553705	NALF1	chr13:107840549 (GRCh38.p14)
rs2806453	ADGRA1	chr10:133128815 (GRCh38.p14)
rs2122704	None	chr4:136284284 (GRCh38.p14)
rs9559715	None	chr13:110059355 (GRCh38.p14)
rs10253848	None	chr7:154907658 (GRCh38.p14)

[truncated: 2 more sheets: id588, id469]
