# Supplementary material for: The causal relationship between the human gut microbiota and pyogenic arthritis: a Mendelian randomization study
Source: Front Cell Infect Microbiol. 2024 Nov 26;14:1452480. doi: 10.3389/fcimb.2024.1452480 (PMC11629706; doi:10.3389/fcimb.2024.1452480)
Supplement: Supplementary file 6 [file Table3.xlsx]

## Sheet: Sheet1
accessionId	IEU id	title	Trait	Sample	link
GCST90027446	ebi-a-GCST90027446	Effect of host genetics on the gut microbiome in 7,738 participants of the Dutch Microbiome Project.	Gut bacterial pathway abundance (ANAEROFRUCAT.PWY..homolactic.fermentation)	7738 European	http://ftp.ebi.ac.uk/pub/databases/gwas/summary_statistics/GCST90027001-GCST90028000/GCST90027446/GCST90027446_buildGRCh37.tsv
GCST90027447	ebi-a-GCST90027447	Effect of host genetics on the gut microbiome in 7,738 participants of the Dutch Microbiome Project.	Gut bacterial pathway abundance (ANAGLYCOLYSIS.PWY..glycolysis.III..from.glucose.)	7738 European	http://ftp.ebi.ac.uk/pub/databases/gwas/summary_statistics/GCST90027001-GCST90028000/GCST90027447/GCST90027447_buildGRCh37.tsv
GCST90027448	ebi-a-GCST90027448	Effect of host genetics on the gut microbiome in 7,738 participants of the Dutch Microbiome Project.	Gut bacterial pathway abundance (ARGDEG.PWY..superpathway.of.L.arginine..putrescine..and.4.aminobutanoate.degradation)	7738 European	http://ftp.ebi.ac.uk/pub/databases/gwas/summary_statistics/GCST90027001-GCST90028000/GCST90027448/GCST90027448_buildGRCh37.tsv
GCST90027449	ebi-a-GCST90027449	Effect of host genetics on the gut microbiome in 7,738 participants of the Dutch Microbiome Project.	Gut bacterial pathway abundance (ARGORNPROST.PWY..arginine..ornithine.and.proline.interconversion)	7738 European	http://ftp.ebi.ac.uk/pub/databases/gwas/summary_statistics/GCST90027001-GCST90028000/GCST90027449/GCST90027449_buildGRCh37.tsv
GCST90027450	ebi-a-GCST90027450	Effect of host genetics on the gut microbiome in 7,738 participants of the Dutch Microbiome Project.	Gut bacterial pathway abundance (ARO.PWY..chorismate.biosynthesis.I)	7738 European	http://ftp.ebi.ac.uk/pub/databases/gwas/summary_statistics/GCST90027001-GCST90028000/GCST90027450/GCST90027450_buildGRCh37.tsv
GCST90027451	ebi-a-GCST90027451	Effect of host genetics on the gut microbiome in 7,738 participants of the Dutch Microbiome Project.	Gut bacterial pathway abundance (ASPASN.PWY..superpathway.of.L.aspartate.and.L.asparagine.biosynthesis)	7738 European	http://ftp.ebi.ac.uk/pub/databases/gwas/summary_statistics/GCST90027001-GCST90028000/GCST90027451/GCST90027451_buildGRCh37.tsv
GCST90027452	ebi-a-GCST90027452	Effect of host genetics on the gut microbiome in 7,738 participants of the Dutch Microbiome Project.	Gut bacterial pathway abundance (AST.PWY..L.arginine.degradation.II..AST.pathway.)	7738 European	http://ftp.ebi.ac.uk/pub/databases/gwas/summary_statistics/GCST90027001-GCST90028000/GCST90027452/GCST90027452_buildGRCh37.tsv
GCST90027453	ebi-a-GCST90027453	Effect of host genetics on the gut microbiome in 7,738 participants of the Dutch Microbiome Project.	Gut bacterial pathway abundance (BRANCHED.CHAIN.AA.SYN.PWY..superpathway.of.branched.amino.acid.biosynthesis)	7738 European	http://ftp.ebi.ac.uk/pub/databases/gwas/summary_statistics/GCST90027001-GCST90028000/GCST90027453/GCST90027453_buildGRCh37.tsv
GCST90027454	ebi-a-GCST90027454	Effect of host genetics on the gut microbiome in 7,738 participants of the Dutch Microbiome Project.	Gut bacterial pathway abundance (COA.PWY..coenzyme.A.biosynthesis.I)	7738 European	http://ftp.ebi.ac.uk/pub/databases/gwas/summary_statistics/GCST90027001-GCST90028000/GCST90027454/GCST90027454_buildGRCh37.tsv
GCST90027455	ebi-a-GCST90027455	Effect of host genetics on the gut microbiome in 7,738 participants of the Dutch Microbiome Project.	Gut bacterial pathway abundance (COBALSYN.PWY..adenosylcobalamin.salvage.from.cobinamide.I)	7738 European	http://ftp.ebi.ac.uk/pub/databases/gwas/summary_statistics/GCST90027001-GCST90028000/GCST90027455/GCST90027455_buildGRCh37.tsv
GCST90027456	ebi-a-GCST90027456	Effect of host genetics on the gut microbiome in 7,738 participants of the Dutch Microbiome Project.	Gut bacterial pathway abundance (COLANSYN.PWY..colanic.acid.building.blocks.biosynthesis)	7738 European	http://ftp.ebi.ac.uk/pub/databases/gwas/summary_statistics/GCST90027001-GCST90028000/GCST90027456/GCST90027456_buildGRCh37.tsv
GCST90027457	ebi-a-GCST90027457	Effect of host genetics on the gut microbiome in 7,738 participants of the Dutch Microbiome Project.	Gut bacterial pathway abundance (COMPLETE.ARO.PWY..superpathway.of.aromatic.amino.acid.biosynthesis)	7738 European	http://ftp.ebi.ac.uk/pub/databases/gwas/summary_statistics/GCST90027001-GCST90028000/GCST90027457/GCST90027457_buildGRCh37.tsv
GCST90027458	ebi-a-GCST90027458	Effect of host genetics on the gut microbiome in 7,738 participants of the Dutch Microbiome Project.	Gut bacterial pathway abundance (CRNFORCAT.PWY..creatinine.degradation.I)	7738 European	http://ftp.ebi.ac.uk/pub/databases/gwas/summary_statistics/GCST90027001-GCST90028000/GCST90027458/GCST90027458_buildGRCh37.tsv
GCST90027459	ebi-a-GCST90027459	Effect of host genetics on the gut microbiome in 7,738 participants of the Dutch Microbiome Project.	Gut bacterial pathway abundance (DAPLYSINESYN.PWY..L.lysine.biosynthesis.I)	7738 European	http://ftp.ebi.ac.uk/pub/databases/gwas/summary_statistics/GCST90027001-GCST90028000/GCST90027459/GCST90027459_buildGRCh37.tsv
GCST90027460	ebi-a-GCST90027460	Effect of host genetics on the gut microbiome in 7,738 participants of the Dutch Microbiome Project.	Gut bacterial pathway abundance (DENOVOPURINE2.PWY..superpathway.of.purine.nucleotides.de.novo.biosynthesis.II)	7738 European	http://ftp.ebi.ac.uk/pub/databases/gwas/summary_statistics/GCST90027001-GCST90028000/GCST90027460/GCST90027460_buildGRCh37.tsv
GCST90027461	ebi-a-GCST90027461	Effect of host genetics on the gut microbiome in 7,738 participants of the Dutch Microbiome Project.	Gut bacterial pathway abundance (DTDPRHAMSYN.PWY..dTDP.L.rhamnose.biosynthesis.I)	7738 European	http://ftp.ebi.ac.uk/pub/databases/gwas/summary_statistics/GCST90027001-GCST90028000/GCST90027461/GCST90027461_buildGRCh37.tsv
GCST90027462	ebi-a-GCST90027462	Effect of host genetics on the gut microbiome in 7,738 participants of the Dutch Microbiome Project.	Gut bacterial pathway abundance (ECASYN.PWY..enterobacterial.common.antigen.biosynthesis)	7738 European	http://ftp.ebi.ac.uk/pub/databases/gwas/summary_statistics/GCST90027001-GCST90028000/GCST90027462/GCST90027462_buildGRCh37.tsv
GCST90027463	ebi-a-GCST90027463	Effect of host genetics on the gut microbiome in 7,738 participants of the Dutch Microbiome Project.	Gut bacterial pathway abundance (ENTBACSYN.PWY..enterobactin.biosynthesis)	7738 European	http://ftp.ebi.ac.uk/pub/databases/gwas/summary_statistics/GCST90027001-GCST90028000/GCST90027463/GCST90027463_buildGRCh37.tsv
GCST90027464	ebi-a-GCST90027464	Effect of host genetics on the gut microbiome in 7,738 participants of the Dutch Microbiome Project.	Gut bacterial pathway abundance (FAO.PWY..fatty.acid..beta..oxidation.I)	7738 European	http://ftp.ebi.ac.uk/pub/databases/gwas/summary_statistics/GCST90027001-GCST90028000/GCST90027464/GCST90027464_buildGRCh37.tsv
GCST90027465	ebi-a-GCST90027465	Effect of host genetics on the gut microbiome in 7,738 participants of the Dutch Microbiome Project.	Gut bacterial pathway abundance (FERMENTATION.PWY..mixed.acid.fermentation)	7738 European	http://ftp.ebi.ac.uk/pub/databases/gwas/summary_statistics/GCST90027001-GCST90028000/GCST90027465/GCST90027465_buildGRCh37.tsv
GCST90027466	ebi-a-GCST90027466	Effect of host genetics on the gut microbiome in 7,738 participants of the Dutch Microbiome Project.	Gut bacterial pathway abundance (FUCCAT.PWY..fucose.degradation)	7738 European	http://ftp.ebi.ac.uk/pub/databases/gwas/summary_statistics/GCST90027001-GCST90028000/GCST90027466/GCST90027466_buildGRCh37.tsv
GCST90027467	ebi-a-GCST90027467	Effect of host genetics on the gut microbiome in 7,738 participants of the Dutch Microbiome Project.	Gut bacterial pathway abundance (FUC.RHAMCAT.PWY..superpathway.of.fucose.and.rhamnose.degradation)	7738 European	http://ftp.ebi.ac.uk/pub/databases/gwas/summary_statistics/GCST90027001-GCST90028000/GCST90027467/GCST90027467_buildGRCh37.tsv
GCST90027468	ebi-a-GCST90027468	Effect of host genetics on the gut microbiome in 7,738 participants of the Dutch Microbiome Project.	Gut bacterial pathway abundance (GALACTARDEG.PWY..D.galactarate.degradation.I)	7738 European	http://ftp.ebi.ac.uk/pub/databases/gwas/summary_statistics/GCST90027001-GCST90028000/GCST90027468/GCST90027468_buildGRCh37.tsv
GCST90027469	ebi-a-GCST90027469	Effect of host genetics on the gut microbiome in 7,738 participants of the Dutch Microbiome Project.	Gut bacterial pathway abundance (GALACT.GLUCUROCAT.PWY..superpathway.of.hexuronide.and.hexuronate.degradation)	7738 European	http://ftp.ebi.ac.uk/pub/databases/gwas/summary_statistics/GCST90027001-GCST90028000/GCST90027469/GCST90027469_buildGRCh37.tsv
GCST90027470	ebi-a-GCST90027470	Effect of host genetics on the gut microbiome in 7,738 participants of the Dutch Microbiome Project.	Gut bacterial pathway abundance (GALACTUROCAT.PWY..D.galacturonate.degradation.I)	7738 European	http://ftp.ebi.ac.uk/pub/databases/gwas/summary_statistics/GCST90027001-GCST90028000/GCST90027470/GCST90027470_buildGRCh37.tsv
GCST90027471	ebi-a-GCST90027471	Effect of host genetics on the gut microbiome in 7,738 participants of the Dutch Microbiome Project.	Gut bacterial pathway abundance (GLCMANNANAUT.PWY..superpathway.of.N.acetylglucosamine..N.acetylmannosamine.and.N.acetylneuraminate.degradation)	7738 European	http://ftp.ebi.ac.uk/pub/databases/gwas/summary_statistics/GCST90027001-GCST90028000/GCST90027471/GCST90027471_buildGRCh37.tsv
GCST90027472	ebi-a-GCST90027472	Effect of host genetics on the gut microbiome in 7,738 participants of the Dutch Microbiome Project.	Gut bacterial pathway abundance (GLUCARDEG.PWY..D.glucarate.degradation.I)	7738 European	http://ftp.ebi.ac.uk/pub/databases/gwas/summary_statistics/GCST90027001-GCST90028000/GCST90027472/GCST90027472_buildGRCh37.tsv
GCST90027473	ebi-a-GCST90027473	Effect of host genetics on the gut microbiome in 7,738 participants of the Dutch Microbiome Project.	Gut bacterial pathway abundance (GLUCONEO.PWY..gluconeogenesis.I)	7738 European	http://ftp.ebi.ac.uk/pub/databases/gwas/summary_statistics/GCST90027001-GCST90028000/GCST90027473/GCST90027473_buildGRCh37.tsv
GCST90027474	ebi-a-GCST90027474	Effect of host genetics on the gut microbiome in 7,738 participants of the Dutch Microbiome Project.	Gut bacterial pathway abundance (GLUCOSE1PMETAB.PWY..glucose.and.glucose.1.phosphate.degradation)	7738 European	http://ftp.ebi.ac.uk/pub/databases/gwas/summary_statistics/GCST90027001-GCST90028000/GCST90027474/GCST90027474_buildGRCh37.tsv
GCST90027475	ebi-a-GCST90027475	Effect of host genetics on the gut microbiome in 7,738 participants of the Dutch Microbiome Project.	Gut bacterial pathway abundance (GLYCOCAT.PWY..glycogen.degradation.I..bacterial.)	7738 European	http://ftp.ebi.ac.uk/pub/databases/gwas/summary_statistics/GCST90027001-GCST90028000/GCST90027475/GCST90027475_buildGRCh37.tsv
GCST90027476	ebi-a-GCST90027476	Effect of host genetics on the gut microbiome in 7,738 participants of the Dutch Microbiome Project.	Gut bacterial pathway abundance (GLYCOGENSYNTH.PWY..glycogen.biosynthesis.I..from.ADP.D.Glucose.)	7738 European	http://ftp.ebi.ac.uk/pub/databases/gwas/summary_statistics/GCST90027001-GCST90028000/GCST90027476/GCST90027476_buildGRCh37.tsv
GCST90027477	ebi-a-GCST90027477	Effect of host genetics on the gut microbiome in 7,738 participants of the Dutch Microbiome Project.	Gut bacterial pathway abundance (GLYCOL.GLYOXDEG.PWY..superpathway.of.glycol.metabolism.and.degradation)	7738 European	http://ftp.ebi.ac.uk/pub/databases/gwas/summary_statistics/GCST90027001-GCST90028000/GCST90027477/GCST90027477_buildGRCh37.tsv
GCST90027478	ebi-a-GCST90027478	Effect of host genetics on the gut microbiome in 7,738 participants of the Dutch Microbiome Project.	Gut bacterial pathway abundance (GOLPDLCAT.PWY..superpathway.of.glycerol.degradation.to.1.3.propanediol)	7738 European	http://ftp.ebi.ac.uk/pub/databases/gwas/summary_statistics/GCST90027001-GCST90028000/GCST90027478/GCST90027478_buildGRCh37.tsv
GCST90027479	ebi-a-GCST90027479	Effect of host genetics on the gut microbiome in 7,738 participants of the Dutch Microbiome Project.	Gut bacterial pathway abundance (HEMESYN2.PWY..heme.biosynthesis.II..anaerobic.)	7738 European	http://ftp.ebi.ac.uk/pub/databases/gwas/summary_statistics/GCST90027001-GCST90028000/GCST90027479/GCST90027479_buildGRCh37.tsv
GCST90027480	ebi-a-GCST90027480	Effect of host genetics on the gut microbiome in 7,738 participants of the Dutch Microbiome Project.	Gut bacterial pathway abundance (HEXITOLDEGSUPER.PWY..superpathway.of.hexitol.degradation..bacteria.)	7738 European	http://ftp.ebi.ac.uk/pub/databases/gwas/summary_statistics/GCST90027001-GCST90028000/GCST90027480/GCST90027480_buildGRCh37.tsv
GCST90027481	ebi-a-GCST90027481	Effect of host genetics on the gut microbiome in 7,738 participants of the Dutch Microbiome Project.	Gut bacterial pathway abundance (HISDEG.PWY..L.histidine.degradation.I)	7738 European	http://ftp.ebi.ac.uk/pub/databases/gwas/summary_statistics/GCST90027001-GCST90028000/GCST90027481/GCST90027481_buildGRCh37.tsv
GCST90027482	ebi-a-GCST90027482	Effect of host genetics on the gut microbiome in 7,738 participants of the Dutch Microbiome Project.	Gut bacterial pathway abundance (HISTSYN.PWY..L.histidine.biosynthesis)	7738 European	http://ftp.ebi.ac.uk/pub/databases/gwas/summary_statistics/GCST90027001-GCST90028000/GCST90027482/GCST90027482_buildGRCh37.tsv
GCST90027483	ebi-a-GCST90027483	Effect of host genetics on the gut microbiome in 7,738 participants of the Dutch Microbiome Project.	Gut bacterial pathway abundance (HOMOSER.METSYN.PWY..L.methionine.biosynthesis.I)	7738 European	http://ftp.ebi.ac.uk/pub/databases/gwas/summary_statistics/GCST90027001-GCST90028000/GCST90027483/GCST90027483_buildGRCh37.tsv
GCST90027484	ebi-a-GCST90027484	Effect of host genetics on the gut microbiome in 7,738 participants of the Dutch Microbiome Project.	Gut bacterial pathway abundance (HSERMETANA.PWY..L.methionine.biosynthesis.III)	7738 European	http://ftp.ebi.ac.uk/pub/databases/gwas/summary_statistics/GCST90027001-GCST90028000/GCST90027484/GCST90027484_buildGRCh37.tsv
GCST90027485	ebi-a-GCST90027485	Effect of host genetics on the gut microbiome in 7,738 participants of the Dutch Microbiome Project.	Gut bacterial pathway abundance (ILEUSYN.PWY..L.isoleucine.biosynthesis.I..from.threonine.)	7738 European	http://ftp.ebi.ac.uk/pub/databases/gwas/summary_statistics/GCST90027001-GCST90028000/GCST90027485/GCST90027485_buildGRCh37.tsv
GCST90027486	ebi-a-GCST90027486	Effect of host genetics on the gut microbiome in 7,738 participants of the Dutch Microbiome Project.	Gut bacterial pathway abundance (KDO.NAGLIPASYN.PWY..superpathway.of..Kdo.2.lipid.A.biosynthesis)	7738 European	http://ftp.ebi.ac.uk/pub/databases/gwas/summary_statistics/GCST90027001-GCST90028000/GCST90027486/GCST90027486_buildGRCh37.tsv
GCST90027487	ebi-a-GCST90027487	Effect of host genetics on the gut microbiome in 7,738 participants of the Dutch Microbiome Project.	Gut bacterial pathway abundance (KETOGLUCONMET.PWY..ketogluconate.metabolism)	7738 European	http://ftp.ebi.ac.uk/pub/databases/gwas/summary_statistics/GCST90027001-GCST90028000/GCST90027487/GCST90027487_buildGRCh37.tsv
GCST90027488	ebi-a-GCST90027488	Effect of host genetics on the gut microbiome in 7,738 participants of the Dutch Microbiome Project.	Gut bacterial pathway abundance (LACTOSECAT.PWY..lactose.and.galactose.degradation.I)	7738 European	http://ftp.ebi.ac.uk/pub/databases/gwas/summary_statistics/GCST90027001-GCST90028000/GCST90027488/GCST90027488_buildGRCh37.tsv
GCST90027489	ebi-a-GCST90027489	Effect of host genetics on the gut microbiome in 7,738 participants of the Dutch Microbiome Project.	Gut bacterial pathway abundance (METHGLYUT.PWY..superpathway.of.methylglyoxal.degradation)	7738 European	http://ftp.ebi.ac.uk/pub/databases/gwas/summary_statistics/GCST90027001-GCST90028000/GCST90027489/GCST90027489_buildGRCh37.tsv
GCST90027490	ebi-a-GCST90027490	Effect of host genetics on the gut microbiome in 7,738 participants of the Dutch Microbiome Project.	Gut bacterial pathway abundance (NAGLIPASYN.PWY..lipid.IVA.biosynthesis)	7738 European	http://ftp.ebi.ac.uk/pub/databases/gwas/summary_statistics/GCST90027001-GCST90028000/GCST90027490/GCST90027490_buildGRCh37.tsv
GCST90027491	ebi-a-GCST90027491	Effect of host genetics on the gut microbiome in 7,738 participants of the Dutch Microbiome Project.	Gut bacterial pathway abundance (NONMEVIPP.PWY..methylerythritol.phosphate.pathway.I)	7738 European	http://ftp.ebi.ac.uk/pub/databases/gwas/summary_statistics/GCST90027001-GCST90028000/GCST90027491/GCST90027491_buildGRCh37.tsv
GCST90027492	ebi-a-GCST90027492	Effect of host genetics on the gut microbiome in 7,738 participants of the Dutch Microbiome Project.	Gut bacterial pathway abundance (NONOXIPENT.PWY..pentose.phosphate.pathway..non.oxidative.branch.)	7738 European	http://ftp.ebi.ac.uk/pub/databases/gwas/summary_statistics/GCST90027001-GCST90028000/GCST90027492/GCST90027492_buildGRCh37.tsv
GCST90027493	ebi-a-GCST90027493	Effect of host genetics on the gut microbiome in 7,738 participants of the Dutch Microbiome Project.	Gut bacterial pathway abundance (ORNDEG.PWY..superpathway.of.ornithine.degradation)	7738 European	http://ftp.ebi.ac.uk/pub/databases/gwas/summary_statistics/GCST90027001-GCST90028000/GCST90027493/GCST90027493_buildGRCh37.tsv
GCST90027494	ebi-a-GCST90027494	Effect of host genetics on the gut microbiome in 7,738 participants of the Dutch Microbiome Project.	Gut bacterial pathway abundance (P105.PWY..TCA.cycle.IV..2.oxoglutarate.decarboxylase.)	7738 European	http://ftp.ebi.ac.uk/pub/databases/gwas/summary_statistics/GCST90027001-GCST90028000/GCST90027494/GCST90027494_buildGRCh37.tsv
GCST90027495	ebi-a-GCST90027495	Effect of host genetics on the gut microbiome in 7,738 participants of the Dutch Microbiome Project.	Gut bacterial pathway abundance (P108.PWY..pyruvate.fermentation.to.propanoate.I)	7738 European	http://ftp.ebi.ac.uk/pub/databases/gwas/summary_statistics/GCST90027001-GCST90028000/GCST90027495/GCST90027495_buildGRCh37.tsv
GCST90027496	ebi-a-GCST90027496	Effect of host genetics on the gut microbiome in 7,738 participants of the Dutch Microbiome Project.	Gut bacterial pathway abundance (P122.PWY..heterolactic.fermentation)	7738 European	http://ftp.ebi.ac.uk/pub/databases/gwas/summary_statistics/GCST90027001-GCST90028000/GCST90027496/GCST90027496_buildGRCh37.tsv
GCST90027497	ebi-a-GCST90027497	Effect of host genetics on the gut microbiome in 7,738 participants of the Dutch Microbiome Project.	Gut bacterial pathway abundance (P161.PWY..acetylene.degradation)	7738 European	http://ftp.ebi.ac.uk/pub/databases/gwas/summary_statistics/GCST90027001-GCST90028000/GCST90027497/GCST90027497_buildGRCh37.tsv
GCST90027498	ebi-a-GCST90027498	Effect of host genetics on the gut microbiome in 7,738 participants of the Dutch Microbiome Project.	Gut bacterial pathway abundance (P162.PWY..L.glutamate.degradation.V..via.hydroxyglutarate.)	7738 European	http://ftp.ebi.ac.uk/pub/databases/gwas/summary_statistics/GCST90027001-GCST90028000/GCST90027498/GCST90027498_buildGRCh37.tsv
GCST90027499	ebi-a-GCST90027499	Effect of host genetics on the gut microbiome in 7,738 participants of the Dutch Microbiome Project.	Gut bacterial pathway abundance (P164.PWY..purine.nucleobases.degradation.I..anaerobic.)	7738 European	http://ftp.ebi.ac.uk/pub/databases/gwas/summary_statistics/GCST90027001-GCST90028000/GCST90027499/GCST90027499_buildGRCh37.tsv
GCST90027500	ebi-a-GCST90027500	Effect of host genetics on the gut microbiome in 7,738 participants of the Dutch Microbiome Project.	Gut bacterial pathway abundance (P23.PWY..reductive.TCA.cycle.I)	7738 European	http://ftp.ebi.ac.uk/pub/databases/gwas/summary_statistics/GCST90027001-GCST90028000/GCST90027500/GCST90027500_buildGRCh37.tsv
GCST90027501	ebi-a-GCST90027501	Effect of host genetics on the gut microbiome in 7,738 participants of the Dutch Microbiome Project.	Gut bacterial pathway abundance (P42.PWY..incomplete.reductive.TCA.cycle)	7738 European	http://ftp.ebi.ac.uk/pub/databases/gwas/summary_statistics/GCST90027001-GCST90028000/GCST90027501/GCST90027501_buildGRCh37.tsv
GCST90027502	ebi-a-GCST90027502	Effect of host genetics on the gut microbiome in 7,738 participants of the Dutch Microbiome Project.	Gut bacterial pathway abundance (P441.PWY..superpathway.of.N.acetylneuraminate.degradation)	7738 European	http://ftp.ebi.ac.uk/pub/databases/gwas/summary_statistics/GCST90027001-GCST90028000/GCST90027502/GCST90027502_buildGRCh37.tsv
GCST90027503	ebi-a-GCST90027503	Effect of host genetics on the gut microbiome in 7,738 participants of the Dutch Microbiome Project.	Gut bacterial pathway abundance (P461.PWY..hexitol.fermentation.to.lactate..formate..ethanol.and.acetate)	7738 European	http://ftp.ebi.ac.uk/pub/databases/gwas/summary_statistics/GCST90027001-GCST90028000/GCST90027503/GCST90027503_buildGRCh37.tsv
GCST90027504	ebi-a-GCST90027504	Effect of host genetics on the gut microbiome in 7,738 participants of the Dutch Microbiome Project.	Gut bacterial pathway abundance (PANTO.PWY..phosphopantothenate.biosynthesis.I)	7738 European	http://ftp.ebi.ac.uk/pub/databases/gwas/summary_statistics/GCST90027001-GCST90028000/GCST90027504/GCST90027504_buildGRCh37.tsv
GCST90027505	ebi-a-GCST90027505	Effect of host genetics on the gut microbiome in 7,738 participants of the Dutch Microbiome Project.	Gut bacterial pathway abundance (PANTOSYN.PWY..pantothenate.and.coenzyme.A.biosynthesis.I)	7738 European	http://ftp.ebi.ac.uk/pub/databases/gwas/summary_statistics/GCST90027001-GCST90028000/GCST90027505/GCST90027505_buildGRCh37.tsv
GCST90027506	ebi-a-GCST90027506	Effect of host genetics on the gut microbiome in 7,738 participants of the Dutch Microbiome Project.	Gut bacterial pathway abundance (PENTOSE.P.PWY..pentose.phosphate.pathway)	7738 European	http://ftp.ebi.ac.uk/pub/databases/gwas/summary_statistics/GCST90027001-GCST90028000/GCST90027506/GCST90027506_buildGRCh37.tsv
GCST90027507	ebi-a-GCST90027507	Effect of host genetics on the gut microbiome in 7,738 participants of the Dutch Microbiome Project.	Gut bacterial pathway abundance (PEPTIDOGLYCANSYN.PWY..peptidoglycan.biosynthesis.I..meso.diaminopimelate.containing.)	7738 European	http://ftp.ebi.ac.uk/pub/databases/gwas/summary_statistics/GCST90027001-GCST90028000/GCST90027507/GCST90027507_buildGRCh37.tsv
GCST90027508	ebi-a-GCST90027508	Effect of host genetics on the gut microbiome in 7,738 participants of the Dutch Microbiome Project.	Gut bacterial pathway abundance (PHOSLIPSYN.PWY..superpathway.of.phospholipid.biosynthesis.I..bacteria.)	7738 European	http://ftp.ebi.ac.uk/pub/databases/gwas/summary_statistics/GCST90027001-GCST90028000/GCST90027508/GCST90027508_buildGRCh37.tsv
GCST90027509	ebi-a-GCST90027509	Effect of host genetics on the gut microbiome in 7,738 participants of the Dutch Microbiome Project.	Gut bacterial pathway abundance (POLYAMINSYN3.PWY..superpathway.of.polyamine.biosynthesis.II)	7738 European	http://ftp.ebi.ac.uk/pub/databases/gwas/summary_statistics/GCST90027001-GCST90028000/GCST90027509/GCST90027509_buildGRCh37.tsv
GCST90027510	ebi-a-GCST90027510	Effect of host genetics on the gut microbiome in 7,738 participants of the Dutch Microbiome Project.	Gut bacterial pathway abundance (POLYAMSYN.PWY..superpathway.of.polyamine.biosynthesis.I)	7738 European	http://ftp.ebi.ac.uk/pub/databases/gwas/summary_statistics/GCST90027001-GCST90028000/GCST90027510/GCST90027510_buildGRCh37.tsv
GCST90027511	ebi-a-GCST90027511	Effect of host genetics on the gut microbiome in 7,738 participants of the Dutch Microbiome Project.	Gut bacterial pathway abundance (POLYISOPRENSYN.PWY..polyisoprenoid.biosynthesis..E..coli.)	7738 European	http://ftp.ebi.ac.uk/pub/databases/gwas/summary_statistics/GCST90027001-GCST90028000/GCST90027511/GCST90027511_buildGRCh37.tsv
GCST90027512	ebi-a-GCST90027512	Effect of host genetics on the gut microbiome in 7,738 participants of the Dutch Microbiome Project.	Gut bacterial pathway abundance (PPGPPMET.PWY..ppGpp.biosynthesis)	7738 European	http://ftp.ebi.ac.uk/pub/databases/gwas/summary_statistics/GCST90027001-GCST90028000/GCST90027512/GCST90027512_buildGRCh37.tsv
GCST90027513	ebi-a-GCST90027513	Effect of host genetics on the gut microbiome in 7,738 participants of the Dutch Microbiome Project.	Gut bacterial pathway abundance (PRPP.PWY..superpathway.of.histidine..purine..and.pyrimidine.biosynthesis)	7738 European	http://ftp.ebi.ac.uk/pub/databases/gwas/summary_statistics/GCST90027001-GCST90028000/GCST90027513/GCST90027513_buildGRCh37.tsv
GCST90027514	ebi-a-GCST90027514	Effect of host genetics on the gut microbiome in 7,738 participants of the Dutch Microbiome Project.	Gut bacterial pathway abundance (PWY0.1061..superpathway.of.L.alanine.biosynthesis)	7738 European	http://ftp.ebi.ac.uk/pub/databases/gwas/summary_statistics/GCST90027001-GCST90028000/GCST90027514/GCST90027514_buildGRCh37.tsv
GCST90027515	ebi-a-GCST90027515	Effect of host genetics on the gut microbiome in 7,738 participants of the Dutch Microbiome Project.	Gut bacterial pathway abundance (PWY0.1241..ADP.L.glycero..beta..D.manno.heptose.biosynthesis)	7738 European	http://ftp.ebi.ac.uk/pub/databases/gwas/summary_statistics/GCST90027001-GCST90028000/GCST90027515/GCST90027515_buildGRCh37.tsv
GCST90027516	ebi-a-GCST90027516	Effect of host genetics on the gut microbiome in 7,738 participants of the Dutch Microbiome Project.	Gut bacterial pathway abundance (PWY0.1261..anhydromuropeptides.recycling)	7738 European	http://ftp.ebi.ac.uk/pub/databases/gwas/summary_statistics/GCST90027001-GCST90028000/GCST90027516/GCST90027516_buildGRCh37.tsv
GCST90027517	ebi-a-GCST90027517	Effect of host genetics on the gut microbiome in 7,738 participants of the Dutch Microbiome Project.	Gut bacterial pathway abundance (PWY0.1296..purine.ribonucleosides.degradation)	7738 European	http://ftp.ebi.ac.uk/pub/databases/gwas/summary_statistics/GCST90027001-GCST90028000/GCST90027517/GCST90027517_buildGRCh37.tsv
GCST90027518	ebi-a-GCST90027518	Effect of host genetics on the gut microbiome in 7,738 participants of the Dutch Microbiome Project.	Gut bacterial pathway abundance (PWY0.1297..superpathway.of.purine.deoxyribonucleosides.degradation)	7738 European	http://ftp.ebi.ac.uk/pub/databases/gwas/summary_statistics/GCST90027001-GCST90028000/GCST90027518/GCST90027518_buildGRCh37.tsv
GCST90027519	ebi-a-GCST90027519	Effect of host genetics on the gut microbiome in 7,738 participants of the Dutch Microbiome Project.	Gut bacterial pathway abundance (PWY0.1298..superpathway.of.pyrimidine.deoxyribonucleosides.degradation)	7738 European	http://ftp.ebi.ac.uk/pub/databases/gwas/summary_statistics/GCST90027001-GCST90028000/GCST90027519/GCST90027519_buildGRCh37.tsv
GCST90027520	ebi-a-GCST90027520	Effect of host genetics on the gut microbiome in 7,738 participants of the Dutch Microbiome Project.	Gut bacterial pathway abundance (PWY0.1338..polymyxin.resistance)	7738 European	http://ftp.ebi.ac.uk/pub/databases/gwas/summary_statistics/GCST90027001-GCST90028000/GCST90027520/GCST90027520_buildGRCh37.tsv
GCST90027521	ebi-a-GCST90027521	Effect of host genetics on the gut microbiome in 7,738 participants of the Dutch Microbiome Project.	Gut bacterial pathway abundance (PWY0.1415..superpathway.of.heme.biosynthesis.from.uroporphyrinogen.III)	7738 European	http://ftp.ebi.ac.uk/pub/databases/gwas/summary_statistics/GCST90027001-GCST90028000/GCST90027521/GCST90027521_buildGRCh37.tsv
GCST90027522	ebi-a-GCST90027522	Effect of host genetics on the gut microbiome in 7,738 participants of the Dutch Microbiome Project.	Gut bacterial pathway abundance (PWY0.1479..tRNA.processing)	7738 European	http://ftp.ebi.ac.uk/pub/databases/gwas/summary_statistics/GCST90027001-GCST90028000/GCST90027522/GCST90027522_buildGRCh37.tsv
GCST90027523	ebi-a-GCST90027523	Effect of host genetics on the gut microbiome in 7,738 participants of the Dutch Microbiome Project.	Gut bacterial pathway abundance (PWY0.1533..methylphosphonate.degradation.I)	7738 European	http://ftp.ebi.ac.uk/pub/databases/gwas/summary_statistics/GCST90027001-GCST90028000/GCST90027523/GCST90027523_buildGRCh37.tsv
GCST90027524	ebi-a-GCST90027524	Effect of host genetics on the gut microbiome in 7,738 participants of the Dutch Microbiome Project.	Gut bacterial pathway abundance (PWY0.1586..peptidoglycan.maturation..meso.diaminopimelate.containing.)	7738 European	http://ftp.ebi.ac.uk/pub/databases/gwas/summary_statistics/GCST90027001-GCST90028000/GCST90027524/GCST90027524_buildGRCh37.tsv
GCST90027525	ebi-a-GCST90027525	Effect of host genetics on the gut microbiome in 7,738 participants of the Dutch Microbiome Project.	Gut bacterial pathway abundance (PWY0.162..superpathway.of.pyrimidine.ribonucleotides.de.novo.biosynthesis)	7738 European	http://ftp.ebi.ac.uk/pub/databases/gwas/summary_statistics/GCST90027001-GCST90028000/GCST90027525/GCST90027525_buildGRCh37.tsv
GCST90027526	ebi-a-GCST90027526	Effect of host genetics on the gut microbiome in 7,738 participants of the Dutch Microbiome Project.	Gut bacterial pathway abundance (PWY0.781..aspartate.superpathway)	7738 European	http://ftp.ebi.ac.uk/pub/databases/gwas/summary_statistics/GCST90027001-GCST90028000/GCST90027526/GCST90027526_buildGRCh37.tsv
GCST90027527	ebi-a-GCST90027527	Effect of host genetics on the gut microbiome in 7,738 participants of the Dutch Microbiome Project.	Gut bacterial pathway abundance (PWY0.845..superpathway.of.pyridoxal.5..phosphate.biosynthesis.and.salvage)	7738 European	http://ftp.ebi.ac.uk/pub/databases/gwas/summary_statistics/GCST90027001-GCST90028000/GCST90027527/GCST90027527_buildGRCh37.tsv
GCST90027528	ebi-a-GCST90027528	Effect of host genetics on the gut microbiome in 7,738 participants of the Dutch Microbiome Project.	Gut bacterial pathway abundance (PWY.1269..CMP.3.deoxy.D.manno.octulosonate.biosynthesis.I)	7738 European	http://ftp.ebi.ac.uk/pub/databases/gwas/summary_statistics/GCST90027001-GCST90028000/GCST90027528/GCST90027528_buildGRCh37.tsv
GCST90027529	ebi-a-GCST90027529	Effect of host genetics on the gut microbiome in 7,738 participants of the Dutch Microbiome Project.	Gut bacterial pathway abundance (PWY.2941..L.lysine.biosynthesis.II)	7738 European	http://ftp.ebi.ac.uk/pub/databases/gwas/summary_statistics/GCST90027001-GCST90028000/GCST90027529/GCST90027529_buildGRCh37.tsv
GCST90027530	ebi-a-GCST90027530	Effect of host genetics on the gut microbiome in 7,738 participants of the Dutch Microbiome Project.	Gut bacterial pathway abundance (PWY.2942..L.lysine.biosynthesis.III)	7738 European	http://ftp.ebi.ac.uk/pub/databases/gwas/summary_statistics/GCST90027001-GCST90028000/GCST90027530/GCST90027530_buildGRCh37.tsv
GCST90027531	ebi-a-GCST90027531	Effect of host genetics on the gut microbiome in 7,738 participants of the Dutch Microbiome Project.	Gut bacterial pathway abundance (PWY.3001..superpathway.of.L.isoleucine.biosynthesis.I)	7738 European	http://ftp.ebi.ac.uk/pub/databases/gwas/summary_statistics/GCST90027001-GCST90028000/GCST90027531/GCST90027531_buildGRCh37.tsv
GCST90027532	ebi-a-GCST90027532	Effect of host genetics on the gut microbiome in 7,738 participants of the Dutch Microbiome Project.	Gut bacterial pathway abundance (PWY.3781..aerobic.respiration.I..cytochrome.c.)	7738 European	http://ftp.ebi.ac.uk/pub/databases/gwas/summary_statistics/GCST90027001-GCST90028000/GCST90027532/GCST90027532_buildGRCh37.tsv
GCST90027533	ebi-a-GCST90027533	Effect of host genetics on the gut microbiome in 7,738 participants of the Dutch Microbiome Project.	Gut bacterial pathway abundance (PWY.4242..pantothenate.and.coenzyme.A.biosynthesis.III)	7738 European	http://ftp.ebi.ac.uk/pub/databases/gwas/summary_statistics/GCST90027001-GCST90028000/GCST90027533/GCST90027533_buildGRCh37.tsv
GCST90027534	ebi-a-GCST90027534	Effect of host genetics on the gut microbiome in 7,738 participants of the Dutch Microbiome Project.	Gut bacterial pathway abundance (PWY.4984..urea.cycle)	7738 European	http://ftp.ebi.ac.uk/pub/databases/gwas/summary_statistics/GCST90027001-GCST90028000/GCST90027534/GCST90027534_buildGRCh37.tsv
GCST90027535	ebi-a-GCST90027535	Effect of host genetics on the gut microbiome in 7,738 participants of the Dutch Microbiome Project.	Gut bacterial pathway abundance (PWY4FS.7..phosphatidylglycerol.biosynthesis.I..plastidic.)	7738 European	http://ftp.ebi.ac.uk/pub/databases/gwas/summary_statistics/GCST90027001-GCST90028000/GCST90027535/GCST90027535_buildGRCh37.tsv
GCST90027536	ebi-a-GCST90027536	Effect of host genetics on the gut microbiome in 7,738 participants of the Dutch Microbiome Project.	Gut bacterial pathway abundance (PWY.5005..biotin.biosynthesis.II)	7738 European	http://ftp.ebi.ac.uk/pub/databases/gwas/summary_statistics/GCST90027001-GCST90028000/GCST90027536/GCST90027536_buildGRCh37.tsv
GCST90027537	ebi-a-GCST90027537	Effect of host genetics on the gut microbiome in 7,738 participants of the Dutch Microbiome Project.	Gut bacterial pathway abundance (PWY.5022..4.aminobutanoate.degradation.V)	7738 European	http://ftp.ebi.ac.uk/pub/databases/gwas/summary_statistics/GCST90027001-GCST90028000/GCST90027537/GCST90027537_buildGRCh37.tsv
GCST90027538	ebi-a-GCST90027538	Effect of host genetics on the gut microbiome in 7,738 participants of the Dutch Microbiome Project.	Gut bacterial pathway abundance (PWY.5088..L.glutamate.degradation.VIII..to.propanoate.)	7738 European	http://ftp.ebi.ac.uk/pub/databases/gwas/summary_statistics/GCST90027001-GCST90028000/GCST90027538/GCST90027538_buildGRCh37.tsv
GCST90027539	ebi-a-GCST90027539	Effect of host genetics on the gut microbiome in 7,738 participants of the Dutch Microbiome Project.	Gut bacterial pathway abundance (PWY.5097..L.lysine.biosynthesis.VI)	7738 European	http://ftp.ebi.ac.uk/pub/databases/gwas/summary_statistics/GCST90027001-GCST90028000/GCST90027539/GCST90027539_buildGRCh37.tsv
GCST90027540	ebi-a-GCST90027540	Effect of host genetics on the gut microbiome in 7,738 participants of the Dutch Microbiome Project.	Gut bacterial pathway abundance (PWY.5100..pyruvate.fermentation.to.acetate.and.lactate.II)	7738 European	http://ftp.ebi.ac.uk/pub/databases/gwas/summary_statistics/GCST90027001-GCST90028000/GCST90027540/GCST90027540_buildGRCh37.tsv
GCST90027541	ebi-a-GCST90027541	Effect of host genetics on the gut microbiome in 7,738 participants of the Dutch Microbiome Project.	Gut bacterial pathway abundance (PWY.5101..L.isoleucine.biosynthesis.II)	7738 European	http://ftp.ebi.ac.uk/pub/databases/gwas/summary_statistics/GCST90027001-GCST90028000/GCST90027541/GCST90027541_buildGRCh37.tsv
GCST90027542	ebi-a-GCST90027542	Effect of host genetics on the gut microbiome in 7,738 participants of the Dutch Microbiome Project.	Gut bacterial pathway abundance (PWY.5104..L.isoleucine.biosynthesis.IV)	7738 European	http://ftp.ebi.ac.uk/pub/databases/gwas/summary_statistics/GCST90027001-GCST90028000/GCST90027542/GCST90027542_buildGRCh37.tsv
GCST90027543	ebi-a-GCST90027543	Effect of host genetics on the gut microbiome in 7,738 participants of the Dutch Microbiome Project.	Gut bacterial pathway abundance (PWY.5121..superpathway.of.geranylgeranyl.diphosphate.biosynthesis.II..via.MEP.)	7738 European	http://ftp.ebi.ac.uk/pub/databases/gwas/summary_statistics/GCST90027001-GCST90028000/GCST90027543/GCST90027543_buildGRCh37.tsv
GCST90027544	ebi-a-GCST90027544	Effect of host genetics on the gut microbiome in 7,738 participants of the Dutch Microbiome Project.	Gut bacterial pathway abundance (PWY.5173..superpathway.of.acetyl.CoA.biosynthesis)	7738 European	http://ftp.ebi.ac.uk/pub/databases/gwas/summary_statistics/GCST90027001-GCST90028000/GCST90027544/GCST90027544_buildGRCh37.tsv
GCST90027545	ebi-a-GCST90027545	Effect of host genetics on the gut microbiome in 7,738 participants of the Dutch Microbiome Project.	Gut bacterial pathway abundance (PWY.5177..glutaryl.CoA.degradation)	7738 European	http://ftp.ebi.ac.uk/pub/databases/gwas/summary_statistics/GCST90027001-GCST90028000/GCST90027545/GCST90027545_buildGRCh37.tsv
GCST90027546	ebi-a-GCST90027546	Effect of host genetics on the gut microbiome in 7,738 participants of the Dutch Microbiome Project.	Gut bacterial pathway abundance (PWY.5188..tetrapyrrole.biosynthesis.I..from.glutamate.)	7738 European	http://ftp.ebi.ac.uk/pub/databases/gwas/summary_statistics/GCST90027001-GCST90028000/GCST90027546/GCST90027546_buildGRCh37.tsv
GCST90027547	ebi-a-GCST90027547	Effect of host genetics on the gut microbiome in 7,738 participants of the Dutch Microbiome Project.	Gut bacterial pathway abundance (PWY.5189..tetrapyrrole.biosynthesis.II..from.glycine.)	7738 European	http://ftp.ebi.ac.uk/pub/databases/gwas/summary_statistics/GCST90027001-GCST90028000/GCST90027547/GCST90027547_buildGRCh37.tsv
GCST90027548	ebi-a-GCST90027548	Effect of host genetics on the gut microbiome in 7,738 participants of the Dutch Microbiome Project.	Gut bacterial pathway abundance (PWY.5345..superpathway.of.L.methionine.biosynthesis..by.sulfhydrylation.)	7738 European	http://ftp.ebi.ac.uk/pub/databases/gwas/summary_statistics/GCST90027001-GCST90028000/GCST90027548/GCST90027548_buildGRCh37.tsv
GCST90027549	ebi-a-GCST90027549	Effect of host genetics on the gut microbiome in 7,738 participants of the Dutch Microbiome Project.	Gut bacterial pathway abundance (PWY.5384..sucrose.degradation.IV..sucrose.phosphorylase.)	7738 European	http://ftp.ebi.ac.uk/pub/databases/gwas/summary_statistics/GCST90027001-GCST90028000/GCST90027549/GCST90027549_buildGRCh37.tsv
GCST90027550	ebi-a-GCST90027550	Effect of host genetics on the gut microbiome in 7,738 participants of the Dutch Microbiome Project.	Gut bacterial pathway abundance (PWY.5505..L.glutamate.and.L.glutamine.biosynthesis)	7738 European	http://ftp.ebi.ac.uk/pub/databases/gwas/summary_statistics/GCST90027001-GCST90028000/GCST90027550/GCST90027550_buildGRCh37.tsv
GCST90027551	ebi-a-GCST90027551	Effect of host genetics on the gut microbiome in 7,738 participants of the Dutch Microbiome Project.	Gut bacterial pathway abundance (PWY.5656..mannosylglycerate.biosynthesis.I)	7738 European	http://ftp.ebi.ac.uk/pub/databases/gwas/summary_statistics/GCST90027001-GCST90028000/GCST90027551/GCST90027551_buildGRCh37.tsv
GCST90027552	ebi-a-GCST90027552	Effect of host genetics on the gut microbiome in 7,738 participants of the Dutch Microbiome Project.	Gut bacterial pathway abundance (PWY.5659..GDP.mannose.biosynthesis)	7738 European	http://ftp.ebi.ac.uk/pub/databases/gwas/summary_statistics/GCST90027001-GCST90028000/GCST90027552/GCST90027552_buildGRCh37.tsv
GCST90027553	ebi-a-GCST90027553	Effect of host genetics on the gut microbiome in 7,738 participants of the Dutch Microbiome Project.	Gut bacterial pathway abundance (PWY.5667..CDP.diacylglycerol.biosynthesis.I)	7738 European	http://ftp.ebi.ac.uk/pub/databases/gwas/summary_statistics/GCST90027001-GCST90028000/GCST90027553/GCST90027553_buildGRCh37.tsv
GCST90027554	ebi-a-GCST90027554	Effect of host genetics on the gut microbiome in 7,738 participants of the Dutch Microbiome Project.	Gut bacterial pathway abundance (PWY.5676..acetyl.CoA.fermentation.to.butanoate.II)	7738 European	http://ftp.ebi.ac.uk/pub/databases/gwas/summary_statistics/GCST90027001-GCST90028000/GCST90027554/GCST90027554_buildGRCh37.tsv
GCST90027555	ebi-a-GCST90027555	Effect of host genetics on the gut microbiome in 7,738 participants of the Dutch Microbiome Project.	Gut bacterial pathway abundance (PWY.5686..UMP.biosynthesis)	7738 European	http://ftp.ebi.ac.uk/pub/databases/gwas/summary_statistics/GCST90027001-GCST90028000/GCST90027555/GCST90027555_buildGRCh37.tsv
GCST90027556	ebi-a-GCST90027556	Effect of host genetics on the gut microbiome in 7,738 participants of the Dutch Microbiome Project.	Gut bacterial pathway abundance (PWY.5695..urate.biosynthesis.inosine.5..phosphate.degradation)	7738 European	http://ftp.ebi.ac.uk/pub/databases/gwas/summary_statistics/GCST90027001-GCST90028000/GCST90027556/GCST90027556_buildGRCh37.tsv
GCST90027557	ebi-a-GCST90027557	Effect of host genetics on the gut microbiome in 7,738 participants of the Dutch Microbiome Project.	Gut bacterial pathway abundance (PWY.5705..allantoin.degradation.to.glyoxylate.III)	7738 European	http://ftp.ebi.ac.uk/pub/databases/gwas/summary_statistics/GCST90027001-GCST90028000/GCST90027557/GCST90027557_buildGRCh37.tsv
GCST90027558	ebi-a-GCST90027558	Effect of host genetics on the gut microbiome in 7,738 participants of the Dutch Microbiome Project.	Gut bacterial pathway abundance (PWY.5791..1.4.dihydroxy.2.naphthoate.biosynthesis.II..plants.)	7738 European	http://ftp.ebi.ac.uk/pub/databases/gwas/summary_statistics/GCST90027001-GCST90028000/GCST90027558/GCST90027558_buildGRCh37.tsv
GCST90027559	ebi-a-GCST90027559	Effect of host genetics on the gut microbiome in 7,738 participants of the Dutch Microbiome Project.	Gut bacterial pathway abundance (PWY.5838..superpathway.of.menaquinol.8.biosynthesis.I)	7738 European	http://ftp.ebi.ac.uk/pub/databases/gwas/summary_statistics/GCST90027001-GCST90028000/GCST90027559/GCST90027559_buildGRCh37.tsv
GCST90027560	ebi-a-GCST90027560	Effect of host genetics on the gut microbiome in 7,738 participants of the Dutch Microbiome Project.	Gut bacterial pathway abundance (PWY.5850..superpathway.of.menaquinol.6.biosynthesis.I)	7738 European	http://ftp.ebi.ac.uk/pub/databases/gwas/summary_statistics/GCST90027001-GCST90028000/GCST90027560/GCST90027560_buildGRCh37.tsv
GCST90027561	ebi-a-GCST90027561	Effect of host genetics on the gut microbiome in 7,738 participants of the Dutch Microbiome Project.	Gut bacterial pathway abundance (PWY.5913..TCA.cycle.VI..obligate.autotrophs.)	7738 European	http://ftp.ebi.ac.uk/pub/databases/gwas/summary_statistics/GCST90027001-GCST90028000/GCST90027561/GCST90027561_buildGRCh37.tsv
GCST90027562	ebi-a-GCST90027562	Effect of host genetics on the gut microbiome in 7,738 participants of the Dutch Microbiome Project.	Gut bacterial pathway abundance (PWY.5918..superpathay.of.heme.biosynthesis.from.glutamate)	7738 European	http://ftp.ebi.ac.uk/pub/databases/gwas/summary_statistics/GCST90027001-GCST90028000/GCST90027562/GCST90027562_buildGRCh37.tsv
GCST90027563	ebi-a-GCST90027563	Effect of host genetics on the gut microbiome in 7,738 participants of the Dutch Microbiome Project.	Gut bacterial pathway abundance (PWY.5920..superpathway.of.heme.biosynthesis.from.glycine)	7738 European	http://ftp.ebi.ac.uk/pub/databases/gwas/summary_statistics/GCST90027001-GCST90028000/GCST90027563/GCST90027563_buildGRCh37.tsv
GCST90027564	ebi-a-GCST90027564	Effect of host genetics on the gut microbiome in 7,738 participants of the Dutch Microbiome Project.	Gut bacterial pathway abundance (PWY.5941..glycogen.degradation.II..eukaryotic.)	7738 European	http://ftp.ebi.ac.uk/pub/databases/gwas/summary_statistics/GCST90027001-GCST90028000/GCST90027564/GCST90027564_buildGRCh37.tsv
GCST90027565	ebi-a-GCST90027565	Effect of host genetics on the gut microbiome in 7,738 participants of the Dutch Microbiome Project.	Gut bacterial pathway abundance (PWY.5971..palmitate.biosynthesis.II..bacteria.and.plants.)	7738 European	http://ftp.ebi.ac.uk/pub/databases/gwas/summary_statistics/GCST90027001-GCST90028000/GCST90027565/GCST90027565_buildGRCh37.tsv
GCST90027566	ebi-a-GCST90027566	Effect of host genetics on the gut microbiome in 7,738 participants of the Dutch Microbiome Project.	Gut bacterial pathway abundance (PWY.5973..cis.vaccenate.biosynthesis)	7738 European	http://ftp.ebi.ac.uk/pub/databases/gwas/summary_statistics/GCST90027001-GCST90028000/GCST90027566/GCST90027566_buildGRCh37.tsv
GCST90027567	ebi-a-GCST90027567	Effect of host genetics on the gut microbiome in 7,738 participants of the Dutch Microbiome Project.	Gut bacterial pathway abundance (PWY.5989..stearate.biosynthesis.II..bacteria.and.plants.)	7738 European	http://ftp.ebi.ac.uk/pub/databases/gwas/summary_statistics/GCST90027001-GCST90028000/GCST90027567/GCST90027567_buildGRCh37.tsv
GCST90027568	ebi-a-GCST90027568	Effect of host genetics on the gut microbiome in 7,738 participants of the Dutch Microbiome Project.	Gut bacterial pathway abundance (PWY.6121..5.aminoimidazole.ribonucleotide.biosynthesis.I)	7738 European	http://ftp.ebi.ac.uk/pub/databases/gwas/summary_statistics/GCST90027001-GCST90028000/GCST90027568/GCST90027568_buildGRCh37.tsv
GCST90027569	ebi-a-GCST90027569	Effect of host genetics on the gut microbiome in 7,738 participants of the Dutch Microbiome Project.	Gut bacterial pathway abundance (PWY.6123..inosine.5..phosphate.biosynthesis.I)	7738 European	http://ftp.ebi.ac.uk/pub/databases/gwas/summary_statistics/GCST90027001-GCST90028000/GCST90027569/GCST90027569_buildGRCh37.tsv
GCST90027570	ebi-a-GCST90027570	Effect of host genetics on the gut microbiome in 7,738 participants of the Dutch Microbiome Project.	Gut bacterial pathway abundance (PWY.6125..superpathway.of.guanosine.nucleotides.de.novo.biosynthesis.II)	7738 European	http://ftp.ebi.ac.uk/pub/databases/gwas/summary_statistics/GCST90027001-GCST90028000/GCST90027570/GCST90027570_buildGRCh37.tsv
GCST90027571	ebi-a-GCST90027571	Effect of host genetics on the gut microbiome in 7,738 participants of the Dutch Microbiome Project.	Gut bacterial pathway abundance (PWY.6147..6.hydroxymethyl.dihydropterin.diphosphate.biosynthesis.I)	7738 European	http://ftp.ebi.ac.uk/pub/databases/gwas/summary_statistics/GCST90027001-GCST90028000/GCST90027571/GCST90027571_buildGRCh37.tsv
GCST90027572	ebi-a-GCST90027572	Effect of host genetics on the gut microbiome in 7,738 participants of the Dutch Microbiome Project.	Gut bacterial pathway abundance (PWY.6151..S.adenosyl.L.methionine.cycle.I)	7738 European	http://ftp.ebi.ac.uk/pub/databases/gwas/summary_statistics/GCST90027001-GCST90028000/GCST90027572/GCST90027572_buildGRCh37.tsv
GCST90027573	ebi-a-GCST90027573	Effect of host genetics on the gut microbiome in 7,738 participants of the Dutch Microbiome Project.	Gut bacterial pathway abundance (PWY.6163..chorismate.biosynthesis.from.3.dehydroquinate)	7738 European	http://ftp.ebi.ac.uk/pub/databases/gwas/summary_statistics/GCST90027001-GCST90028000/GCST90027573/GCST90027573_buildGRCh37.tsv
GCST90027574	ebi-a-GCST90027574	Effect of host genetics on the gut microbiome in 7,738 participants of the Dutch Microbiome Project.	Gut bacterial pathway abundance (PWY.621..sucrose.degradation.III..sucrose.invertase.)	7738 European	http://ftp.ebi.ac.uk/pub/databases/gwas/summary_statistics/GCST90027001-GCST90028000/GCST90027574/GCST90027574_buildGRCh37.tsv
GCST90027575	ebi-a-GCST90027575	Effect of host genetics on the gut microbiome in 7,738 participants of the Dutch Microbiome Project.	Gut bacterial pathway abundance (PWY.6263..superpathway.of.menaquinol.8.biosynthesis.II)	7738 European	http://ftp.ebi.ac.uk/pub/databases/gwas/summary_statistics/GCST90027001-GCST90028000/GCST90027575/GCST90027575_buildGRCh37.tsv
GCST90027576	ebi-a-GCST90027576	Effect of host genetics on the gut microbiome in 7,738 participants of the Dutch Microbiome Project.	Gut bacterial pathway abundance (PWY.6284..superpathway.of.unsaturated.fatty.acids.biosynthesis..E..coli.)	7738 European	http://ftp.ebi.ac.uk/pub/databases/gwas/summary_statistics/GCST90027001-GCST90028000/GCST90027576/GCST90027576_buildGRCh37.tsv
GCST90027577	ebi-a-GCST90027577	Effect of host genetics on the gut microbiome in 7,738 participants of the Dutch Microbiome Project.	Gut bacterial pathway abundance (PWY.6285..superpathway.of.fatty.acids.biosynthesis..E..coli.)	7738 European	http://ftp.ebi.ac.uk/pub/databases/gwas/summary_statistics/GCST90027001-GCST90028000/GCST90027577/GCST90027577_buildGRCh37.tsv
GCST90027578	ebi-a-GCST90027578	Effect of host genetics on the gut microbiome in 7,738 participants of the Dutch Microbiome Project.	Gut bacterial pathway abundance (PWY.6317..galactose.degradation.I..Leloir.pathway.)	7738 European	http://ftp.ebi.ac.uk/pub/databases/gwas/summary_statistics/GCST90027001-GCST90028000/GCST90027578/GCST90027578_buildGRCh37.tsv
GCST90027579	ebi-a-GCST90027579	Effect of host genetics on the gut microbiome in 7,738 participants of the Dutch Microbiome Project.	Gut bacterial pathway abundance (PWY.6353..purine.nucleotides.degradation.II..aerobic.)	7738 European	http://ftp.ebi.ac.uk/pub/databases/gwas/summary_statistics/GCST90027001-GCST90028000/GCST90027579/GCST90027579_buildGRCh37.tsv
GCST90027580	ebi-a-GCST90027580	Effect of host genetics on the gut microbiome in 7,738 participants of the Dutch Microbiome Project.	Gut bacterial pathway abundance (PWY.6471..peptidoglycan.biosynthesis.IV..Enterococcus.faecium.)	7738 European	http://ftp.ebi.ac.uk/pub/databases/gwas/summary_statistics/GCST90027001-GCST90028000/GCST90027580/GCST90027580_buildGRCh37.tsv
GCST90027581	ebi-a-GCST90027581	Effect of host genetics on the gut microbiome in 7,738 participants of the Dutch Microbiome Project.	Gut bacterial pathway abundance (PWY.6507..4.deoxy.L.threo.hex.4.enopyranuronate.degradation)	7738 European	http://ftp.ebi.ac.uk/pub/databases/gwas/summary_statistics/GCST90027001-GCST90028000/GCST90027581/GCST90027581_buildGRCh37.tsv
GCST90027582	ebi-a-GCST90027582	Effect of host genetics on the gut microbiome in 7,738 participants of the Dutch Microbiome Project.	Gut bacterial pathway abundance (PWY.6519..8.amino.7.oxononanoate.biosynthesis.I)	7738 European	http://ftp.ebi.ac.uk/pub/databases/gwas/summary_statistics/GCST90027001-GCST90028000/GCST90027582/GCST90027582_buildGRCh37.tsv
GCST90027583	ebi-a-GCST90027583	Effect of host genetics on the gut microbiome in 7,738 participants of the Dutch Microbiome Project.	Gut bacterial pathway abundance (PWY.6545..pyrimidine.deoxyribonucleotides.de.novo.biosynthesis.III)	7738 European	http://ftp.ebi.ac.uk/pub/databases/gwas/summary_statistics/GCST90027001-GCST90028000/GCST90027583/GCST90027583_buildGRCh37.tsv
GCST90027584	ebi-a-GCST90027584	Effect of host genetics on the gut microbiome in 7,738 participants of the Dutch Microbiome Project.	Gut bacterial pathway abundance (PWY.6588..pyruvate.fermentation.to.acetone)	7738 European	http://ftp.ebi.ac.uk/pub/databases/gwas/summary_statistics/GCST90027001-GCST90028000/GCST90027584/GCST90027584_buildGRCh37.tsv
GCST90027585	ebi-a-GCST90027585	Effect of host genetics on the gut microbiome in 7,738 participants of the Dutch Microbiome Project.	Gut bacterial pathway abundance (PWY.6590..superpathway.of.Clostridium.acetobutylicum.acidogenic.fermentation)	7738 European	http://ftp.ebi.ac.uk/pub/databases/gwas/summary_statistics/GCST90027001-GCST90028000/GCST90027585/GCST90027585_buildGRCh37.tsv
GCST90027586	ebi-a-GCST90027586	Effect of host genetics on the gut microbiome in 7,738 participants of the Dutch Microbiome Project.	Gut bacterial pathway abundance (PWY.6608..guanosine.nucleotides.degradation.III)	7738 European	http://ftp.ebi.ac.uk/pub/databases/gwas/summary_statistics/GCST90027001-GCST90028000/GCST90027586/GCST90027586_buildGRCh37.tsv
GCST90027587	ebi-a-GCST90027587	Effect of host genetics on the gut microbiome in 7,738 participants of the Dutch Microbiome Project.	Gut bacterial pathway abundance (PWY.6609..adenine.and.adenosine.salvage.III)	7738 European	http://ftp.ebi.ac.uk/pub/databases/gwas/summary_statistics/GCST90027001-GCST90028000/GCST90027587/GCST90027587_buildGRCh37.tsv
GCST90027588	ebi-a-GCST90027588	Effect of host genetics on the gut microbiome in 7,738 participants of the Dutch Microbiome Project.	Gut bacterial pathway abundance (PWY.6612..superpathway.of.tetrahydrofolate.biosynthesis)	7738 European	http://ftp.ebi.ac.uk/pub/databases/gwas/summary_statistics/GCST90027001-GCST90028000/GCST90027588/GCST90027588_buildGRCh37.tsv
GCST90027589	ebi-a-GCST90027589	Effect of host genetics on the gut microbiome in 7,738 participants of the Dutch Microbiome Project.	Gut bacterial pathway abundance (PWY.6628..superpathway.of.L.phenylalanine.biosynthesis)	7738 European	http://ftp.ebi.ac.uk/pub/databases/gwas/summary_statistics/GCST90027001-GCST90028000/GCST90027589/GCST90027589_buildGRCh37.tsv
GCST90027590	ebi-a-GCST90027590	Effect of host genetics on the gut microbiome in 7,738 participants of the Dutch Microbiome Project.	Gut bacterial pathway abundance (PWY.6629..superpathway.of.L.tryptophan.biosynthesis)	7738 European	http://ftp.ebi.ac.uk/pub/databases/gwas/summary_statistics/GCST90027001-GCST90028000/GCST90027590/GCST90027590_buildGRCh37.tsv
GCST90027591	ebi-a-GCST90027591	Effect of host genetics on the gut microbiome in 7,738 participants of the Dutch Microbiome Project.	Gut bacterial pathway abundance (PWY.6630..superpathway.of.L.tyrosine.biosynthesis)	7738 European	http://ftp.ebi.ac.uk/pub/databases/gwas/summary_statistics/GCST90027001-GCST90028000/GCST90027591/GCST90027591_buildGRCh37.tsv
GCST90027592	ebi-a-GCST90027592	Effect of host genetics on the gut microbiome in 7,738 participants of the Dutch Microbiome Project.	Gut bacterial pathway abundance (PWY66.422..D.galactose.degradation.V..Leloir.pathway.)	7738 European	http://ftp.ebi.ac.uk/pub/databases/gwas/summary_statistics/GCST90027001-GCST90028000/GCST90027592/GCST90027592_buildGRCh37.tsv
GCST90027593	ebi-a-GCST90027593	Effect of host genetics on the gut microbiome in 7,738 participants of the Dutch Microbiome Project.	Gut bacterial pathway abundance (PWY.6690..cinnamate.and.3.hydroxycinnamate.degradation.to.2.oxopent.4.enoate)	7738 European	http://ftp.ebi.ac.uk/pub/databases/gwas/summary_statistics/GCST90027001-GCST90028000/GCST90027593/GCST90027593_buildGRCh37.tsv
GCST90027594	ebi-a-GCST90027594	Effect of host genetics on the gut microbiome in 7,738 participants of the Dutch Microbiome Project.	Gut bacterial pathway abundance (PWY.6700..queuosine.biosynthesis)	7738 European	http://ftp.ebi.ac.uk/pub/databases/gwas/summary_statistics/GCST90027001-GCST90028000/GCST90027594/GCST90027594_buildGRCh37.tsv
GCST90027595	ebi-a-GCST90027595	Effect of host genetics on the gut microbiome in 7,738 participants of the Dutch Microbiome Project.	Gut bacterial pathway abundance (PWY.6703..preQ0.biosynthesis)	7738 European	http://ftp.ebi.ac.uk/pub/databases/gwas/summary_statistics/GCST90027001-GCST90028000/GCST90027595/GCST90027595_buildGRCh37.tsv
GCST90027596	ebi-a-GCST90027596	Effect of host genetics on the gut microbiome in 7,738 participants of the Dutch Microbiome Project.	Gut bacterial pathway abundance (PWY.6708..ubiquinol.8.biosynthesis..prokaryotic.)	7738 European	http://ftp.ebi.ac.uk/pub/databases/gwas/summary_statistics/GCST90027001-GCST90028000/GCST90027596/GCST90027596_buildGRCh37.tsv
GCST90027597	ebi-a-GCST90027597	Effect of host genetics on the gut microbiome in 7,738 participants of the Dutch Microbiome Project.	Gut bacterial pathway abundance (PWY.6731..starch.degradation.III)	7738 European	http://ftp.ebi.ac.uk/pub/databases/gwas/summary_statistics/GCST90027001-GCST90028000/GCST90027597/GCST90027597_buildGRCh37.tsv
GCST90027598	ebi-a-GCST90027598	Effect of host genetics on the gut microbiome in 7,738 participants of the Dutch Microbiome Project.	Gut bacterial pathway abundance (PWY.6737..starch.degradation.V)	7738 European	http://ftp.ebi.ac.uk/pub/databases/gwas/summary_statistics/GCST90027001-GCST90028000/GCST90027598/GCST90027598_buildGRCh37.tsv
GCST90027599	ebi-a-GCST90027599	Effect of host genetics on the gut microbiome in 7,738 participants of the Dutch Microbiome Project.	Gut bacterial pathway abundance (PWY.6823..molybdenum.cofactor.biosynthesis)	7738 European	http://ftp.ebi.ac.uk/pub/databases/gwas/summary_statistics/GCST90027001-GCST90028000/GCST90027599/GCST90027599_buildGRCh37.tsv
GCST90027600	ebi-a-GCST90027600	Effect of host genetics on the gut microbiome in 7,738 participants of the Dutch Microbiome Project.	Gut bacterial pathway abundance (PWY.6891..thiazole.biosynthesis.II..Bacillus.)	7738 European	http://ftp.ebi.ac.uk/pub/databases/gwas/summary_statistics/GCST90027001-GCST90028000/GCST90027600/GCST90027600_buildGRCh37.tsv
GCST90027601	ebi-a-GCST90027601	Effect of host genetics on the gut microbiome in 7,738 participants of the Dutch Microbiome Project.	Gut bacterial pathway abundance (PWY.6892..thiazole.biosynthesis.I..E..coli.)	7738 European	http://ftp.ebi.ac.uk/pub/databases/gwas/summary_statistics/GCST90027001-GCST90028000/GCST90027601/GCST90027601_buildGRCh37.tsv
GCST90027602	ebi-a-GCST90027602	Effect of host genetics on the gut microbiome in 7,738 participants of the Dutch Microbiome Project.	Gut bacterial pathway abundance (PWY.6897..thiamin.salvage.II)	7738 European	http://ftp.ebi.ac.uk/pub/databases/gwas/summary_statistics/GCST90027001-GCST90028000/GCST90027602/GCST90027602_buildGRCh37.tsv
GCST90027603	ebi-a-GCST90027603	Effect of host genetics on the gut microbiome in 7,738 participants of the Dutch Microbiome Project.	Gut bacterial pathway abundance (PWY.6901..superpathway.of.glucose.and.xylose.degradation)	7738 European	http://ftp.ebi.ac.uk/pub/databases/gwas/summary_statistics/GCST90027001-GCST90028000/GCST90027603/GCST90027603_buildGRCh37.tsv
GCST90027604	ebi-a-GCST90027604	Effect of host genetics on the gut microbiome in 7,738 participants of the Dutch Microbiome Project.	Gut bacterial pathway abundance (PWY.6969..TCA.cycle.V..2.oxoglutarate.ferredoxin.oxidoreductase.)	7738 European	http://ftp.ebi.ac.uk/pub/databases/gwas/summary_statistics/GCST90027001-GCST90028000/GCST90027604/GCST90027604_buildGRCh37.tsv
GCST90027605	ebi-a-GCST90027605	Effect of host genetics on the gut microbiome in 7,738 participants of the Dutch Microbiome Project.	Gut bacterial pathway abundance (PWY.7003..glycerol.degradation.to.butanol)	7738 European	http://ftp.ebi.ac.uk/pub/databases/gwas/summary_statistics/GCST90027001-GCST90028000/GCST90027605/GCST90027605_buildGRCh37.tsv
GCST90027606	ebi-a-GCST90027606	Effect of host genetics on the gut microbiome in 7,738 participants of the Dutch Microbiome Project.	Gut bacterial pathway abundance (PWY.7013..L.1.2.propanediol.degradation)	7738 European	http://ftp.ebi.ac.uk/pub/databases/gwas/summary_statistics/GCST90027001-GCST90028000/GCST90027606/GCST90027606_buildGRCh37.tsv
GCST90027607	ebi-a-GCST90027607	Effect of host genetics on the gut microbiome in 7,738 participants of the Dutch Microbiome Project.	Gut bacterial pathway abundance (PWY.7187..pyrimidine.deoxyribonucleotides.de.novo.biosynthesis.II)	7738 European	http://ftp.ebi.ac.uk/pub/databases/gwas/summary_statistics/GCST90027001-GCST90028000/GCST90027607/GCST90027607_buildGRCh37.tsv
GCST90027608	ebi-a-GCST90027608	Effect of host genetics on the gut microbiome in 7,738 participants of the Dutch Microbiome Project.	Gut bacterial pathway abundance (PWY.7196..superpathway.of.pyrimidine.ribonucleosides.salvage)	7738 European	http://ftp.ebi.ac.uk/pub/databases/gwas/summary_statistics/GCST90027001-GCST90028000/GCST90027608/GCST90027608_buildGRCh37.tsv
GCST90027609	ebi-a-GCST90027609	Effect of host genetics on the gut microbiome in 7,738 participants of the Dutch Microbiome Project.	Gut bacterial pathway abundance (PWY.7197..pyrimidine.deoxyribonucleotide.phosphorylation)	7738 European	http://ftp.ebi.ac.uk/pub/databases/gwas/summary_statistics/GCST90027001-GCST90028000/GCST90027609/GCST90027609_buildGRCh37.tsv
GCST90027610	ebi-a-GCST90027610	Effect of host genetics on the gut microbiome in 7,738 participants of the Dutch Microbiome Project.	Gut bacterial pathway abundance (PWY.7198..pyrimidine.deoxyribonucleotides.de.novo.biosynthesis.IV)	7738 European	http://ftp.ebi.ac.uk/pub/databases/gwas/summary_statistics/GCST90027001-GCST90028000/GCST90027610/GCST90027610_buildGRCh37.tsv
GCST90027611	ebi-a-GCST90027611	Effect of host genetics on the gut microbiome in 7,738 participants of the Dutch Microbiome Project.	Gut bacterial pathway abundance (PWY.7199..pyrimidine.deoxyribonucleosides.salvage)	7738 European	http://ftp.ebi.ac.uk/pub/databases/gwas/summary_statistics/GCST90027001-GCST90028000/GCST90027611/GCST90027611_buildGRCh37.tsv
GCST90027612	ebi-a-GCST90027612	Effect of host genetics on the gut microbiome in 7,738 participants of the Dutch Microbiome Project.	Gut bacterial pathway abundance (PWY.7209..superpathway.of.pyrimidine.ribonucleosides.degradation)	7738 European	http://ftp.ebi.ac.uk/pub/databases/gwas/summary_statistics/GCST90027001-GCST90028000/GCST90027612/GCST90027612_buildGRCh37.tsv
GCST90027613	ebi-a-GCST90027613	Effect of host genetics on the gut microbiome in 7,738 participants of the Dutch Microbiome Project.	Gut bacterial pathway abundance (PWY.7211..superpathway.of.pyrimidine.deoxyribonucleotides.de.novo.biosynthesis)	7738 European	http://ftp.ebi.ac.uk/pub/databases/gwas/summary_statistics/GCST90027001-GCST90028000/GCST90027613/GCST90027613_buildGRCh37.tsv
GCST90027614	ebi-a-GCST90027614	Effect of host genetics on the gut microbiome in 7,738 participants of the Dutch Microbiome Project.	Gut bacterial pathway abundance (PWY.7219..adenosine.ribonucleotides.de.novo.biosynthesis)	7738 European	http://ftp.ebi.ac.uk/pub/databases/gwas/summary_statistics/GCST90027001-GCST90028000/GCST90027614/GCST90027614_buildGRCh37.tsv
GCST90027615	ebi-a-GCST90027615	Effect of host genetics on the gut microbiome in 7,738 participants of the Dutch Microbiome Project.	Gut bacterial pathway abundance (PWY.7221..guanosine.ribonucleotides.de.novo.biosynthesis)	7738 European	http://ftp.ebi.ac.uk/pub/databases/gwas/summary_statistics/GCST90027001-GCST90028000/GCST90027615/GCST90027615_buildGRCh37.tsv
GCST90027616	ebi-a-GCST90027616	Effect of host genetics on the gut microbiome in 7,738 participants of the Dutch Microbiome Project.	Gut bacterial pathway abundance (PWY.7234..inosine.5..phosphate.biosynthesis.III)	7738 European	http://ftp.ebi.ac.uk/pub/databases/gwas/summary_statistics/GCST90027001-GCST90028000/GCST90027616/GCST90027616_buildGRCh37.tsv
GCST90027617	ebi-a-GCST90027617	Effect of host genetics on the gut microbiome in 7,738 participants of the Dutch Microbiome Project.	Gut bacterial pathway abundance (PWY.7237..myo...chiro..and.scillo.inositol.degradation)	7738 European	http://ftp.ebi.ac.uk/pub/databases/gwas/summary_statistics/GCST90027001-GCST90028000/GCST90027617/GCST90027617_buildGRCh37.tsv
GCST90027618	ebi-a-GCST90027618	Effect of host genetics on the gut microbiome in 7,738 participants of the Dutch Microbiome Project.	Gut bacterial pathway abundance (PWY.724..superpathway.of.L.lysine..L.threonine.and.L.methionine.biosynthesis.II)	7738 European	http://ftp.ebi.ac.uk/pub/databases/gwas/summary_statistics/GCST90027001-GCST90028000/GCST90027618/GCST90027618_buildGRCh37.tsv
GCST90027619	ebi-a-GCST90027619	Effect of host genetics on the gut microbiome in 7,738 participants of the Dutch Microbiome Project.	Gut bacterial pathway abundance (PWY.7254..TCA.cycle.VII..acetate.producers.)	7738 European	http://ftp.ebi.ac.uk/pub/databases/gwas/summary_statistics/GCST90027001-GCST90028000/GCST90027619/GCST90027619_buildGRCh37.tsv
GCST90027620	ebi-a-GCST90027620	Effect of host genetics on the gut microbiome in 7,738 participants of the Dutch Microbiome Project.	Gut bacterial pathway abundance (PWY.7315..dTDP.N.acetylthomosamine.biosynthesis)	7738 European	http://ftp.ebi.ac.uk/pub/databases/gwas/summary_statistics/GCST90027001-GCST90028000/GCST90027620/GCST90027620_buildGRCh37.tsv
GCST90027621	ebi-a-GCST90027621	Effect of host genetics on the gut microbiome in 7,738 participants of the Dutch Microbiome Project.	Gut bacterial pathway abundance (PWY.7323..superpathway.of.GDP.mannose.derived.O.antigen.building.blocks.biosynthesis)	7738 European	http://ftp.ebi.ac.uk/pub/databases/gwas/summary_statistics/GCST90027001-GCST90028000/GCST90027621/GCST90027621_buildGRCh37.tsv
GCST90027622	ebi-a-GCST90027622	Effect of host genetics on the gut microbiome in 7,738 participants of the Dutch Microbiome Project.	Gut bacterial pathway abundance (PWY.7328..superpathway.of.UDP.glucose.derived.O.antigen.building.blocks.biosynthesis)	7738 European	http://ftp.ebi.ac.uk/pub/databases/gwas/summary_statistics/GCST90027001-GCST90028000/GCST90027622/GCST90027622_buildGRCh37.tsv
GCST90027623	ebi-a-GCST90027623	Effect of host genetics on the gut microbiome in 7,738 participants of the Dutch Microbiome Project.	Gut bacterial pathway abundance (PWY.7371..1.4.dihydroxy.6.naphthoate.biosynthesis.II)	7738 European	http://ftp.ebi.ac.uk/pub/databases/gwas/summary_statistics/GCST90027001-GCST90028000/GCST90027623/GCST90027623_buildGRCh37.tsv
GCST90027624	ebi-a-GCST90027624	Effect of host genetics on the gut microbiome in 7,738 participants of the Dutch Microbiome Project.	Gut bacterial pathway abundance (PWY.7392..taxadiene.biosynthesis..engineered.)	7738 European	http://ftp.ebi.ac.uk/pub/databases/gwas/summary_statistics/GCST90027001-GCST90028000/GCST90027624/GCST90027624_buildGRCh37.tsv
GCST90027625	ebi-a-GCST90027625	Effect of host genetics on the gut microbiome in 7,738 participants of the Dutch Microbiome Project.	Gut bacterial pathway abundance (PWY.7400..L.arginine.biosynthesis.IV..archaebacteria.)	7738 European	http://ftp.ebi.ac.uk/pub/databases/gwas/summary_statistics/GCST90027001-GCST90028000/GCST90027625/GCST90027625_buildGRCh37.tsv
GCST90027626	ebi-a-GCST90027626	Effect of host genetics on the gut microbiome in 7,738 participants of the Dutch Microbiome Project.	Gut bacterial pathway abundance (PWY.7446..sulfoglycolysis)	7738 European	http://ftp.ebi.ac.uk/pub/databases/gwas/summary_statistics/GCST90027001-GCST90028000/GCST90027626/GCST90027626_buildGRCh37.tsv
GCST90027627	ebi-a-GCST90027627	Effect of host genetics on the gut microbiome in 7,738 participants of the Dutch Microbiome Project.	Gut bacterial pathway abundance (PWY.7456..mannan.degradation)	7738 European	http://ftp.ebi.ac.uk/pub/databases/gwas/summary_statistics/GCST90027001-GCST90028000/GCST90027627/GCST90027627_buildGRCh37.tsv
GCST90027628	ebi-a-GCST90027628	Effect of host genetics on the gut microbiome in 7,738 participants of the Dutch Microbiome Project.	Gut bacterial pathway abundance (PWY.841..superpathway.of.purine.nucleotides.de.novo.biosynthesis.I)	7738 European	http://ftp.ebi.ac.uk/pub/databases/gwas/summary_statistics/GCST90027001-GCST90028000/GCST90027628/GCST90027628_buildGRCh37.tsv
GCST90027629	ebi-a-GCST90027629	Effect of host genetics on the gut microbiome in 7,738 participants of the Dutch Microbiome Project.	Gut bacterial pathway abundance (PWY_ARG.POLYAMINE.SYN..superpathway.of.arginine.and.polyamine.biosynthesis)	7738 European	http://ftp.ebi.ac.uk/pub/databases/gwas/summary_statistics/GCST90027001-GCST90028000/GCST90027629/GCST90027629_buildGRCh37.tsv
GCST90027630	ebi-a-GCST90027630	Effect of host genetics on the gut microbiome in 7,738 participants of the Dutch Microbiome Project.	Gut bacterial pathway abundance (PWY_GLYCOLYSIS.E.D..superpathway.of.glycolysis.and.Entner.Doudoroff)	7738 European	http://ftp.ebi.ac.uk/pub/databases/gwas/summary_statistics/GCST90027001-GCST90028000/GCST90027630/GCST90027630_buildGRCh37.tsv
GCST90027631	ebi-a-GCST90027631	Effect of host genetics on the gut microbiome in 7,738 participants of the Dutch Microbiome Project.	Gut bacterial pathway abundance (PWY_GLYCOLYSIS..glycolysis.I..from.glucose.6.phosphate.)	7738 European	http://ftp.ebi.ac.uk/pub/databases/gwas/summary_statistics/GCST90027001-GCST90028000/GCST90027631/GCST90027631_buildGRCh37.tsv
GCST90027632	ebi-a-GCST90027632	Effect of host genetics on the gut microbiome in 7,738 participants of the Dutch Microbiome Project.	Gut bacterial pathway abundance (PWY_GLYOXYLATE.BYPASS..glyoxylate.cycle)	7738 European	http://ftp.ebi.ac.uk/pub/databases/gwas/summary_statistics/GCST90027001-GCST90028000/GCST90027632/GCST90027632_buildGRCh37.tsv
GCST90027633	ebi-a-GCST90027633	Effect of host genetics on the gut microbiome in 7,738 participants of the Dutch Microbiome Project.	Gut bacterial pathway abundance (PWY_HEME.BIOSYNTHESIS.II..heme.biosynthesis.I..aerobic.)	7738 European	http://ftp.ebi.ac.uk/pub/databases/gwas/summary_statistics/GCST90027001-GCST90028000/GCST90027633/GCST90027633_buildGRCh37.tsv
GCST90027634	ebi-a-GCST90027634	Effect of host genetics on the gut microbiome in 7,738 participants of the Dutch Microbiome Project.	Gut bacterial pathway abundance (PWY_NAD.BIOSYNTHESIS.II..NAD.salvage.pathway.II)	7738 European	http://ftp.ebi.ac.uk/pub/databases/gwas/summary_statistics/GCST90027001-GCST90028000/GCST90027634/GCST90027634_buildGRCh37.tsv
GCST90027635	ebi-a-GCST90027635	Effect of host genetics on the gut microbiome in 7,738 participants of the Dutch Microbiome Project.	Gut bacterial pathway abundance (PWY_REDCITCYC..TCA.cycle.VIII..helicobacter.)	7738 European	http://ftp.ebi.ac.uk/pub/databases/gwas/summary_statistics/GCST90027001-GCST90028000/GCST90027635/GCST90027635_buildGRCh37.tsv
GCST90027636	ebi-a-GCST90027636	Effect of host genetics on the gut microbiome in 7,738 participants of the Dutch Microbiome Project.	Gut bacterial pathway abundance (PWY_TCA.GLYOX.BYPASS..superpathway.of.glyoxylate.bypass.and.TCA)	7738 European	http://ftp.ebi.ac.uk/pub/databases/gwas/summary_statistics/GCST90027001-GCST90028000/GCST90027636/GCST90027636_buildGRCh37.tsv
GCST90027637	ebi-a-GCST90027637	Effect of host genetics on the gut microbiome in 7,738 participants of the Dutch Microbiome Project.	Gut bacterial pathway abundance (PYRIDNUCSAL.PWY..NAD.salvage.pathway.I)	7738 European	http://ftp.ebi.ac.uk/pub/databases/gwas/summary_statistics/GCST90027001-GCST90028000/GCST90027637/GCST90027637_buildGRCh37.tsv
GCST90027638	ebi-a-GCST90027638	Effect of host genetics on the gut microbiome in 7,738 participants of the Dutch Microbiome Project.	Gut bacterial pathway abundance (PYRIDNUCSYN.PWY..NAD.biosynthesis.I..from.aspartate.)	7738 European	http://ftp.ebi.ac.uk/pub/databases/gwas/summary_statistics/GCST90027001-GCST90028000/GCST90027638/GCST90027638_buildGRCh37.tsv
GCST90027639	ebi-a-GCST90027639	Effect of host genetics on the gut microbiome in 7,738 participants of the Dutch Microbiome Project.	Gut bacterial pathway abundance (PYRIDOXSYN.PWY..pyridoxal.5..phosphate.biosynthesis.I)	7738 European	http://ftp.ebi.ac.uk/pub/databases/gwas/summary_statistics/GCST90027001-GCST90028000/GCST90027639/GCST90027639_buildGRCh37.tsv
GCST90027640	ebi-a-GCST90027640	Effect of host genetics on the gut microbiome in 7,738 participants of the Dutch Microbiome Project.	Gut bacterial pathway abundance (RHAMCAT.PWY..L.rhamnose.degradation.I)	7738 European	http://ftp.ebi.ac.uk/pub/databases/gwas/summary_statistics/GCST90027001-GCST90028000/GCST90027640/GCST90027640_buildGRCh37.tsv
GCST90027641	ebi-a-GCST90027641	Effect of host genetics on the gut microbiome in 7,738 participants of the Dutch Microbiome Project.	Gut bacterial pathway abundance (RIBOSYN2.PWY..flavin.biosynthesis.I..bacteria.and.plants.)	7738 European	http://ftp.ebi.ac.uk/pub/databases/gwas/summary_statistics/GCST90027001-GCST90028000/GCST90027641/GCST90027641_buildGRCh37.tsv
GCST90027642	ebi-a-GCST90027642	Effect of host genetics on the gut microbiome in 7,738 participants of the Dutch Microbiome Project.	Gut bacterial pathway abundance (SER.GLYSYN.PWY..superpathway.of.L.serine.and.glycine.biosynthesis.I)	7738 European	http://ftp.ebi.ac.uk/pub/databases/gwas/summary_statistics/GCST90027001-GCST90028000/GCST90027642/GCST90027642_buildGRCh37.tsv
GCST90027643	ebi-a-GCST90027643	Effect of host genetics on the gut microbiome in 7,738 participants of the Dutch Microbiome Project.	Gut bacterial pathway abundance (SO4ASSIM.PWY..sulfate.reduction.I..assimilatory.)	7738 European	http://ftp.ebi.ac.uk/pub/databases/gwas/summary_statistics/GCST90027001-GCST90028000/GCST90027643/GCST90027643_buildGRCh37.tsv
GCST90027644	ebi-a-GCST90027644	Effect of host genetics on the gut microbiome in 7,738 participants of the Dutch Microbiome Project.	Gut bacterial pathway abundance (SULFATE.CYS.PWY..superpathway.of.sulfate.assimilation.and.cysteine.biosynthesis)	7738 European	http://ftp.ebi.ac.uk/pub/databases/gwas/summary_statistics/GCST90027001-GCST90028000/GCST90027644/GCST90027644_buildGRCh37.tsv
GCST90027645	ebi-a-GCST90027645	Effect of host genetics on the gut microbiome in 7,738 participants of the Dutch Microbiome Project.	Gut bacterial pathway abundance (THRESYN.PWY..superpathway.of.L.threonine.biosynthesis)	7738 European	http://ftp.ebi.ac.uk/pub/databases/gwas/summary_statistics/GCST90027001-GCST90028000/GCST90027645/GCST90027645_buildGRCh37.tsv
GCST90027646	ebi-a-GCST90027646	Effect of host genetics on the gut microbiome in 7,738 participants of the Dutch Microbiome Project.	Gut bacterial pathway abundance (TRNA.CHARGING.PWY..tRNA.charging)	7738 European	http://ftp.ebi.ac.uk/pub/databases/gwas/summary_statistics/GCST90027001-GCST90028000/GCST90027646/GCST90027646_buildGRCh37.tsv
GCST90027647	ebi-a-GCST90027647	Effect of host genetics on the gut microbiome in 7,738 participants of the Dutch Microbiome Project.	Gut bacterial pathway abundance (TRPSYN.PWY..L.tryptophan.biosynthesis)	7738 European	http://ftp.ebi.ac.uk/pub/databases/gwas/summary_statistics/GCST90027001-GCST90028000/GCST90027647/GCST90027647_buildGRCh37.tsv
GCST90027648	ebi-a-GCST90027648	Effect of host genetics on the gut microbiome in 7,738 participants of the Dutch Microbiome Project.	Gut bacterial pathway abundance (UBISYN.PWY..superpathway.of.ubiquinol.8.biosynthesis..prokaryotic.)	7738 European	http://ftp.ebi.ac.uk/pub/databases/gwas/summary_statistics/GCST90027001-GCST90028000/GCST90027648/GCST90027648_buildGRCh37.tsv
GCST90027649	ebi-a-GCST90027649	Effect of host genetics on the gut microbiome in 7,738 participants of the Dutch Microbiome Project.	Gut bacterial pathway abundance (UDPNAGSYN.PWY..UDP.N.acetyl.D.glucosamine.biosynthesis.I)	7738 European	http://ftp.ebi.ac.uk/pub/databases/gwas/summary_statistics/GCST90027001-GCST90028000/GCST90027649/GCST90027649_buildGRCh37.tsv
GCST90027650	ebi-a-GCST90027650	Effect of host genetics on the gut microbiome in 7,738 participants of the Dutch Microbiome Project.	Gut bacterial pathway abundance (X1CMET2.PWY..N10.formyl.tetrahydrofolate.biosynthesis)	7738 European	http://ftp.ebi.ac.uk/pub/databases/gwas/summary_statistics/GCST90027001-GCST90028000/GCST90027650/GCST90027650_buildGRCh37.tsv
GCST90027651	ebi-a-GCST90027651	Effect of host genetics on the gut microbiome in 7,738 participants of the Dutch Microbiome Project.	Gut microbiota abundance (k_Bacteria.p_Actinobacteria.c_Actinobacteria)	7738 European	http://ftp.ebi.ac.uk/pub/databases/gwas/summary_statistics/GCST90027001-GCST90028000/GCST90027651/GCST90027651_buildGRCh37.tsv
GCST90027652	ebi-a-GCST90027652	Effect of host genetics on the gut microbiome in 7,738 participants of the Dutch Microbiome Project.	Gut microbiota abundance (k_Bacteria.p_Bacteroidetes.c_Bacteroidia)	7738 European	http://ftp.ebi.ac.uk/pub/databases/gwas/summary_statistics/GCST90027001-GCST90028000/GCST90027652/GCST90027652_buildGRCh37.tsv
GCST90027653	ebi-a-GCST90027653	Effect of host genetics on the gut microbiome in 7,738 participants of the Dutch Microbiome Project.	Gut microbiota abundance (k_Bacteria.p_Firmicutes.c_Bacilli)	7738 European	http://ftp.ebi.ac.uk/pub/databases/gwas/summary_statistics/GCST90027001-GCST90028000/GCST90027653/GCST90027653_buildGRCh37.tsv
GCST90027654	ebi-a-GCST90027654	Effect of host genetics on the gut microbiome in 7,738 participants of the Dutch Microbiome Project.	Gut microbiota abundance (k_Bacteria.p_Firmicutes.c_Clostridia)	7738 European	http://ftp.ebi.ac.uk/pub/databases/gwas/summary_statistics/GCST90027001-GCST90028000/GCST90027654/GCST90027654_buildGRCh37.tsv
GCST90027655	ebi-a-GCST90027655	Effect of host genetics on the gut microbiome in 7,738 participants of the Dutch Microbiome Project.	Gut microbiota abundance (k_Bacteria.p_Firmicutes.c_Erysipelotrichia)	7738 European	http://ftp.ebi.ac.uk/pub/databases/gwas/summary_statistics/GCST90027001-GCST90028000/GCST90027655/GCST90027655_buildGRCh37.tsv
GCST90027656	ebi-a-GCST90027656	Effect of host genetics on the gut microbiome in 7,738 participants of the Dutch Microbiome Project.	Gut microbiota abundance (k_Bacteria.p_Firmicutes.c_Negativicutes)	7738 European	http://ftp.ebi.ac.uk/pub/databases/gwas/summary_statistics/GCST90027001-GCST90028000/GCST90027656/GCST90027656_buildGRCh37.tsv
GCST90027657	ebi-a-GCST90027657	Effect of host genetics on the gut microbiome in 7,738 participants of the Dutch Microbiome Project.	Gut microbiota abundance (k_Bacteria.p_Proteobacteria.c_Betaproteobacteria)	7738 European	http://ftp.ebi.ac.uk/pub/databases/gwas/summary_statistics/GCST90027001-GCST90028000/GCST90027657/GCST90027657_buildGRCh37.tsv
GCST90027658	ebi-a-GCST90027658	Effect of host genetics on the gut microbiome in 7,738 participants of the Dutch Microbiome Project.	Gut microbiota abundance (k_Bacteria.p_Proteobacteria.c_Deltaproteobacteria)	7738 European	http://ftp.ebi.ac.uk/pub/databases/gwas/summary_statistics/GCST90027001-GCST90028000/GCST90027658/GCST90027658_buildGRCh37.tsv
GCST90027659	ebi-a-GCST90027659	Effect of host genetics on the gut microbiome in 7,738 participants of the Dutch Microbiome Project.	Gut microbiota abundance (k_Bacteria.p_Proteobacteria.c_Gammaproteobacteria)	7738 European	http://ftp.ebi.ac.uk/pub/databases/gwas/summary_statistics/GCST90027001-GCST90028000/GCST90027659/GCST90027659_buildGRCh37.tsv
GCST90027660	ebi-a-GCST90027660	Effect of host genetics on the gut microbiome in 7,738 participants of the Dutch Microbiome Project.	Gut microbiota abundance (k_Bacteria.p_Verrucomicrobia.c_Verrucomicrobiae)	7738 European	http://ftp.ebi.ac.uk/pub/databases/gwas/summary_statistics/GCST90027001-GCST90028000/GCST90027660/GCST90027660_buildGRCh37.tsv
GCST90027661	ebi-a-GCST90027661	Effect of host genetics on the gut microbiome in 7,738 participants of the Dutch Microbiome Project.	Gut microbiota abundance (k_Bacteria.p_Actinobacteria.c_Actinobacteria.o_Actinomycetales.f_Micrococcaceae)	7738 European	http://ftp.ebi.ac.uk/pub/databases/gwas/summary_statistics/GCST90027001-GCST90028000/GCST90027661/GCST90027661_buildGRCh37.tsv
GCST90027662	ebi-a-GCST90027662	Effect of host genetics on the gut microbiome in 7,738 participants of the Dutch Microbiome Project.	Gut microbiota abundance (k_Bacteria.p_Actinobacteria.c_Actinobacteria.o_Bifidobacteriales.f_Bifidobacteriaceae)	7738 European	http://ftp.ebi.ac.uk/pub/databases/gwas/summary_statistics/GCST90027001-GCST90028000/GCST90027662/GCST90027662_buildGRCh37.tsv
GCST90027663	ebi-a-GCST90027663	Effect of host genetics on the gut microbiome in 7,738 participants of the Dutch Microbiome Project.	Gut microbiota abundance (k_Bacteria.p_Actinobacteria.c_Actinobacteria.o_Coriobacteriales.f_Coriobacteriaceae)	7738 European	http://ftp.ebi.ac.uk/pub/databases/gwas/summary_statistics/GCST90027001-GCST90028000/GCST90027663/GCST90027663_buildGRCh37.tsv
GCST90027664	ebi-a-GCST90027664	Effect of host genetics on the gut microbiome in 7,738 participants of the Dutch Microbiome Project.	Gut microbiota abundance (k_Bacteria.p_Bacteroidetes.c_Bacteroidia.o_Bacteroidales.f_Bacteroidaceae)	7738 European	http://ftp.ebi.ac.uk/pub/databases/gwas/summary_statistics/GCST90027001-GCST90028000/GCST90027664/GCST90027664_buildGRCh37.tsv
GCST90027665	ebi-a-GCST90027665	Effect of host genetics on the gut microbiome in 7,738 participants of the Dutch Microbiome Project.	Gut microbiota abundance (k_Bacteria.p_Bacteroidetes.c_Bacteroidia.o_Bacteroidales.f_Bacteroidales_noname)	7738 European	http://ftp.ebi.ac.uk/pub/databases/gwas/summary_statistics/GCST90027001-GCST90028000/GCST90027665/GCST90027665_buildGRCh37.tsv
GCST90027666	ebi-a-GCST90027666	Effect of host genetics on the gut microbiome in 7,738 participants of the Dutch Microbiome Project.	Gut microbiota abundance (k_Bacteria.p_Bacteroidetes.c_Bacteroidia.o_Bacteroidales.f_Porphyromonadaceae)	7738 European	http://ftp.ebi.ac.uk/pub/databases/gwas/summary_statistics/GCST90027001-GCST90028000/GCST90027666/GCST90027666_buildGRCh37.tsv
GCST90027667	ebi-a-GCST90027667	Effect of host genetics on the gut microbiome in 7,738 participants of the Dutch Microbiome Project.	Gut microbiota abundance (k_Bacteria.p_Bacteroidetes.c_Bacteroidia.o_Bacteroidales.f_Prevotellaceae)	7738 European	http://ftp.ebi.ac.uk/pub/databases/gwas/summary_statistics/GCST90027001-GCST90028000/GCST90027667/GCST90027667_buildGRCh37.tsv
GCST90027668	ebi-a-GCST90027668	Effect of host genetics on the gut microbiome in 7,738 participants of the Dutch Microbiome Project.	Gut microbiota abundance (k_Bacteria.p_Bacteroidetes.c_Bacteroidia.o_Bacteroidales.f_Rikenellaceae)	7738 European	http://ftp.ebi.ac.uk/pub/databases/gwas/summary_statistics/GCST90027001-GCST90028000/GCST90027668/GCST90027668_buildGRCh37.tsv
GCST90027669	ebi-a-GCST90027669	Effect of host genetics on the gut microbiome in 7,738 participants of the Dutch Microbiome Project.	Gut microbiota abundance (k_Bacteria.p_Firmicutes.c_Bacilli.o_Lactobacillales.f_Lactobacillaceae)	7738 European	http://ftp.ebi.ac.uk/pub/databases/gwas/summary_statistics/GCST90027001-GCST90028000/GCST90027669/GCST90027669_buildGRCh37.tsv
GCST90027670	ebi-a-GCST90027670	Effect of host genetics on the gut microbiome in 7,738 participants of the Dutch Microbiome Project.	Gut microbiota abundance (k_Bacteria.p_Firmicutes.c_Bacilli.o_Lactobacillales.f_Streptococcaceae)	7738 European	http://ftp.ebi.ac.uk/pub/databases/gwas/summary_statistics/GCST90027001-GCST90028000/GCST90027670/GCST90027670_buildGRCh37.tsv
GCST90027671	ebi-a-GCST90027671	Effect of host genetics on the gut microbiome in 7,738 participants of the Dutch Microbiome Project.	Gut microbiota abundance (k_Bacteria.p_Firmicutes.c_Clostridia.o_Clostridiales.f_Clostridiaceae)	7738 European	http://ftp.ebi.ac.uk/pub/databases/gwas/summary_statistics/GCST90027001-GCST90028000/GCST90027671/GCST90027671_buildGRCh37.tsv
GCST90027672	ebi-a-GCST90027672	Effect of host genetics on the gut microbiome in 7,738 participants of the Dutch Microbiome Project.	Gut microbiota abundance (k_Bacteria.p_Firmicutes.c_Clostridia.o_Clostridiales.f_Clostridiales_noname)	7738 European	http://ftp.ebi.ac.uk/pub/databases/gwas/summary_statistics/GCST90027001-GCST90028000/GCST90027672/GCST90027672_buildGRCh37.tsv
GCST90027673	ebi-a-GCST90027673	Effect of host genetics on the gut microbiome in 7,738 participants of the Dutch Microbiome Project.	Gut microbiota abundance (k_Bacteria.p_Firmicutes.c_Clostridia.o_Clostridiales.f_Eubacteriaceae)	7738 European	http://ftp.ebi.ac.uk/pub/databases/gwas/summary_statistics/GCST90027001-GCST90028000/GCST90027673/GCST90027673_buildGRCh37.tsv
GCST90027674	ebi-a-GCST90027674	Effect of host genetics on the gut microbiome in 7,738 participants of the Dutch Microbiome Project.	Gut microbiota abundance (k_Bacteria.p_Firmicutes.c_Clostridia.o_Clostridiales.f_Lachnospiraceae)	7738 European	http://ftp.ebi.ac.uk/pub/databases/gwas/summary_statistics/GCST90027001-GCST90028000/GCST90027674/GCST90027674_buildGRCh37.tsv
GCST90027675	ebi-a-GCST90027675	Effect of host genetics on the gut microbiome in 7,738 participants of the Dutch Microbiome Project.	Gut microbiota abundance (k_Bacteria.p_Firmicutes.c_Clostridia.o_Clostridiales.f_Oscillospiraceae)	7738 European	http://ftp.ebi.ac.uk/pub/databases/gwas/summary_statistics/GCST90027001-GCST90028000/GCST90027675/GCST90027675_buildGRCh37.tsv
GCST90027676	ebi-a-GCST90027676	Effect of host genetics on the gut microbiome in 7,738 participants of the Dutch Microbiome Project.	Gut microbiota abundance (k_Bacteria.p_Firmicutes.c_Clostridia.o_Clostridiales.f_Ruminococcaceae)	7738 European	http://ftp.ebi.ac.uk/pub/databases/gwas/summary_statistics/GCST90027001-GCST90028000/GCST90027676/GCST90027676_buildGRCh37.tsv
GCST90027677	ebi-a-GCST90027677	Effect of host genetics on the gut microbiome in 7,738 participants of the Dutch Microbiome Project.	Gut microbiota abundance (k_Bacteria.p_Firmicutes.c_Erysipelotrichia.o_Erysipelotrichales.f_Erysipelotrichaceae)	7738 European	http://ftp.ebi.ac.uk/pub/databases/gwas/summary_statistics/GCST90027001-GCST90028000/GCST90027677/GCST90027677_buildGRCh37.tsv
GCST90027678	ebi-a-GCST90027678	Effect of host genetics on the gut microbiome in 7,738 participants of the Dutch Microbiome Project.	Gut microbiota abundance (k_Bacteria.p_Firmicutes.c_Negativicutes.o_Selenomonadales.f_Acidaminococcaceae)	7738 European	http://ftp.ebi.ac.uk/pub/databases/gwas/summary_statistics/GCST90027001-GCST90028000/GCST90027678/GCST90027678_buildGRCh37.tsv
GCST90027679	ebi-a-GCST90027679	Effect of host genetics on the gut microbiome in 7,738 participants of the Dutch Microbiome Project.	Gut microbiota abundance (k_Bacteria.p_Firmicutes.c_Negativicutes.o_Selenomonadales.f_Veillonellaceae)	7738 European	http://ftp.ebi.ac.uk/pub/databases/gwas/summary_statistics/GCST90027001-GCST90028000/GCST90027679/GCST90027679_buildGRCh37.tsv
GCST90027680	ebi-a-GCST90027680	Effect of host genetics on the gut microbiome in 7,738 participants of the Dutch Microbiome Project.	Gut microbiota abundance (k_Bacteria.p_Proteobacteria.c_Betaproteobacteria.o_Burkholderiales.f_Burkholderiales_noname)	7738 European	http://ftp.ebi.ac.uk/pub/databases/gwas/summary_statistics/GCST90027001-GCST90028000/GCST90027680/GCST90027680_buildGRCh37.tsv
GCST90027681	ebi-a-GCST90027681	Effect of host genetics on the gut microbiome in 7,738 participants of the Dutch Microbiome Project.	Gut microbiota abundance (k_Bacteria.p_Proteobacteria.c_Betaproteobacteria.o_Burkholderiales.f_Oxalobacteraceae)	7738 European	http://ftp.ebi.ac.uk/pub/databases/gwas/summary_statistics/GCST90027001-GCST90028000/GCST90027681/GCST90027681_buildGRCh37.tsv
GCST90027682	ebi-a-GCST90027682	Effect of host genetics on the gut microbiome in 7,738 participants of the Dutch Microbiome Project.	Gut microbiota abundance (k_Bacteria.p_Proteobacteria.c_Betaproteobacteria.o_Burkholderiales.f_Sutterellaceae)	7738 European	http://ftp.ebi.ac.uk/pub/databases/gwas/summary_statistics/GCST90027001-GCST90028000/GCST90027682/GCST90027682_buildGRCh37.tsv
GCST90027683	ebi-a-GCST90027683	Effect of host genetics on the gut microbiome in 7,738 participants of the Dutch Microbiome Project.	Gut microbiota abundance (k_Bacteria.p_Proteobacteria.c_Deltaproteobacteria.o_Desulfovibrionales.f_Desulfovibrionaceae)	7738 European	http://ftp.ebi.ac.uk/pub/databases/gwas/summary_statistics/GCST90027001-GCST90028000/GCST90027683/GCST90027683_buildGRCh37.tsv
GCST90027684	ebi-a-GCST90027684	Effect of host genetics on the gut microbiome in 7,738 participants of the Dutch Microbiome Project.	Gut microbiota abundance (k_Bacteria.p_Proteobacteria.c_Gammaproteobacteria.o_Enterobacteriales.f_Enterobacteriaceae)	7738 European	http://ftp.ebi.ac.uk/pub/databases/gwas/summary_statistics/GCST90027001-GCST90028000/GCST90027684/GCST90027684_buildGRCh37.tsv
GCST90027685	ebi-a-GCST90027685	Effect of host genetics on the gut microbiome in 7,738 participants of the Dutch Microbiome Project.	Gut microbiota abundance (k_Bacteria.p_Proteobacteria.c_Gammaproteobacteria.o_Pasteurellales.f_Pasteurellaceae)	7738 European	http://ftp.ebi.ac.uk/pub/databases/gwas/summary_statistics/GCST90027001-GCST90028000/GCST90027685/GCST90027685_buildGRCh37.tsv
GCST90027686	ebi-a-GCST90027686	Effect of host genetics on the gut microbiome in 7,738 participants of the Dutch Microbiome Project.	Gut microbiota abundance (k_Bacteria.p_Verrucomicrobia.c_Verrucomicrobiae.o_Verrucomicrobiales.f_Verrucomicrobiaceae)	7738 European	http://ftp.ebi.ac.uk/pub/databases/gwas/summary_statistics/GCST90027001-GCST90028000/GCST90027686/GCST90027686_buildGRCh37.tsv
GCST90027687	ebi-a-GCST90027687	Effect of host genetics on the gut microbiome in 7,738 participants of the Dutch Microbiome Project.	Gut microbiota abundance (k_Bacteria.p_Actinobacteria.c_Actinobacteria.o_Actinomycetales.f_Micrococcaceae.g_Rothia)	7738 European	http://ftp.ebi.ac.uk/pub/databases/gwas/summary_statistics/GCST90027001-GCST90028000/GCST90027687/GCST90027687_buildGRCh37.tsv
GCST90027688	ebi-a-GCST90027688	Effect of host genetics on the gut microbiome in 7,738 participants of the Dutch Microbiome Project.	Gut microbiota abundance (k_Bacteria.p_Actinobacteria.c_Actinobacteria.o_Bifidobacteriales.f_Bifidobacteriaceae.g_Bifidobacterium)	7738 European	http://ftp.ebi.ac.uk/pub/databases/gwas/summary_statistics/GCST90027001-GCST90028000/GCST90027688/GCST90027688_buildGRCh37.tsv
GCST90027689	ebi-a-GCST90027689	Effect of host genetics on the gut microbiome in 7,738 participants of the Dutch Microbiome Project.	Gut microbiota abundance (k_Bacteria.p_Actinobacteria.c_Actinobacteria.o_Coriobacteriales.f_Coriobacteriaceae.g_Adlercreutzia)	7738 European	http://ftp.ebi.ac.uk/pub/databases/gwas/summary_statistics/GCST90027001-GCST90028000/GCST90027689/GCST90027689_buildGRCh37.tsv
GCST90027690	ebi-a-GCST90027690	Effect of host genetics on the gut microbiome in 7,738 participants of the Dutch Microbiome Project.	Gut microbiota abundance (k_Bacteria.p_Actinobacteria.c_Actinobacteria.o_Coriobacteriales.f_Coriobacteriaceae.g_Collinsella)	7738 European	http://ftp.ebi.ac.uk/pub/databases/gwas/summary_statistics/GCST90027001-GCST90028000/GCST90027690/GCST90027690_buildGRCh37.tsv
GCST90027691	ebi-a-GCST90027691	Effect of host genetics on the gut microbiome in 7,738 participants of the Dutch Microbiome Project.	Gut microbiota abundance (k_Bacteria.p_Actinobacteria.c_Actinobacteria.o_Coriobacteriales.f_Coriobacteriaceae.g_Eggerthella)	7738 European	http://ftp.ebi.ac.uk/pub/databases/gwas/summary_statistics/GCST90027001-GCST90028000/GCST90027691/GCST90027691_buildGRCh37.tsv
GCST90027692	ebi-a-GCST90027692	Effect of host genetics on the gut microbiome in 7,738 participants of the Dutch Microbiome Project.	Gut microbiota abundance (k_Bacteria.p_Actinobacteria.c_Actinobacteria.o_Coriobacteriales.f_Coriobacteriaceae.g_Gordonibacter)	7738 European	http://ftp.ebi.ac.uk/pub/databases/gwas/summary_statistics/GCST90027001-GCST90028000/GCST90027692/GCST90027692_buildGRCh37.tsv
GCST90027693	ebi-a-GCST90027693	Effect of host genetics on the gut microbiome in 7,738 participants of the Dutch Microbiome Project.	Gut microbiota abundance (k_Bacteria.p_Bacteroidetes.c_Bacteroidia.o_Bacteroidales.f_Bacteroidaceae.g_Bacteroides)	7738 European	http://ftp.ebi.ac.uk/pub/databases/gwas/summary_statistics/GCST90027001-GCST90028000/GCST90027693/GCST90027693_buildGRCh37.tsv
GCST90027694	ebi-a-GCST90027694	Effect of host genetics on the gut microbiome in 7,738 participants of the Dutch Microbiome Project.	Gut microbiota abundance (k_Bacteria.p_Bacteroidetes.c_Bacteroidia.o_Bacteroidales.f_Bacteroidales_noname.g_Bacteroidales_noname)	7738 European	http://ftp.ebi.ac.uk/pub/databases/gwas/summary_statistics/GCST90027001-GCST90028000/GCST90027694/GCST90027694_buildGRCh37.tsv
GCST90027695	ebi-a-GCST90027695	Effect of host genetics on the gut microbiome in 7,738 participants of the Dutch Microbiome Project.	Gut microbiota abundance (k_Bacteria.p_Bacteroidetes.c_Bacteroidia.o_Bacteroidales.f_Porphyromonadaceae.g_Barnesiella)	7738 European	http://ftp.ebi.ac.uk/pub/databases/gwas/summary_statistics/GCST90027001-GCST90028000/GCST90027695/GCST90027695_buildGRCh37.tsv
GCST90027696	ebi-a-GCST90027696	Effect of host genetics on the gut microbiome in 7,738 participants of the Dutch Microbiome Project.	Gut microbiota abundance (k_Bacteria.p_Bacteroidetes.c_Bacteroidia.o_Bacteroidales.f_Porphyromonadaceae.g_Coprobacter)	7738 European	http://ftp.ebi.ac.uk/pub/databases/gwas/summary_statistics/GCST90027001-GCST90028000/GCST90027696/GCST90027696_buildGRCh37.tsv
GCST90027697	ebi-a-GCST90027697	Effect of host genetics on the gut microbiome in 7,738 participants of the Dutch Microbiome Project.	Gut microbiota abundance (k_Bacteria.p_Bacteroidetes.c_Bacteroidia.o_Bacteroidales.f_Porphyromonadaceae.g_Odoribacter)	7738 European	http://ftp.ebi.ac.uk/pub/databases/gwas/summary_statistics/GCST90027001-GCST90028000/GCST90027697/GCST90027697_buildGRCh37.tsv
GCST90027698	ebi-a-GCST90027698	Effect of host genetics on the gut microbiome in 7,738 participants of the Dutch Microbiome Project.	Gut microbiota abundance (k_Bacteria.p_Bacteroidetes.c_Bacteroidia.o_Bacteroidales.f_Porphyromonadaceae.g_Parabacteroides)	7738 European	http://ftp.ebi.ac.uk/pub/databases/gwas/summary_statistics/GCST90027001-GCST90028000/GCST90027698/GCST90027698_buildGRCh37.tsv
GCST90027699	ebi-a-GCST90027699	Effect of host genetics on the gut microbiome in 7,738 participants of the Dutch Microbiome Project.	Gut microbiota abundance (k_Bacteria.p_Bacteroidetes.c_Bacteroidia.o_Bacteroidales.f_Prevotellaceae.g_Paraprevotella)	7738 European	http://ftp.ebi.ac.uk/pub/databases/gwas/summary_statistics/GCST90027001-GCST90028000/GCST90027699/GCST90027699_buildGRCh37.tsv
GCST90027700	ebi-a-GCST90027700	Effect of host genetics on the gut microbiome in 7,738 participants of the Dutch Microbiome Project.	Gut microbiota abundance (k_Bacteria.p_Bacteroidetes.c_Bacteroidia.o_Bacteroidales.f_Prevotellaceae.g_Prevotella)	7738 European	http://ftp.ebi.ac.uk/pub/databases/gwas/summary_statistics/GCST90027001-GCST90028000/GCST90027700/GCST90027700_buildGRCh37.tsv
GCST90027701	ebi-a-GCST90027701	Effect of host genetics on the gut microbiome in 7,738 participants of the Dutch Microbiome Project.	Gut microbiota abundance (k_Bacteria.p_Bacteroidetes.c_Bacteroidia.o_Bacteroidales.f_Rikenellaceae.g_Alistipes)	7738 European	http://ftp.ebi.ac.uk/pub/databases/gwas/summary_statistics/GCST90027001-GCST90028000/GCST90027701/GCST90027701_buildGRCh37.tsv
GCST90027702	ebi-a-GCST90027702	Effect of host genetics on the gut microbiome in 7,738 participants of the Dutch Microbiome Project.	Gut microbiota abundance (k_Bacteria.p_Firmicutes.c_Bacilli.o_Lactobacillales.f_Lactobacillaceae.g_Lactobacillus)	7738 European	http://ftp.ebi.ac.uk/pub/databases/gwas/summary_statistics/GCST90027001-GCST90028000/GCST90027702/GCST90027702_buildGRCh37.tsv
GCST90027703	ebi-a-GCST90027703	Effect of host genetics on the gut microbiome in 7,738 participants of the Dutch Microbiome Project.	Gut microbiota abundance (k_Bacteria.p_Firmicutes.c_Bacilli.o_Lactobacillales.f_Streptococcaceae.g_Streptococcus)	7738 European	http://ftp.ebi.ac.uk/pub/databases/gwas/summary_statistics/GCST90027001-GCST90028000/GCST90027703/GCST90027703_buildGRCh37.tsv
GCST90027704	ebi-a-GCST90027704	Effect of host genetics on the gut microbiome in 7,738 participants of the Dutch Microbiome Project.	Gut microbiota abundance (k_Bacteria.p_Firmicutes.c_Clostridia.o_Clostridiales.f_Clostridiaceae.g_Clostridium)	7738 European	http://ftp.ebi.ac.uk/pub/databases/gwas/summary_statistics/GCST90027001-GCST90028000/GCST90027704/GCST90027704_buildGRCh37.tsv
GCST90027705	ebi-a-GCST90027705	Effect of host genetics on the gut microbiome in 7,738 participants of the Dutch Microbiome Project.	Gut microbiota abundance (k_Bacteria.p_Firmicutes.c_Clostridia.o_Clostridiales.f_Clostridiales_noname.g_Flavonifractor)	7738 European	http://ftp.ebi.ac.uk/pub/databases/gwas/summary_statistics/GCST90027001-GCST90028000/GCST90027705/GCST90027705_buildGRCh37.tsv
GCST90027706	ebi-a-GCST90027706	Effect of host genetics on the gut microbiome in 7,738 participants of the Dutch Microbiome Project.	Gut microbiota abundance (k_Bacteria.p_Firmicutes.c_Clostridia.o_Clostridiales.f_Clostridiales_noname.g_Pseudoflavonifractor)	7738 European	http://ftp.ebi.ac.uk/pub/databases/gwas/summary_statistics/GCST90027001-GCST90028000/GCST90027706/GCST90027706_buildGRCh37.tsv
GCST90027707	ebi-a-GCST90027707	Effect of host genetics on the gut microbiome in 7,738 participants of the Dutch Microbiome Project.	Gut microbiota abundance (k_Bacteria.p_Firmicutes.c_Clostridia.o_Clostridiales.f_Eubacteriaceae.g_Eubacterium)	7738 European	http://ftp.ebi.ac.uk/pub/databases/gwas/summary_statistics/GCST90027001-GCST90028000/GCST90027707/GCST90027707_buildGRCh37.tsv
GCST90027708	ebi-a-GCST90027708	Effect of host genetics on the gut microbiome in 7,738 participants of the Dutch Microbiome Project.	Gut microbiota abundance (k_Bacteria.p_Firmicutes.c_Clostridia.o_Clostridiales.f_Lachnospiraceae.g_Blautia)	7738 European	http://ftp.ebi.ac.uk/pub/databases/gwas/summary_statistics/GCST90027001-GCST90028000/GCST90027708/GCST90027708_buildGRCh37.tsv
GCST90027709	ebi-a-GCST90027709	Effect of host genetics on the gut microbiome in 7,738 participants of the Dutch Microbiome Project.	Gut microbiota abundance (k_Bacteria.p_Firmicutes.c_Clostridia.o_Clostridiales.f_Lachnospiraceae.g_Butyrivibrio)	7738 European	http://ftp.ebi.ac.uk/pub/databases/gwas/summary_statistics/GCST90027001-GCST90028000/GCST90027709/GCST90027709_buildGRCh37.tsv
GCST90027710	ebi-a-GCST90027710	Effect of host genetics on the gut microbiome in 7,738 participants of the Dutch Microbiome Project.	Gut microbiota abundance (k_Bacteria.p_Firmicutes.c_Clostridia.o_Clostridiales.f_Lachnospiraceae.g_Coprococcus)	7738 European	http://ftp.ebi.ac.uk/pub/databases/gwas/summary_statistics/GCST90027001-GCST90028000/GCST90027710/GCST90027710_buildGRCh37.tsv
GCST90027711	ebi-a-GCST90027711	Effect of host genetics on the gut microbiome in 7,738 participants of the Dutch Microbiome Project.	Gut microbiota abundance (k_Bacteria.p_Firmicutes.c_Clostridia.o_Clostridiales.f_Lachnospiraceae.g_Dorea)	7738 European	http://ftp.ebi.ac.uk/pub/databases/gwas/summary_statistics/GCST90027001-GCST90028000/GCST90027711/GCST90027711_buildGRCh37.tsv
GCST90027712	ebi-a-GCST90027712	Effect of host genetics on the gut microbiome in 7,738 participants of the Dutch Microbiome Project.	Gut microbiota abundance (k_Bacteria.p_Firmicutes.c_Clostridia.o_Clostridiales.f_Lachnospiraceae.g_Lachnospiraceae_noname)	7738 European	http://ftp.ebi.ac.uk/pub/databases/gwas/summary_statistics/GCST90027001-GCST90028000/GCST90027712/GCST90027712_buildGRCh37.tsv
GCST90027713	ebi-a-GCST90027713	Effect of host genetics on the gut microbiome in 7,738 participants of the Dutch Microbiome Project.	Gut microbiota abundance (k_Bacteria.p_Firmicutes.c_Clostridia.o_Clostridiales.f_Lachnospiraceae.g_Roseburia)	7738 European	http://ftp.ebi.ac.uk/pub/databases/gwas/summary_statistics/GCST90027001-GCST90028000/GCST90027713/GCST90027713_buildGRCh37.tsv
GCST90027714	ebi-a-GCST90027714	Effect of host genetics on the gut microbiome in 7,738 participants of the Dutch Microbiome Project.	Gut microbiota abundance (k_Bacteria.p_Firmicutes.c_Clostridia.o_Clostridiales.f_Oscillospiraceae.g_Oscillibacter)	7738 European	http://ftp.ebi.ac.uk/pub/databases/gwas/summary_statistics/GCST90027001-GCST90028000/GCST90027714/GCST90027714_buildGRCh37.tsv
GCST90027715	ebi-a-GCST90027715	Effect of host genetics on the gut microbiome in 7,738 participants of the Dutch Microbiome Project.	Gut microbiota abundance (k_Bacteria.p_Firmicutes.c_Clostridia.o_Clostridiales.f_Ruminococcaceae.g_Anaerotruncus)	7738 European	http://ftp.ebi.ac.uk/pub/databases/gwas/summary_statistics/GCST90027001-GCST90028000/GCST90027715/GCST90027715_buildGRCh37.tsv
GCST90027716	ebi-a-GCST90027716	Effect of host genetics on the gut microbiome in 7,738 participants of the Dutch Microbiome Project.	Gut microbiota abundance (k_Bacteria.p_Firmicutes.c_Clostridia.o_Clostridiales.f_Ruminococcaceae.g_Faecalibacterium)	7738 European	http://ftp.ebi.ac.uk/pub/databases/gwas/summary_statistics/GCST90027001-GCST90028000/GCST90027716/GCST90027716_buildGRCh37.tsv
GCST90027717	ebi-a-GCST90027717	Effect of host genetics on the gut microbiome in 7,738 participants of the Dutch Microbiome Project.	Gut microbiota abundance (k_Bacteria.p_Firmicutes.c_Clostridia.o_Clostridiales.f_Ruminococcaceae.g_Ruminococcaceae_noname)	7738 European	http://ftp.ebi.ac.uk/pub/databases/gwas/summary_statistics/GCST90027001-GCST90028000/GCST90027717/GCST90027717_buildGRCh37.tsv
GCST90027718	ebi-a-GCST90027718	Effect of host genetics on the gut microbiome in 7,738 participants of the Dutch Microbiome Project.	Gut microbiota abundance (k_Bacteria.p_Firmicutes.c_Clostridia.o_Clostridiales.f_Ruminococcaceae.g_Ruminococcus)	7738 European	http://ftp.ebi.ac.uk/pub/databases/gwas/summary_statistics/GCST90027001-GCST90028000/GCST90027718/GCST90027718_buildGRCh37.tsv
GCST90027719	ebi-a-GCST90027719	Effect of host genetics on the gut microbiome in 7,738 participants of the Dutch Microbiome Project.	Gut microbiota abundance (k_Bacteria.p_Firmicutes.c_Clostridia.o_Clostridiales.f_Ruminococcaceae.g_Subdoligranulum)	7738 European	http://ftp.ebi.ac.uk/pub/databases/gwas/summary_statistics/GCST90027001-GCST90028000/GCST90027719/GCST90027719_buildGRCh37.tsv
GCST90027720	ebi-a-GCST90027720	Effect of host genetics on the gut microbiome in 7,738 participants of the Dutch Microbiome Project.	Gut microbiota abundance (k_Bacteria.p_Firmicutes.c_Erysipelotrichia.o_Erysipelotrichales.f_Erysipelotrichaceae.g_Erysipelotrichaceae_noname)	7738 European	http://ftp.ebi.ac.uk/pub/databases/gwas/summary_statistics/GCST90027001-GCST90028000/GCST90027720/GCST90027720_buildGRCh37.tsv
GCST90027721	ebi-a-GCST90027721	Effect of host genetics on the gut microbiome in 7,738 participants of the Dutch Microbiome Project.	Gut microbiota abundance (k_Bacteria.p_Firmicutes.c_Erysipelotrichia.o_Erysipelotrichales.f_Erysipelotrichaceae.g_Holdemania)	7738 European	http://ftp.ebi.ac.uk/pub/databases/gwas/summary_statistics/GCST90027001-GCST90028000/GCST90027721/GCST90027721_buildGRCh37.tsv
GCST90027722	ebi-a-GCST90027722	Effect of host genetics on the gut microbiome in 7,738 participants of the Dutch Microbiome Project.	Gut microbiota abundance (k_Bacteria.p_Firmicutes.c_Negativicutes.o_Selenomonadales.f_Acidaminococcaceae.g_Phascolarctobacterium)	7738 European	http://ftp.ebi.ac.uk/pub/databases/gwas/summary_statistics/GCST90027001-GCST90028000/GCST90027722/GCST90027722_buildGRCh37.tsv
GCST90027723	ebi-a-GCST90027723	Effect of host genetics on the gut microbiome in 7,738 participants of the Dutch Microbiome Project.	Gut microbiota abundance (k_Bacteria.p_Firmicutes.c_Negativicutes.o_Selenomonadales.f_Veillonellaceae.g_Dialister)	7738 European	http://ftp.ebi.ac.uk/pub/databases/gwas/summary_statistics/GCST90027001-GCST90028000/GCST90027723/GCST90027723_buildGRCh37.tsv
GCST90027724	ebi-a-GCST90027724	Effect of host genetics on the gut microbiome in 7,738 participants of the Dutch Microbiome Project.	Gut microbiota abundance (k_Bacteria.p_Firmicutes.c_Negativicutes.o_Selenomonadales.f_Veillonellaceae.g_Veillonella)	7738 European	http://ftp.ebi.ac.uk/pub/databases/gwas/summary_statistics/GCST90027001-GCST90028000/GCST90027724/GCST90027724_buildGRCh37.tsv
GCST90027725	ebi-a-GCST90027725	Effect of host genetics on the gut microbiome in 7,738 participants of the Dutch Microbiome Project.	Gut microbiota abundance (k_Bacteria.p_Proteobacteria.c_Betaproteobacteria.o_Burkholderiales.f_Burkholderiales_noname.g_Burkholderiales_noname)	7738 European	http://ftp.ebi.ac.uk/pub/databases/gwas/summary_statistics/GCST90027001-GCST90028000/GCST90027725/GCST90027725_buildGRCh37.tsv
GCST90027726	ebi-a-GCST90027726	Effect of host genetics on the gut microbiome in 7,738 participants of the Dutch Microbiome Project.	Gut microbiota abundance (k_Bacteria.p_Proteobacteria.c_Betaproteobacteria.o_Burkholderiales.f_Oxalobacteraceae.g_Oxalobacter)	7738 European	http://ftp.ebi.ac.uk/pub/databases/gwas/summary_statistics/GCST90027001-GCST90028000/GCST90027726/GCST90027726_buildGRCh37.tsv
GCST90027727	ebi-a-GCST90027727	Effect of host genetics on the gut microbiome in 7,738 participants of the Dutch Microbiome Project.	Gut microbiota abundance (k_Bacteria.p_Proteobacteria.c_Betaproteobacteria.o_Burkholderiales.f_Sutterellaceae.g_Parasutterella)	7738 European	http://ftp.ebi.ac.uk/pub/databases/gwas/summary_statistics/GCST90027001-GCST90028000/GCST90027727/GCST90027727_buildGRCh37.tsv
GCST90027728	ebi-a-GCST90027728	Effect of host genetics on the gut microbiome in 7,738 participants of the Dutch Microbiome Project.	Gut microbiota abundance (k_Bacteria.p_Proteobacteria.c_Betaproteobacteria.o_Burkholderiales.f_Sutterellaceae.g_Sutterellaceae_unclassified)	7738 European	http://ftp.ebi.ac.uk/pub/databases/gwas/summary_statistics/GCST90027001-GCST90028000/GCST90027728/GCST90027728_buildGRCh37.tsv
GCST90027729	ebi-a-GCST90027729	Effect of host genetics on the gut microbiome in 7,738 participants of the Dutch Microbiome Project.	Gut microbiota abundance (k_Bacteria.p_Proteobacteria.c_Betaproteobacteria.o_Burkholderiales.f_Sutterellaceae.g_Sutterella)	7738 European	http://ftp.ebi.ac.uk/pub/databases/gwas/summary_statistics/GCST90027001-GCST90028000/GCST90027729/GCST90027729_buildGRCh37.tsv
GCST90027730	ebi-a-GCST90027730	Effect of host genetics on the gut microbiome in 7,738 participants of the Dutch Microbiome Project.	Gut microbiota abundance (k_Bacteria.p_Proteobacteria.c_Deltaproteobacteria.o_Desulfovibrionales.f_Desulfovibrionaceae.g_Bilophila)	7738 European	http://ftp.ebi.ac.uk/pub/databases/gwas/summary_statistics/GCST90027001-GCST90028000/GCST90027730/GCST90027730_buildGRCh37.tsv
GCST90027731	ebi-a-GCST90027731	Effect of host genetics on the gut microbiome in 7,738 participants of the Dutch Microbiome Project.	Gut microbiota abundance (k_Bacteria.p_Proteobacteria.c_Deltaproteobacteria.o_Desulfovibrionales.f_Desulfovibrionaceae.g_Desulfovibrio)	7738 European	http://ftp.ebi.ac.uk/pub/databases/gwas/summary_statistics/GCST90027001-GCST90028000/GCST90027731/GCST90027731_buildGRCh37.tsv
GCST90027732	ebi-a-GCST90027732	Effect of host genetics on the gut microbiome in 7,738 participants of the Dutch Microbiome Project.	Gut microbiota abundance (k_Bacteria.p_Proteobacteria.c_Gammaproteobacteria.o_Enterobacteriales.f_Enterobacteriaceae.g_Escherichia)	7738 European	http://ftp.ebi.ac.uk/pub/databases/gwas/summary_statistics/GCST90027001-GCST90028000/GCST90027732/GCST90027732_buildGRCh37.tsv
GCST90027733	ebi-a-GCST90027733	Effect of host genetics on the gut microbiome in 7,738 participants of the Dutch Microbiome Project.	Gut microbiota abundance (k_Bacteria.p_Proteobacteria.c_Gammaproteobacteria.o_Pasteurellales.f_Pasteurellaceae.g_Haemophilus)	7738 European	http://ftp.ebi.ac.uk/pub/databases/gwas/summary_statistics/GCST90027001-GCST90028000/GCST90027733/GCST90027733_buildGRCh37.tsv
GCST90027734	ebi-a-GCST90027734	Effect of host genetics on the gut microbiome in 7,738 participants of the Dutch Microbiome Project.	Gut microbiota abundance (k_Bacteria.p_Verrucomicrobia.c_Verrucomicrobiae.o_Verrucomicrobiales.f_Verrucomicrobiaceae.g_Akkermansia)	7738 European	http://ftp.ebi.ac.uk/pub/databases/gwas/summary_statistics/GCST90027001-GCST90028000/GCST90027734/GCST90027734_buildGRCh37.tsv
GCST90027735	ebi-a-GCST90027735	Effect of host genetics on the gut microbiome in 7,738 participants of the Dutch Microbiome Project.	Gut microbiota abundance (k_Bacteria.p_Actinobacteria.c_Actinobacteria.o_Actinomycetales)	7738 European	http://ftp.ebi.ac.uk/pub/databases/gwas/summary_statistics/GCST90027001-GCST90028000/GCST90027735/GCST90027735_buildGRCh37.tsv
GCST90027736	ebi-a-GCST90027736	Effect of host genetics on the gut microbiome in 7,738 participants of the Dutch Microbiome Project.	Gut microbiota abundance (k_Bacteria.p_Actinobacteria.c_Actinobacteria.o_Bifidobacteriales)	7738 European	http://ftp.ebi.ac.uk/pub/databases/gwas/summary_statistics/GCST90027001-GCST90028000/GCST90027736/GCST90027736_buildGRCh37.tsv
GCST90027737	ebi-a-GCST90027737	Effect of host genetics on the gut microbiome in 7,738 participants of the Dutch Microbiome Project.	Gut microbiota abundance (k_Bacteria.p_Actinobacteria.c_Actinobacteria.o_Coriobacteriales)	7738 European	http://ftp.ebi.ac.uk/pub/databases/gwas/summary_statistics/GCST90027001-GCST90028000/GCST90027737/GCST90027737_buildGRCh37.tsv
GCST90027738	ebi-a-GCST90027738	Effect of host genetics on the gut microbiome in 7,738 participants of the Dutch Microbiome Project.	Gut microbiota abundance (k_Bacteria.p_Bacteroidetes.c_Bacteroidia.o_Bacteroidales)	7738 European	http://ftp.ebi.ac.uk/pub/databases/gwas/summary_statistics/GCST90027001-GCST90028000/GCST90027738/GCST90027738_buildGRCh37.tsv
GCST90027739	ebi-a-GCST90027739	Effect of host genetics on the gut microbiome in 7,738 participants of the Dutch Microbiome Project.	Gut microbiota abundance (k_Bacteria.p_Firmicutes.c_Bacilli.o_Lactobacillales)	7738 European	http://ftp.ebi.ac.uk/pub/databases/gwas/summary_statistics/GCST90027001-GCST90028000/GCST90027739/GCST90027739_buildGRCh37.tsv
GCST90027740	ebi-a-GCST90027740	Effect of host genetics on the gut microbiome in 7,738 participants of the Dutch Microbiome Project.	Gut microbiota abundance (k_Bacteria.p_Firmicutes.c_Clostridia.o_Clostridiales)	7738 European	http://ftp.ebi.ac.uk/pub/databases/gwas/summary_statistics/GCST90027001-GCST90028000/GCST90027740/GCST90027740_buildGRCh37.tsv
GCST90027741	ebi-a-GCST90027741	Effect of host genetics on the gut microbiome in 7,738 participants of the Dutch Microbiome Project.	Gut microbiota abundance (k_Bacteria.p_Firmicutes.c_Erysipelotrichia.o_Erysipelotrichales)	7738 European	http://ftp.ebi.ac.uk/pub/databases/gwas/summary_statistics/GCST90027001-GCST90028000/GCST90027741/GCST90027741_buildGRCh37.tsv
GCST90027742	ebi-a-GCST90027742	Effect of host genetics on the gut microbiome in 7,738 participants of the Dutch Microbiome Project.	Gut microbiota abundance (k_Bacteria.p_Firmicutes.c_Negativicutes.o_Selenomonadales)	7738 European	http://ftp.ebi.ac.uk/pub/databases/gwas/summary_statistics/GCST90027001-GCST90028000/GCST90027742/GCST90027742_buildGRCh37.tsv
GCST90027743	ebi-a-GCST90027743	Effect of host genetics on the gut microbiome in 7,738 participants of the Dutch Microbiome Project.	Gut microbiota abundance (k_Bacteria.p_Proteobacteria.c_Betaproteobacteria.o_Burkholderiales)	7738 European	http://ftp.ebi.ac.uk/pub/databases/gwas/summary_statistics/GCST90027001-GCST90028000/GCST90027743/GCST90027743_buildGRCh37.tsv
GCST90027744	ebi-a-GCST90027744	Effect of host genetics on the gut microbiome in 7,738 participants of the Dutch Microbiome Project.	Gut microbiota abundance (k_Bacteria.p_Proteobacteria.c_Deltaproteobacteria.o_Desulfovibrionales)	7738 European	http://ftp.ebi.ac.uk/pub/databases/gwas/summary_statistics/GCST90027001-GCST90028000/GCST90027744/GCST90027744_buildGRCh37.tsv
GCST90027745	ebi-a-GCST90027745	Effect of host genetics on the gut microbiome in 7,738 participants of the Dutch Microbiome Project.	Gut microbiota abundance (k_Bacteria.p_Proteobacteria.c_Gammaproteobacteria.o_Enterobacteriales)	7738 European	http://ftp.ebi.ac.uk/pub/databases/gwas/summary_statistics/GCST90027001-GCST90028000/GCST90027745/GCST90027745_buildGRCh37.tsv
GCST90027746	ebi-a-GCST90027746	Effect of host genetics on the gut microbiome in 7,738 participants of the Dutch Microbiome Project.	Gut microbiota abundance (k_Bacteria.p_Proteobacteria.c_Gammaproteobacteria.o_Pasteurellales)	7738 European	http://ftp.ebi.ac.uk/pub/databases/gwas/summary_statistics/GCST90027001-GCST90028000/GCST90027746/GCST90027746_buildGRCh37.tsv
GCST90027747	ebi-a-GCST90027747	Effect of host genetics on the gut microbiome in 7,738 participants of the Dutch Microbiome Project.	Gut microbiota abundance (k_Bacteria.p_Verrucomicrobia.c_Verrucomicrobiae.o_Verrucomicrobiales)	7738 European	http://ftp.ebi.ac.uk/pub/databases/gwas/summary_statistics/GCST90027001-GCST90028000/GCST90027747/GCST90027747_buildGRCh37.tsv
GCST90027748	ebi-a-GCST90027748	Effect of host genetics on the gut microbiome in 7,738 participants of the Dutch Microbiome Project.	Gut microbiota abundance (k_Bacteria.p_Actinobacteria)	7738 European	http://ftp.ebi.ac.uk/pub/databases/gwas/summary_statistics/GCST90027001-GCST90028000/GCST90027748/GCST90027748_buildGRCh37.tsv
GCST90027749	ebi-a-GCST90027749	Effect of host genetics on the gut microbiome in 7,738 participants of the Dutch Microbiome Project.	Gut microbiota abundance (k_Bacteria.p_Bacteroidetes)	7738 European	http://ftp.ebi.ac.uk/pub/databases/gwas/summary_statistics/GCST90027001-GCST90028000/GCST90027749/GCST90027749_buildGRCh37.tsv
GCST90027750	ebi-a-GCST90027750	Effect of host genetics on the gut microbiome in 7,738 participants of the Dutch Microbiome Project.	Gut microbiota abundance (k_Bacteria.p_Firmicutes)	7738 European	http://ftp.ebi.ac.uk/pub/databases/gwas/summary_statistics/GCST90027001-GCST90028000/GCST90027750/GCST90027750_buildGRCh37.tsv
GCST90027751	ebi-a-GCST90027751	Effect of host genetics on the gut microbiome in 7,738 participants of the Dutch Microbiome Project.	Gut microbiota abundance (k_Bacteria.p_Proteobacteria)	7738 European	http://ftp.ebi.ac.uk/pub/databases/gwas/summary_statistics/GCST90027001-GCST90028000/GCST90027751/GCST90027751_buildGRCh37.tsv
GCST90027752	ebi-a-GCST90027752	Effect of host genetics on the gut microbiome in 7,738 participants of the Dutch Microbiome Project.	Gut microbiota abundance (k_Bacteria.p_Verrucomicrobia)	7738 European	http://ftp.ebi.ac.uk/pub/databases/gwas/summary_statistics/GCST90027001-GCST90028000/GCST90027752/GCST90027752_buildGRCh37.tsv
GCST90027753	ebi-a-GCST90027753	Effect of host genetics on the gut microbiome in 7,738 participants of the Dutch Microbiome Project.	Gut microbiota abundance (k_Bacteria.p_Actinobacteria.c_Actinobacteria.o_Actinomycetales.f_Micrococcaceae.g_Rothia.s_Rothia_mucilaginosa)	7738 European	http://ftp.ebi.ac.uk/pub/databases/gwas/summary_statistics/GCST90027001-GCST90028000/GCST90027753/GCST90027753_buildGRCh37.tsv
GCST90027754	ebi-a-GCST90027754	Effect of host genetics on the gut microbiome in 7,738 participants of the Dutch Microbiome Project.	Gut microbiota abundance (k_Bacteria.p_Actinobacteria.c_Actinobacteria.o_Bifidobacteriales.f_Bifidobacteriaceae.g_Bifidobacterium.s_Bifidobacterium_adolescentis)	7738 European	http://ftp.ebi.ac.uk/pub/databases/gwas/summary_statistics/GCST90027001-GCST90028000/GCST90027754/GCST90027754_buildGRCh37.tsv
GCST90027755	ebi-a-GCST90027755	Effect of host genetics on the gut microbiome in 7,738 participants of the Dutch Microbiome Project.	Gut microbiota abundance (k_Bacteria.p_Actinobacteria.c_Actinobacteria.o_Bifidobacteriales.f_Bifidobacteriaceae.g_Bifidobacterium.s_Bifidobacterium_bifidum)	7738 European	http://ftp.ebi.ac.uk/pub/databases/gwas/summary_statistics/GCST90027001-GCST90028000/GCST90027755/GCST90027755_buildGRCh37.tsv
GCST90027756	ebi-a-GCST90027756	Effect of host genetics on the gut microbiome in 7,738 participants of the Dutch Microbiome Project.	Gut microbiota abundance (k_Bacteria.p_Actinobacteria.c_Actinobacteria.o_Bifidobacteriales.f_Bifidobacteriaceae.g_Bifidobacterium.s_Bifidobacterium_catenulatum)	7738 European	http://ftp.ebi.ac.uk/pub/databases/gwas/summary_statistics/GCST90027001-GCST90028000/GCST90027756/GCST90027756_buildGRCh37.tsv
GCST90027757	ebi-a-GCST90027757	Effect of host genetics on the gut microbiome in 7,738 participants of the Dutch Microbiome Project.	Gut microbiota abundance (k_Bacteria.p_Actinobacteria.c_Actinobacteria.o_Bifidobacteriales.f_Bifidobacteriaceae.g_Bifidobacterium.s_Bifidobacterium_longum)	7738 European	http://ftp.ebi.ac.uk/pub/databases/gwas/summary_statistics/GCST90027001-GCST90028000/GCST90027757/GCST90027757_buildGRCh37.tsv
GCST90027758	ebi-a-GCST90027758	Effect of host genetics on the gut microbiome in 7,738 participants of the Dutch Microbiome Project.	Gut microbiota abundance (k_Bacteria.p_Actinobacteria.c_Actinobacteria.o_Coriobacteriales.f_Coriobacteriaceae.g_Adlercreutzia.s_Adlercreutzia_equolifaciens)	7738 European	http://ftp.ebi.ac.uk/pub/databases/gwas/summary_statistics/GCST90027001-GCST90028000/GCST90027758/GCST90027758_buildGRCh37.tsv
GCST90027759	ebi-a-GCST90027759	Effect of host genetics on the gut microbiome in 7,738 participants of the Dutch Microbiome Project.	Gut microbiota abundance (k_Bacteria.p_Actinobacteria.c_Actinobacteria.o_Coriobacteriales.f_Coriobacteriaceae.g_Collinsella.s_Collinsella_aerofaciens)	7738 European	http://ftp.ebi.ac.uk/pub/databases/gwas/summary_statistics/GCST90027001-GCST90028000/GCST90027759/GCST90027759_buildGRCh37.tsv
GCST90027760	ebi-a-GCST90027760	Effect of host genetics on the gut microbiome in 7,738 participants of the Dutch Microbiome Project.	Gut microbiota abundance (k_Bacteria.p_Actinobacteria.c_Actinobacteria.o_Coriobacteriales.f_Coriobacteriaceae.g_Eggerthella.s_Eggerthella_unclassified)	7738 European	http://ftp.ebi.ac.uk/pub/databases/gwas/summary_statistics/GCST90027001-GCST90028000/GCST90027760/GCST90027760_buildGRCh37.tsv
GCST90027761	ebi-a-GCST90027761	Effect of host genetics on the gut microbiome in 7,738 participants of the Dutch Microbiome Project.	Gut microbiota abundance (k_Bacteria.p_Actinobacteria.c_Actinobacteria.o_Coriobacteriales.f_Coriobacteriaceae.g_Gordonibacter.s_Gordonibacter_pamelaeae)	7738 European	http://ftp.ebi.ac.uk/pub/databases/gwas/summary_statistics/GCST90027001-GCST90028000/GCST90027761/GCST90027761_buildGRCh37.tsv
GCST90027762	ebi-a-GCST90027762	Effect of host genetics on the gut microbiome in 7,738 participants of the Dutch Microbiome Project.	Gut microbiota abundance (k_Bacteria.p_Bacteroidetes.c_Bacteroidia.o_Bacteroidales.f_Bacteroidales_noname.g_Bacteroidales_noname.s_Bacteroidales_bacterium_ph8)	7738 European	http://ftp.ebi.ac.uk/pub/databases/gwas/summary_statistics/GCST90027001-GCST90028000/GCST90027762/GCST90027762_buildGRCh37.tsv
GCST90027763	ebi-a-GCST90027763	Effect of host genetics on the gut microbiome in 7,738 participants of the Dutch Microbiome Project.	Gut microbiota abundance (k_Bacteria.p_Bacteroidetes.c_Bacteroidia.o_Bacteroidales.f_Porphyromonadaceae.g_Barnesiella.s_Barnesiella_intestinihominis)	7738 European	http://ftp.ebi.ac.uk/pub/databases/gwas/summary_statistics/GCST90027001-GCST90028000/GCST90027763/GCST90027763_buildGRCh37.tsv
GCST90027764	ebi-a-GCST90027764	Effect of host genetics on the gut microbiome in 7,738 participants of the Dutch Microbiome Project.	Gut microbiota abundance (k_Bacteria.p_Bacteroidetes.c_Bacteroidia.o_Bacteroidales.f_Porphyromonadaceae.g_Coprobacter.s_Coprobacter_fastidiosus)	7738 European	http://ftp.ebi.ac.uk/pub/databases/gwas/summary_statistics/GCST90027001-GCST90028000/GCST90027764/GCST90027764_buildGRCh37.tsv
GCST90027765	ebi-a-GCST90027765	Effect of host genetics on the gut microbiome in 7,738 participants of the Dutch Microbiome Project.	Gut microbiota abundance (k_Bacteria.p_Bacteroidetes.c_Bacteroidia.o_Bacteroidales.f_Porphyromonadaceae.g_Odoribacter.s_Odoribacter_splanchnicus)	7738 European	http://ftp.ebi.ac.uk/pub/databases/gwas/summary_statistics/GCST90027001-GCST90028000/GCST90027765/GCST90027765_buildGRCh37.tsv
GCST90027766	ebi-a-GCST90027766	Effect of host genetics on the gut microbiome in 7,738 participants of the Dutch Microbiome Project.	Gut microbiota abundance (k_Bacteria.p_Bacteroidetes.c_Bacteroidia.o_Bacteroidales.f_Porphyromonadaceae.g_Parabacteroides.s_Parabacteroides_distasonis)	7738 European	http://ftp.ebi.ac.uk/pub/databases/gwas/summary_statistics/GCST90027001-GCST90028000/GCST90027766/GCST90027766_buildGRCh37.tsv
GCST90027767	ebi-a-GCST90027767	Effect of host genetics on the gut microbiome in 7,738 participants of the Dutch Microbiome Project.	Gut microbiota abundance (k_Bacteria.p_Bacteroidetes.c_Bacteroidia.o_Bacteroidales.f_Porphyromonadaceae.g_Parabacteroides.s_Parabacteroides_goldsteinii)	7738 European	http://ftp.ebi.ac.uk/pub/databases/gwas/summary_statistics/GCST90027001-GCST90028000/GCST90027767/GCST90027767_buildGRCh37.tsv
GCST90027768	ebi-a-GCST90027768	Effect of host genetics on the gut microbiome in 7,738 participants of the Dutch Microbiome Project.	Gut microbiota abundance (k_Bacteria.p_Bacteroidetes.c_Bacteroidia.o_Bacteroidales.f_Porphyromonadaceae.g_Parabacteroides.s_Parabacteroides_johnsonii)	7738 European	http://ftp.ebi.ac.uk/pub/databases/gwas/summary_statistics/GCST90027001-GCST90028000/GCST90027768/GCST90027768_buildGRCh37.tsv
GCST90027769	ebi-a-GCST90027769	Effect of host genetics on the gut microbiome in 7,738 participants of the Dutch Microbiome Project.	Gut microbiota abundance (k_Bacteria.p_Bacteroidetes.c_Bacteroidia.o_Bacteroidales.f_Porphyromonadaceae.g_Parabacteroides.s_Parabacteroides_merdae)	7738 European	http://ftp.ebi.ac.uk/pub/databases/gwas/summary_statistics/GCST90027001-GCST90028000/GCST90027769/GCST90027769_buildGRCh37.tsv
GCST90027770	ebi-a-GCST90027770	Effect of host genetics on the gut microbiome in 7,738 participants of the Dutch Microbiome Project.	Gut microbiota abundance (k_Bacteria.p_Bacteroidetes.c_Bacteroidia.o_Bacteroidales.f_Porphyromonadaceae.g_Parabacteroides.s_Parabacteroides_unclassified)	7738 European	http://ftp.ebi.ac.uk/pub/databases/gwas/summary_statistics/GCST90027001-GCST90028000/GCST90027770/GCST90027770_buildGRCh37.tsv
GCST90027771	ebi-a-GCST90027771	Effect of host genetics on the gut microbiome in 7,738 participants of the Dutch Microbiome Project.	Gut microbiota abundance (k_Bacteria.p_Bacteroidetes.c_Bacteroidia.o_Bacteroidales.f_Prevotellaceae.g_Paraprevotella.s_Paraprevotella_clara)	7738 European	http://ftp.ebi.ac.uk/pub/databases/gwas/summary_statistics/GCST90027001-GCST90028000/GCST90027771/GCST90027771_buildGRCh37.tsv
GCST90027772	ebi-a-GCST90027772	Effect of host genetics on the gut microbiome in 7,738 participants of the Dutch Microbiome Project.	Gut microbiota abundance (k_Bacteria.p_Bacteroidetes.c_Bacteroidia.o_Bacteroidales.f_Prevotellaceae.g_Paraprevotella.s_Paraprevotella_unclassified)	7738 European	http://ftp.ebi.ac.uk/pub/databases/gwas/summary_statistics/GCST90027001-GCST90028000/GCST90027772/GCST90027772_buildGRCh37.tsv
GCST90027773	ebi-a-GCST90027773	Effect of host genetics on the gut microbiome in 7,738 participants of the Dutch Microbiome Project.	Gut microbiota abundance (k_Bacteria.p_Bacteroidetes.c_Bacteroidia.o_Bacteroidales.f_Prevotellaceae.g_Paraprevotella.s_Paraprevotella_xylaniphila)	7738 European	http://ftp.ebi.ac.uk/pub/databases/gwas/summary_statistics/GCST90027001-GCST90028000/GCST90027773/GCST90027773_buildGRCh37.tsv
GCST90027774	ebi-a-GCST90027774	Effect of host genetics on the gut microbiome in 7,738 participants of the Dutch Microbiome Project.	Gut microbiota abundance (k_Bacteria.p_Bacteroidetes.c_Bacteroidia.o_Bacteroidales.f_Prevotellaceae.g_Prevotella.s_Prevotella_copri)	7738 European	http://ftp.ebi.ac.uk/pub/databases/gwas/summary_statistics/GCST90027001-GCST90028000/GCST90027774/GCST90027774_buildGRCh37.tsv
GCST90027775	ebi-a-GCST90027775	Effect of host genetics on the gut microbiome in 7,738 participants of the Dutch Microbiome Project.	Gut microbiota abundance (k_Bacteria.p_Bacteroidetes.c_Bacteroidia.o_Bacteroidales.f_Rikenellaceae.g_Alistipes.s_Alistipes_finegoldii)	7738 European	http://ftp.ebi.ac.uk/pub/databases/gwas/summary_statistics/GCST90027001-GCST90028000/GCST90027775/GCST90027775_buildGRCh37.tsv
GCST90027776	ebi-a-GCST90027776	Effect of host genetics on the gut microbiome in 7,738 participants of the Dutch Microbiome Project.	Gut microbiota abundance (k_Bacteria.p_Bacteroidetes.c_Bacteroidia.o_Bacteroidales.f_Rikenellaceae.g_Alistipes.s_Alistipes_indistinctus)	7738 European	http://ftp.ebi.ac.uk/pub/databases/gwas/summary_statistics/GCST90027001-GCST90028000/GCST90027776/GCST90027776_buildGRCh37.tsv
GCST90027777	ebi-a-GCST90027777	Effect of host genetics on the gut microbiome in 7,738 participants of the Dutch Microbiome Project.	Gut microbiota abundance (k_Bacteria.p_Bacteroidetes.c_Bacteroidia.o_Bacteroidales.f_Rikenellaceae.g_Alistipes.s_Alistipes_onderdonkii)	7738 European	http://ftp.ebi.ac.uk/pub/databases/gwas/summary_statistics/GCST90027001-GCST90028000/GCST90027777/GCST90027777_buildGRCh37.tsv
GCST90027778	ebi-a-GCST90027778	Effect of host genetics on the gut microbiome in 7,738 participants of the Dutch Microbiome Project.	Gut microbiota abundance (k_Bacteria.p_Bacteroidetes.c_Bacteroidia.o_Bacteroidales.f_Rikenellaceae.g_Alistipes.s_Alistipes_putredinis)	7738 European	http://ftp.ebi.ac.uk/pub/databases/gwas/summary_statistics/GCST90027001-GCST90028000/GCST90027778/GCST90027778_buildGRCh37.tsv
GCST90027779	ebi-a-GCST90027779	Effect of host genetics on the gut microbiome in 7,738 participants of the Dutch Microbiome Project.	Gut microbiota abundance (k_Bacteria.p_Bacteroidetes.c_Bacteroidia.o_Bacteroidales.f_Rikenellaceae.g_Alistipes.s_Alistipes_senegalensis)	7738 European	http://ftp.ebi.ac.uk/pub/databases/gwas/summary_statistics/GCST90027001-GCST90028000/GCST90027779/GCST90027779_buildGRCh37.tsv
GCST90027780	ebi-a-GCST90027780	Effect of host genetics on the gut microbiome in 7,738 participants of the Dutch Microbiome Project.	Gut microbiota abundance (k_Bacteria.p_Bacteroidetes.c_Bacteroidia.o_Bacteroidales.f_Rikenellaceae.g_Alistipes.s_Alistipes_shahii)	7738 European	http://ftp.ebi.ac.uk/pub/databases/gwas/summary_statistics/GCST90027001-GCST90028000/GCST90027780/GCST90027780_buildGRCh37.tsv
GCST90027781	ebi-a-GCST90027781	Effect of host genetics on the gut microbiome in 7,738 participants of the Dutch Microbiome Project.	Gut microbiota abundance (k_Bacteria.p_Bacteroidetes.c_Bacteroidia.o_Bacteroidales.f_Rikenellaceae.g_Alistipes.s_Alistipes_sp_AP11)	7738 European	http://ftp.ebi.ac.uk/pub/databases/gwas/summary_statistics/GCST90027001-GCST90028000/GCST90027781/GCST90027781_buildGRCh37.tsv
GCST90027782	ebi-a-GCST90027782	Effect of host genetics on the gut microbiome in 7,738 participants of the Dutch Microbiome Project.	Gut microbiota abundance (k_Bacteria.p_Firmicutes.c_Bacilli.o_Lactobacillales.f_Lactobacillaceae.g_Lactobacillus.s_Lactobacillus_delbrueckii)	7738 European	http://ftp.ebi.ac.uk/pub/databases/gwas/summary_statistics/GCST90027001-GCST90028000/GCST90027782/GCST90027782_buildGRCh37.tsv
GCST90027783	ebi-a-GCST90027783	Effect of host genetics on the gut microbiome in 7,738 participants of the Dutch Microbiome Project.	Gut microbiota abundance (k_Bacteria.p_Firmicutes.c_Bacilli.o_Lactobacillales.f_Streptococcaceae.g_Streptococcus.s_Streptococcus_parasanguinis)	7738 European	http://ftp.ebi.ac.uk/pub/databases/gwas/summary_statistics/GCST90027001-GCST90028000/GCST90027783/GCST90027783_buildGRCh37.tsv
GCST90027784	ebi-a-GCST90027784	Effect of host genetics on the gut microbiome in 7,738 participants of the Dutch Microbiome Project.	Gut microbiota abundance (k_Bacteria.p_Firmicutes.c_Bacilli.o_Lactobacillales.f_Streptococcaceae.g_Streptococcus.s_Streptococcus_salivarius)	7738 European	http://ftp.ebi.ac.uk/pub/databases/gwas/summary_statistics/GCST90027001-GCST90028000/GCST90027784/GCST90027784_buildGRCh37.tsv
GCST90027785	ebi-a-GCST90027785	Effect of host genetics on the gut microbiome in 7,738 participants of the Dutch Microbiome Project.	Gut microbiota abundance (k_Bacteria.p_Firmicutes.c_Bacilli.o_Lactobacillales.f_Streptococcaceae.g_Streptococcus.s_Streptococcus_thermophilus)	7738 European	http://ftp.ebi.ac.uk/pub/databases/gwas/summary_statistics/GCST90027001-GCST90028000/GCST90027785/GCST90027785_buildGRCh37.tsv
GCST90027786	ebi-a-GCST90027786	Effect of host genetics on the gut microbiome in 7,738 participants of the Dutch Microbiome Project.	Gut microbiota abundance (k_Bacteria.p_Firmicutes.c_Clostridia.o_Clostridiales.f_Clostridiaceae.g_Clostridium.s_Clostridium_asparagiforme)	7738 European	http://ftp.ebi.ac.uk/pub/databases/gwas/summary_statistics/GCST90027001-GCST90028000/GCST90027786/GCST90027786_buildGRCh37.tsv
GCST90027787	ebi-a-GCST90027787	Effect of host genetics on the gut microbiome in 7,738 participants of the Dutch Microbiome Project.	Gut microbiota abundance (k_Bacteria.p_Firmicutes.c_Clostridia.o_Clostridiales.f_Clostridiaceae.g_Clostridium.s_Clostridium_leptum)	7738 European	http://ftp.ebi.ac.uk/pub/databases/gwas/summary_statistics/GCST90027001-GCST90028000/GCST90027787/GCST90027787_buildGRCh37.tsv
GCST90027788	ebi-a-GCST90027788	Effect of host genetics on the gut microbiome in 7,738 participants of the Dutch Microbiome Project.	Gut microbiota abundance (k_Bacteria.p_Firmicutes.c_Clostridia.o_Clostridiales.f_Clostridiales_noname.g_Flavonifractor.s_Flavonifractor_plautii)	7738 European	http://ftp.ebi.ac.uk/pub/databases/gwas/summary_statistics/GCST90027001-GCST90028000/GCST90027788/GCST90027788_buildGRCh37.tsv
GCST90027789	ebi-a-GCST90027789	Effect of host genetics on the gut microbiome in 7,738 participants of the Dutch Microbiome Project.	Gut microbiota abundance (k_Bacteria.p_Firmicutes.c_Clostridia.o_Clostridiales.f_Clostridiales_noname.g_Pseudoflavonifractor.s_Pseudoflavonifractor_capillosus)	7738 European	http://ftp.ebi.ac.uk/pub/databases/gwas/summary_statistics/GCST90027001-GCST90028000/GCST90027789/GCST90027789_buildGRCh37.tsv
GCST90027790	ebi-a-GCST90027790	Effect of host genetics on the gut microbiome in 7,738 participants of the Dutch Microbiome Project.	Gut microbiota abundance (k_Bacteria.p_Firmicutes.c_Clostridia.o_Clostridiales.f_Eubacteriaceae.g_Eubacterium.s_Eubacterium_eligens)	7738 European	http://ftp.ebi.ac.uk/pub/databases/gwas/summary_statistics/GCST90027001-GCST90028000/GCST90027790/GCST90027790_buildGRCh37.tsv
GCST90027791	ebi-a-GCST90027791	Effect of host genetics on the gut microbiome in 7,738 participants of the Dutch Microbiome Project.	Gut microbiota abundance (k_Bacteria.p_Firmicutes.c_Clostridia.o_Clostridiales.f_Eubacteriaceae.g_Eubacterium.s_Eubacterium_hallii)	7738 European	http://ftp.ebi.ac.uk/pub/databases/gwas/summary_statistics/GCST90027001-GCST90028000/GCST90027791/GCST90027791_buildGRCh37.tsv
GCST90027792	ebi-a-GCST90027792	Effect of host genetics on the gut microbiome in 7,738 participants of the Dutch Microbiome Project.	Gut microbiota abundance (k_Bacteria.p_Firmicutes.c_Clostridia.o_Clostridiales.f_Eubacteriaceae.g_Eubacterium.s_Eubacterium_ramulus)	7738 European	http://ftp.ebi.ac.uk/pub/databases/gwas/summary_statistics/GCST90027001-GCST90028000/GCST90027792/GCST90027792_buildGRCh37.tsv
GCST90027793	ebi-a-GCST90027793	Effect of host genetics on the gut microbiome in 7,738 participants of the Dutch Microbiome Project.	Gut microbiota abundance (k_Bacteria.p_Firmicutes.c_Clostridia.o_Clostridiales.f_Eubacteriaceae.g_Eubacterium.s_Eubacterium_rectale)	7738 European	http://ftp.ebi.ac.uk/pub/databases/gwas/summary_statistics/GCST90027001-GCST90028000/GCST90027793/GCST90027793_buildGRCh37.tsv
GCST90027794	ebi-a-GCST90027794	Effect of host genetics on the gut microbiome in 7,738 participants of the Dutch Microbiome Project.	Gut microbiota abundance (k_Bacteria.p_Firmicutes.c_Clostridia.o_Clostridiales.f_Eubacteriaceae.g_Eubacterium.s_Eubacterium_siraeum)	7738 European	http://ftp.ebi.ac.uk/pub/databases/gwas/summary_statistics/GCST90027001-GCST90028000/GCST90027794/GCST90027794_buildGRCh37.tsv
GCST90027795	ebi-a-GCST90027795	Effect of host genetics on the gut microbiome in 7,738 participants of the Dutch Microbiome Project.	Gut microbiota abundance (k_Bacteria.p_Firmicutes.c_Clostridia.o_Clostridiales.f_Eubacteriaceae.g_Eubacterium.s_Eubacterium_ventriosum)	7738 European	http://ftp.ebi.ac.uk/pub/databases/gwas/summary_statistics/GCST90027001-GCST90028000/GCST90027795/GCST90027795_buildGRCh37.tsv
GCST90027796	ebi-a-GCST90027796	Effect of host genetics on the gut microbiome in 7,738 participants of the Dutch Microbiome Project.	Gut microbiota abundance (k_Bacteria.p_Firmicutes.c_Clostridia.o_Clostridiales.f_Oscillospiraceae.g_Oscillibacter.s_Oscillibacter_unclassified)	7738 European	http://ftp.ebi.ac.uk/pub/databases/gwas/summary_statistics/GCST90027001-GCST90028000/GCST90027796/GCST90027796_buildGRCh37.tsv
GCST90027797	ebi-a-GCST90027797	Effect of host genetics on the gut microbiome in 7,738 participants of the Dutch Microbiome Project.	Gut microbiota abundance (k_Bacteria.p_Firmicutes.c_Clostridia.o_Clostridiales.f_Ruminococcaceae.g_Faecalibacterium.s_Faecalibacterium_prausnitzii)	7738 European	http://ftp.ebi.ac.uk/pub/databases/gwas/summary_statistics/GCST90027001-GCST90028000/GCST90027797/GCST90027797_buildGRCh37.tsv
GCST90027798	ebi-a-GCST90027798	Effect of host genetics on the gut microbiome in 7,738 participants of the Dutch Microbiome Project.	Gut microbiota abundance (k_Bacteria.p_Firmicutes.c_Clostridia.o_Clostridiales.f_Ruminococcaceae.g_Ruminococcaceae_noname.s_Ruminococcaceae_bacterium_D16)	7738 European	http://ftp.ebi.ac.uk/pub/databases/gwas/summary_statistics/GCST90027001-GCST90028000/GCST90027798/GCST90027798_buildGRCh37.tsv
GCST90027799	ebi-a-GCST90027799	Effect of host genetics on the gut microbiome in 7,738 participants of the Dutch Microbiome Project.	Gut microbiota abundance (k_Bacteria.p_Firmicutes.c_Clostridia.o_Clostridiales.f_Ruminococcaceae.g_Ruminococcus.s_Ruminococcus_bromii)	7738 European	http://ftp.ebi.ac.uk/pub/databases/gwas/summary_statistics/GCST90027001-GCST90028000/GCST90027799/GCST90027799_buildGRCh37.tsv
GCST90027800	ebi-a-GCST90027800	Effect of host genetics on the gut microbiome in 7,738 participants of the Dutch Microbiome Project.	Gut microbiota abundance (k_Bacteria.p_Firmicutes.c_Clostridia.o_Clostridiales.f_Ruminococcaceae.g_Ruminococcus.s_Ruminococcus_callidus)	7738 European	http://ftp.ebi.ac.uk/pub/databases/gwas/summary_statistics/GCST90027001-GCST90028000/GCST90027800/GCST90027800_buildGRCh37.tsv
GCST90027801	ebi-a-GCST90027801	Effect of host genetics on the gut microbiome in 7,738 participants of the Dutch Microbiome Project.	Gut microbiota abundance (k_Bacteria.p_Firmicutes.c_Clostridia.o_Clostridiales.f_Ruminococcaceae.g_Ruminococcus.s_Ruminococcus_lactaris)	7738 European	http://ftp.ebi.ac.uk/pub/databases/gwas/summary_statistics/GCST90027001-GCST90028000/GCST90027801/GCST90027801_buildGRCh37.tsv
GCST90027802	ebi-a-GCST90027802	Effect of host genetics on the gut microbiome in 7,738 participants of the Dutch Microbiome Project.	Gut microbiota abundance (k_Bacteria.p_Firmicutes.c_Clostridia.o_Clostridiales.f_Ruminococcaceae.g_Subdoligranulum.s_Subdoligranulum_unclassified)	7738 European	http://ftp.ebi.ac.uk/pub/databases/gwas/summary_statistics/GCST90027001-GCST90028000/GCST90027802/GCST90027802_buildGRCh37.tsv
GCST90027803	ebi-a-GCST90027803	Effect of host genetics on the gut microbiome in 7,738 participants of the Dutch Microbiome Project.	Gut microbiota abundance (k_Bacteria.p_Firmicutes.c_Erysipelotrichia.o_Erysipelotrichales.f_Erysipelotrichaceae.g_Erysipelotrichaceae_noname.s_Eubacterium_biforme)	7738 European	http://ftp.ebi.ac.uk/pub/databases/gwas/summary_statistics/GCST90027001-GCST90028000/GCST90027803/GCST90027803_buildGRCh37.tsv
GCST90027804	ebi-a-GCST90027804	Effect of host genetics on the gut microbiome in 7,738 participants of the Dutch Microbiome Project.	Gut microbiota abundance (k_Bacteria.p_Firmicutes.c_Erysipelotrichia.o_Erysipelotrichales.f_Erysipelotrichaceae.g_Holdemania.s_Holdemania_filiformis)	7738 European	http://ftp.ebi.ac.uk/pub/databases/gwas/summary_statistics/GCST90027001-GCST90028000/GCST90027804/GCST90027804_buildGRCh37.tsv
GCST90027805	ebi-a-GCST90027805	Effect of host genetics on the gut microbiome in 7,738 participants of the Dutch Microbiome Project.	Gut microbiota abundance (k_Bacteria.p_Firmicutes.c_Erysipelotrichia.o_Erysipelotrichales.f_Erysipelotrichaceae.g_Holdemania.s_Holdemania_unclassified)	7738 European	http://ftp.ebi.ac.uk/pub/databases/gwas/summary_statistics/GCST90027001-GCST90028000/GCST90027805/GCST90027805_buildGRCh37.tsv
GCST90027806	ebi-a-GCST90027806	Effect of host genetics on the gut microbiome in 7,738 participants of the Dutch Microbiome Project.	Gut microbiota abundance (k_Bacteria.p_Firmicutes.c_Negativicutes.o_Selenomonadales.f_Acidaminococcaceae.g_Phascolarctobacterium.s_Phascolarctobacterium_succinatutens)	7738 European	http://ftp.ebi.ac.uk/pub/databases/gwas/summary_statistics/GCST90027001-GCST90028000/GCST90027806/GCST90027806_buildGRCh37.tsv
GCST90027807	ebi-a-GCST90027807	Effect of host genetics on the gut microbiome in 7,738 participants of the Dutch Microbiome Project.	Gut microbiota abundance (k_Bacteria.p_Firmicutes.c_Negativicutes.o_Selenomonadales.f_Veillonellaceae.g_Dialister.s_Dialister_invisus)	7738 European	http://ftp.ebi.ac.uk/pub/databases/gwas/summary_statistics/GCST90027001-GCST90028000/GCST90027807/GCST90027807_buildGRCh37.tsv
GCST90027808	ebi-a-GCST90027808	Effect of host genetics on the gut microbiome in 7,738 participants of the Dutch Microbiome Project.	Gut microbiota abundance (k_Bacteria.p_Firmicutes.c_Negativicutes.o_Selenomonadales.f_Veillonellaceae.g_Veillonella.s_Veillonella_unclassified)	7738 European	http://ftp.ebi.ac.uk/pub/databases/gwas/summary_statistics/GCST90027001-GCST90028000/GCST90027808/GCST90027808_buildGRCh37.tsv
GCST90027809	ebi-a-GCST90027809	Effect of host genetics on the gut microbiome in 7,738 participants of the Dutch Microbiome Project.	Gut microbiota abundance (k_Bacteria.p_Proteobacteria.c_Betaproteobacteria.o_Burkholderiales.f_Burkholderiales_noname.g_Burkholderiales_noname.s_Burkholderiales_bacterium_1_1_47)	7738 European	http://ftp.ebi.ac.uk/pub/databases/gwas/summary_statistics/GCST90027001-GCST90028000/GCST90027809/GCST90027809_buildGRCh37.tsv
GCST90027810	ebi-a-GCST90027810	Effect of host genetics on the gut microbiome in 7,738 participants of the Dutch Microbiome Project.	Gut microbiota abundance (k_Bacteria.p_Proteobacteria.c_Betaproteobacteria.o_Burkholderiales.f_Oxalobacteraceae.g_Oxalobacter.s_Oxalobacter_formigenes)	7738 European	http://ftp.ebi.ac.uk/pub/databases/gwas/summary_statistics/GCST90027001-GCST90028000/GCST90027810/GCST90027810_buildGRCh37.tsv
GCST90027811	ebi-a-GCST90027811	Effect of host genetics on the gut microbiome in 7,738 participants of the Dutch Microbiome Project.	Gut microbiota abundance (k_Bacteria.p_Proteobacteria.c_Betaproteobacteria.o_Burkholderiales.f_Sutterellaceae.g_Parasutterella.s_Parasutterella_excrementihominis)	7738 European	http://ftp.ebi.ac.uk/pub/databases/gwas/summary_statistics/GCST90027001-GCST90028000/GCST90027811/GCST90027811_buildGRCh37.tsv
GCST90027812	ebi-a-GCST90027812	Effect of host genetics on the gut microbiome in 7,738 participants of the Dutch Microbiome Project.	Gut microbiota abundance (k_Bacteria.p_Proteobacteria.c_Betaproteobacteria.o_Burkholderiales.f_Sutterellaceae.g_Sutterella.s_Sutterella_wadsworthensis)	7738 European	http://ftp.ebi.ac.uk/pub/databases/gwas/summary_statistics/GCST90027001-GCST90028000/GCST90027812/GCST90027812_buildGRCh37.tsv
GCST90027813	ebi-a-GCST90027813	Effect of host genetics on the gut microbiome in 7,738 participants of the Dutch Microbiome Project.	Gut microbiota abundance (k_Bacteria.p_Proteobacteria.c_Deltaproteobacteria.o_Desulfovibrionales.f_Desulfovibrionaceae.g_Bilophila.s_Bilophila_unclassified)	7738 European	http://ftp.ebi.ac.uk/pub/databases/gwas/summary_statistics/GCST90027001-GCST90028000/GCST90027813/GCST90027813_buildGRCh37.tsv
GCST90027814	ebi-a-GCST90027814	Effect of host genetics on the gut microbiome in 7,738 participants of the Dutch Microbiome Project.	Gut microbiota abundance (k_Bacteria.p_Proteobacteria.c_Deltaproteobacteria.o_Desulfovibrionales.f_Desulfovibrionaceae.g_Bilophila.s_Bilophila_wadsworthia)	7738 European	http://ftp.ebi.ac.uk/pub/databases/gwas/summary_statistics/GCST90027001-GCST90028000/GCST90027814/GCST90027814_buildGRCh37.tsv
GCST90027815	ebi-a-GCST90027815	Effect of host genetics on the gut microbiome in 7,738 participants of the Dutch Microbiome Project.	Gut microbiota abundance (k_Bacteria.p_Proteobacteria.c_Deltaproteobacteria.o_Desulfovibrionales.f_Desulfovibrionaceae.g_Desulfovibrio.s_Desulfovibrio_piger)	7738 European	http://ftp.ebi.ac.uk/pub/databases/gwas/summary_statistics/GCST90027001-GCST90028000/GCST90027815/GCST90027815_buildGRCh37.tsv
GCST90027816	ebi-a-GCST90027816	Effect of host genetics on the gut microbiome in 7,738 participants of the Dutch Microbiome Project.	Gut microbiota abundance (k_Bacteria.p_Proteobacteria.c_Gammaproteobacteria.o_Enterobacteriales.f_Enterobacteriaceae.g_Escherichia.s_Escherichia_coli)	7738 European	http://ftp.ebi.ac.uk/pub/databases/gwas/summary_statistics/GCST90027001-GCST90028000/GCST90027816/GCST90027816_buildGRCh37.tsv
GCST90027817	ebi-a-GCST90027817	Effect of host genetics on the gut microbiome in 7,738 participants of the Dutch Microbiome Project.	Gut microbiota abundance (k_Bacteria.p_Proteobacteria.c_Gammaproteobacteria.o_Enterobacteriales.f_Enterobacteriaceae.g_Escherichia.s_Escherichia_unclassified)	7738 European	http://ftp.ebi.ac.uk/pub/databases/gwas/summary_statistics/GCST90027001-GCST90028000/GCST90027817/GCST90027817_buildGRCh37.tsv
GCST90027818	ebi-a-GCST90027818	Effect of host genetics on the gut microbiome in 7,738 participants of the Dutch Microbiome Project.	Gut microbiota abundance (k_Bacteria.p_Proteobacteria.c_Gammaproteobacteria.o_Pasteurellales.f_Pasteurellaceae.g_Haemophilus.s_Haemophilus_parainfluenzae)	7738 European	http://ftp.ebi.ac.uk/pub/databases/gwas/summary_statistics/GCST90027001-GCST90028000/GCST90027818/GCST90027818_buildGRCh37.tsv
GCST90027819	ebi-a-GCST90027819	Effect of host genetics on the gut microbiome in 7,738 participants of the Dutch Microbiome Project.	Gut microbiota abundance (k_Bacteria.p_Verrucomicrobia.c_Verrucomicrobiae.o_Verrucomicrobiales.f_Verrucomicrobiaceae.g_Akkermansia.s_Akkermansia_muciniphila)	7738 European	http://ftp.ebi.ac.uk/pub/databases/gwas/summary_statistics/GCST90027001-GCST90028000/GCST90027819/GCST90027819_buildGRCh37.tsv
GCST90027820	ebi-a-GCST90027820	Effect of host genetics on the gut microbiome in 7,738 participants of the Dutch Microbiome Project.	Gut microbiota abundance (k_Bacteria.p_Bacteroidetes.c_Bacteroidia.o_Bacteroidales.f_Bacteroidaceae.g_Bacteroides.s_Bacteroides_caccae)	7738 European	http://ftp.ebi.ac.uk/pub/databases/gwas/summary_statistics/GCST90027001-GCST90028000/GCST90027820/GCST90027820_buildGRCh37.tsv
GCST90027821	ebi-a-GCST90027821	Effect of host genetics on the gut microbiome in 7,738 participants of the Dutch Microbiome Project.	Gut microbiota abundance (k_Bacteria.p_Bacteroidetes.c_Bacteroidia.o_Bacteroidales.f_Bacteroidaceae.g_Bacteroides.s_Bacteroides_cellulosilyticus)	7738 European	http://ftp.ebi.ac.uk/pub/databases/gwas/summary_statistics/GCST90027001-GCST90028000/GCST90027821/GCST90027821_buildGRCh37.tsv
GCST90027822	ebi-a-GCST90027822	Effect of host genetics on the gut microbiome in 7,738 participants of the Dutch Microbiome Project.	Gut microbiota abundance (k_Bacteria.p_Bacteroidetes.c_Bacteroidia.o_Bacteroidales.f_Bacteroidaceae.g_Bacteroides.s_Bacteroides_clarus)	7738 European	http://ftp.ebi.ac.uk/pub/databases/gwas/summary_statistics/GCST90027001-GCST90028000/GCST90027822/GCST90027822_buildGRCh37.tsv
GCST90027823	ebi-a-GCST90027823	Effect of host genetics on the gut microbiome in 7,738 participants of the Dutch Microbiome Project.	Gut microbiota abundance (k_Bacteria.p_Bacteroidetes.c_Bacteroidia.o_Bacteroidales.f_Bacteroidaceae.g_Bacteroides.s_Bacteroides_coprocola)	7738 European	http://ftp.ebi.ac.uk/pub/databases/gwas/summary_statistics/GCST90027001-GCST90028000/GCST90027823/GCST90027823_buildGRCh37.tsv
GCST90027824	ebi-a-GCST90027824	Effect of host genetics on the gut microbiome in 7,738 participants of the Dutch Microbiome Project.	Gut microbiota abundance (k_Bacteria.p_Bacteroidetes.c_Bacteroidia.o_Bacteroidales.f_Bacteroidaceae.g_Bacteroides.s_Bacteroides_dorei)	7738 European	http://ftp.ebi.ac.uk/pub/databases/gwas/summary_statistics/GCST90027001-GCST90028000/GCST90027824/GCST90027824_buildGRCh37.tsv
GCST90027825	ebi-a-GCST90027825	Effect of host genetics on the gut microbiome in 7,738 participants of the Dutch Microbiome Project.	Gut microbiota abundance (k_Bacteria.p_Bacteroidetes.c_Bacteroidia.o_Bacteroidales.f_Bacteroidaceae.g_Bacteroides.s_Bacteroides_eggerthii)	7738 European	http://ftp.ebi.ac.uk/pub/databases/gwas/summary_statistics/GCST90027001-GCST90028000/GCST90027825/GCST90027825_buildGRCh37.tsv
GCST90027826	ebi-a-GCST90027826	Effect of host genetics on the gut microbiome in 7,738 participants of the Dutch Microbiome Project.	Gut microbiota abundance (k_Bacteria.p_Bacteroidetes.c_Bacteroidia.o_Bacteroidales.f_Bacteroidaceae.g_Bacteroides.s_Bacteroides_faecis)	7738 European	http://ftp.ebi.ac.uk/pub/databases/gwas/summary_statistics/GCST90027001-GCST90028000/GCST90027826/GCST90027826_buildGRCh37.tsv
GCST90027827	ebi-a-GCST90027827	Effect of host genetics on the gut microbiome in 7,738 participants of the Dutch Microbiome Project.	Gut microbiota abundance (k_Bacteria.p_Bacteroidetes.c_Bacteroidia.o_Bacteroidales.f_Bacteroidaceae.g_Bacteroides.s_Bacteroides_finegoldii)	7738 European	http://ftp.ebi.ac.uk/pub/databases/gwas/summary_statistics/GCST90027001-GCST90028000/GCST90027827/GCST90027827_buildGRCh37.tsv
GCST90027828	ebi-a-GCST90027828	Effect of host genetics on the gut microbiome in 7,738 participants of the Dutch Microbiome Project.	Gut microbiota abundance (k_Bacteria.p_Bacteroidetes.c_Bacteroidia.o_Bacteroidales.f_Bacteroidaceae.g_Bacteroides.s_Bacteroides_fragilis)	7738 European	http://ftp.ebi.ac.uk/pub/databases/gwas/summary_statistics/GCST90027001-GCST90028000/GCST90027828/GCST90027828_buildGRCh37.tsv
GCST90027829	ebi-a-GCST90027829	Effect of host genetics on the gut microbiome in 7,738 participants of the Dutch Microbiome Project.	Gut microbiota abundance (k_Bacteria.p_Bacteroidetes.c_Bacteroidia.o_Bacteroidales.f_Bacteroidaceae.g_Bacteroides.s_Bacteroides_intestinalis)	7738 European	http://ftp.ebi.ac.uk/pub/databases/gwas/summary_statistics/GCST90027001-GCST90028000/GCST90027829/GCST90027829_buildGRCh37.tsv
GCST90027830	ebi-a-GCST90027830	Effect of host genetics on the gut microbiome in 7,738 participants of the Dutch Microbiome Project.	Gut microbiota abundance (k_Bacteria.p_Bacteroidetes.c_Bacteroidia.o_Bacteroidales.f_Bacteroidaceae.g_Bacteroides.s_Bacteroides_massiliensis)	7738 European	http://ftp.ebi.ac.uk/pub/databases/gwas/summary_statistics/GCST90027001-GCST90028000/GCST90027830/GCST90027830_buildGRCh37.tsv
GCST90027831	ebi-a-GCST90027831	Effect of host genetics on the gut microbiome in 7,738 participants of the Dutch Microbiome Project.	Gut microbiota abundance (k_Bacteria.p_Bacteroidetes.c_Bacteroidia.o_Bacteroidales.f_Bacteroidaceae.g_Bacteroides.s_Bacteroides_nordii)	7738 European	http://ftp.ebi.ac.uk/pub/databases/gwas/summary_statistics/GCST90027001-GCST90028000/GCST90027831/GCST90027831_buildGRCh37.tsv
GCST90027832	ebi-a-GCST90027832	Effect of host genetics on the gut microbiome in 7,738 participants of the Dutch Microbiome Project.	Gut microbiota abundance (k_Bacteria.p_Bacteroidetes.c_Bacteroidia.o_Bacteroidales.f_Bacteroidaceae.g_Bacteroides.s_Bacteroides_ovatus)	7738 European	http://ftp.ebi.ac.uk/pub/databases/gwas/summary_statistics/GCST90027001-GCST90028000/GCST90027832/GCST90027832_buildGRCh37.tsv
GCST90027833	ebi-a-GCST90027833	Effect of host genetics on the gut microbiome in 7,738 participants of the Dutch Microbiome Project.	Gut microbiota abundance (k_Bacteria.p_Bacteroidetes.c_Bacteroidia.o_Bacteroidales.f_Bacteroidaceae.g_Bacteroides.s_Bacteroides_plebeius)	7738 European	http://ftp.ebi.ac.uk/pub/databases/gwas/summary_statistics/GCST90027001-GCST90028000/GCST90027833/GCST90027833_buildGRCh37.tsv
GCST90027834	ebi-a-GCST90027834	Effect of host genetics on the gut microbiome in 7,738 participants of the Dutch Microbiome Project.	Gut microbiota abundance (k_Bacteria.p_Bacteroidetes.c_Bacteroidia.o_Bacteroidales.f_Bacteroidaceae.g_Bacteroides.s_Bacteroides_salyersiae)	7738 European	http://ftp.ebi.ac.uk/pub/databases/gwas/summary_statistics/GCST90027001-GCST90028000/GCST90027834/GCST90027834_buildGRCh37.tsv
GCST90027835	ebi-a-GCST90027835	Effect of host genetics on the gut microbiome in 7,738 participants of the Dutch Microbiome Project.	Gut microbiota abundance (k_Bacteria.p_Bacteroidetes.c_Bacteroidia.o_Bacteroidales.f_Bacteroidaceae.g_Bacteroides.s_Bacteroides_stercoris)	7738 European	http://ftp.ebi.ac.uk/pub/databases/gwas/summary_statistics/GCST90027001-GCST90028000/GCST90027835/GCST90027835_buildGRCh37.tsv
GCST90027836	ebi-a-GCST90027836	Effect of host genetics on the gut microbiome in 7,738 participants of the Dutch Microbiome Project.	Gut microbiota abundance (k_Bacteria.p_Bacteroidetes.c_Bacteroidia.o_Bacteroidales.f_Bacteroidaceae.g_Bacteroides.s_Bacteroides_thetaiotaomicron)	7738 European	http://ftp.ebi.ac.uk/pub/databases/gwas/summary_statistics/GCST90027001-GCST90028000/GCST90027836/GCST90027836_buildGRCh37.tsv
GCST90027837	ebi-a-GCST90027837	Effect of host genetics on the gut microbiome in 7,738 participants of the Dutch Microbiome Project.	Gut microbiota abundance (k_Bacteria.p_Bacteroidetes.c_Bacteroidia.o_Bacteroidales.f_Bacteroidaceae.g_Bacteroides.s_Bacteroides_uniformis)	7738 European	http://ftp.ebi.ac.uk/pub/databases/gwas/summary_statistics/GCST90027001-GCST90028000/GCST90027837/GCST90027837_buildGRCh37.tsv
GCST90027838	ebi-a-GCST90027838	Effect of host genetics on the gut microbiome in 7,738 participants of the Dutch Microbiome Project.	Gut microbiota abundance (k_Bacteria.p_Bacteroidetes.c_Bacteroidia.o_Bacteroidales.f_Bacteroidaceae.g_Bacteroides.s_Bacteroides_vulgatus)	7738 European	http://ftp.ebi.ac.uk/pub/databases/gwas/summary_statistics/GCST90027001-GCST90028000/GCST90027838/GCST90027838_buildGRCh37.tsv
GCST90027839	ebi-a-GCST90027839	Effect of host genetics on the gut microbiome in 7,738 participants of the Dutch Microbiome Project.	Gut microbiota abundance (k_Bacteria.p_Bacteroidetes.c_Bacteroidia.o_Bacteroidales.f_Bacteroidaceae.g_Bacteroides.s_Bacteroides_xylanisolvens)	7738 European	http://ftp.ebi.ac.uk/pub/databases/gwas/summary_statistics/GCST90027001-GCST90028000/GCST90027839/GCST90027839_buildGRCh37.tsv
GCST90027840	ebi-a-GCST90027840	Effect of host genetics on the gut microbiome in 7,738 participants of the Dutch Microbiome Project.	Gut microbiota abundance (k_Bacteria.p_Firmicutes.c_Clostridia.o_Clostridiales.f_Lachnospiraceae.g_Blautia.s_Ruminococcus_obeum)	7738 European	http://ftp.ebi.ac.uk/pub/databases/gwas/summary_statistics/GCST90027001-GCST90028000/GCST90027840/GCST90027840_buildGRCh37.tsv
GCST90027841	ebi-a-GCST90027841	Effect of host genetics on the gut microbiome in 7,738 participants of the Dutch Microbiome Project.	Gut microbiota abundance (k_Bacteria.p_Firmicutes.c_Clostridia.o_Clostridiales.f_Lachnospiraceae.g_Blautia.s_Ruminococcus_torques)	7738 European	http://ftp.ebi.ac.uk/pub/databases/gwas/summary_statistics/GCST90027001-GCST90028000/GCST90027841/GCST90027841_buildGRCh37.tsv
GCST90027842	ebi-a-GCST90027842	Effect of host genetics on the gut microbiome in 7,738 participants of the Dutch Microbiome Project.	Gut microbiota abundance (k_Bacteria.p_Firmicutes.c_Clostridia.o_Clostridiales.f_Lachnospiraceae.g_Butyrivibrio.s_Butyrivibrio_crossotus)	7738 European	http://ftp.ebi.ac.uk/pub/databases/gwas/summary_statistics/GCST90027001-GCST90028000/GCST90027842/GCST90027842_buildGRCh37.tsv
GCST90027843	ebi-a-GCST90027843	Effect of host genetics on the gut microbiome in 7,738 participants of the Dutch Microbiome Project.	Gut microbiota abundance (k_Bacteria.p_Firmicutes.c_Clostridia.o_Clostridiales.f_Lachnospiraceae.g_Coprococcus.s_Coprococcus_catus)	7738 European	http://ftp.ebi.ac.uk/pub/databases/gwas/summary_statistics/GCST90027001-GCST90028000/GCST90027843/GCST90027843_buildGRCh37.tsv
GCST90027844	ebi-a-GCST90027844	Effect of host genetics on the gut microbiome in 7,738 participants of the Dutch Microbiome Project.	Gut microbiota abundance (k_Bacteria.p_Firmicutes.c_Clostridia.o_Clostridiales.f_Lachnospiraceae.g_Coprococcus.s_Coprococcus_comes)	7738 European	http://ftp.ebi.ac.uk/pub/databases/gwas/summary_statistics/GCST90027001-GCST90028000/GCST90027844/GCST90027844_buildGRCh37.tsv
GCST90027845	ebi-a-GCST90027845	Effect of host genetics on the gut microbiome in 7,738 participants of the Dutch Microbiome Project.	Gut microbiota abundance (k_Bacteria.p_Firmicutes.c_Clostridia.o_Clostridiales.f_Lachnospiraceae.g_Coprococcus.s_Coprococcus_sp_ART55_1)	7738 European	http://ftp.ebi.ac.uk/pub/databases/gwas/summary_statistics/GCST90027001-GCST90028000/GCST90027845/GCST90027845_buildGRCh37.tsv
GCST90027846	ebi-a-GCST90027846	Effect of host genetics on the gut microbiome in 7,738 participants of the Dutch Microbiome Project.	Gut microbiota abundance (k_Bacteria.p_Firmicutes.c_Clostridia.o_Clostridiales.f_Lachnospiraceae.g_Dorea.s_Dorea_formicigenerans)	7738 European	http://ftp.ebi.ac.uk/pub/databases/gwas/summary_statistics/GCST90027001-GCST90028000/GCST90027846/GCST90027846_buildGRCh37.tsv
GCST90027847	ebi-a-GCST90027847	Effect of host genetics on the gut microbiome in 7,738 participants of the Dutch Microbiome Project.	Gut microbiota abundance (k_Bacteria.p_Firmicutes.c_Clostridia.o_Clostridiales.f_Lachnospiraceae.g_Dorea.s_Dorea_longicatena)	7738 European	http://ftp.ebi.ac.uk/pub/databases/gwas/summary_statistics/GCST90027001-GCST90028000/GCST90027847/GCST90027847_buildGRCh37.tsv
GCST90027848	ebi-a-GCST90027848	Effect of host genetics on the gut microbiome in 7,738 participants of the Dutch Microbiome Project.	Gut microbiota abundance (k_Bacteria.p_Firmicutes.c_Clostridia.o_Clostridiales.f_Lachnospiraceae.g_Dorea.s_Dorea_unclassified)	7738 European	http://ftp.ebi.ac.uk/pub/databases/gwas/summary_statistics/GCST90027001-GCST90028000/GCST90027848/GCST90027848_buildGRCh37.tsv
GCST90027849	ebi-a-GCST90027849	Effect of host genetics on the gut microbiome in 7,738 participants of the Dutch Microbiome Project.	Gut microbiota abundance (k_Bacteria.p_Firmicutes.c_Clostridia.o_Clostridiales.f_Lachnospiraceae.g_Lachnospiraceae_noname.s_Lachnospiraceae_bacterium_1_1_57FAA)	7738 European	http://ftp.ebi.ac.uk/pub/databases/gwas/summary_statistics/GCST90027001-GCST90028000/GCST90027849/GCST90027849_buildGRCh37.tsv
GCST90027850	ebi-a-GCST90027850	Effect of host genetics on the gut microbiome in 7,738 participants of the Dutch Microbiome Project.	Gut microbiota abundance (k_Bacteria.p_Firmicutes.c_Clostridia.o_Clostridiales.f_Lachnospiraceae.g_Lachnospiraceae_noname.s_Lachnospiraceae_bacterium_3_1_46FAA)	7738 European	http://ftp.ebi.ac.uk/pub/databases/gwas/summary_statistics/GCST90027001-GCST90028000/GCST90027850/GCST90027850_buildGRCh37.tsv
GCST90027851	ebi-a-GCST90027851	Effect of host genetics on the gut microbiome in 7,738 participants of the Dutch Microbiome Project.	Gut microbiota abundance (k_Bacteria.p_Firmicutes.c_Clostridia.o_Clostridiales.f_Lachnospiraceae.g_Lachnospiraceae_noname.s_Lachnospiraceae_bacterium_5_1_63FAA)	7738 European	http://ftp.ebi.ac.uk/pub/databases/gwas/summary_statistics/GCST90027001-GCST90028000/GCST90027851/GCST90027851_buildGRCh37.tsv
GCST90027852	ebi-a-GCST90027852	Effect of host genetics on the gut microbiome in 7,738 participants of the Dutch Microbiome Project.	Gut microbiota abundance (k_Bacteria.p_Firmicutes.c_Clostridia.o_Clostridiales.f_Lachnospiraceae.g_Lachnospiraceae_noname.s_Lachnospiraceae_bacterium_7_1_58FAA)	7738 European	http://ftp.ebi.ac.uk/pub/databases/gwas/summary_statistics/GCST90027001-GCST90028000/GCST90027852/GCST90027852_buildGRCh37.tsv
GCST90027853	ebi-a-GCST90027853	Effect of host genetics on the gut microbiome in 7,738 participants of the Dutch Microbiome Project.	Gut microbiota abundance (k_Bacteria.p_Firmicutes.c_Clostridia.o_Clostridiales.f_Lachnospiraceae.g_Lachnospiraceae_noname.s_Lachnospiraceae_bacterium_8_1_57FAA)	7738 European	http://ftp.ebi.ac.uk/pub/databases/gwas/summary_statistics/GCST90027001-GCST90028000/GCST90027853/GCST90027853_buildGRCh37.tsv
GCST90027854	ebi-a-GCST90027854	Effect of host genetics on the gut microbiome in 7,738 participants of the Dutch Microbiome Project.	Gut microbiota abundance (k_Bacteria.p_Firmicutes.c_Clostridia.o_Clostridiales.f_Lachnospiraceae.g_Roseburia.s_Roseburia_hominis)	7738 European	http://ftp.ebi.ac.uk/pub/databases/gwas/summary_statistics/GCST90027001-GCST90028000/GCST90027854/GCST90027854_buildGRCh37.tsv
GCST90027855	ebi-a-GCST90027855	Effect of host genetics on the gut microbiome in 7,738 participants of the Dutch Microbiome Project.	Gut microbiota abundance (k_Bacteria.p_Firmicutes.c_Clostridia.o_Clostridiales.f_Lachnospiraceae.g_Roseburia.s_Roseburia_intestinalis)	7738 European	http://ftp.ebi.ac.uk/pub/databases/gwas/summary_statistics/GCST90027001-GCST90028000/GCST90027855/GCST90027855_buildGRCh37.tsv
GCST90027856	ebi-a-GCST90027856	Effect of host genetics on the gut microbiome in 7,738 participants of the Dutch Microbiome Project.	Gut microbiota abundance (k_Bacteria.p_Firmicutes.c_Clostridia.o_Clostridiales.f_Lachnospiraceae.g_Roseburia.s_Roseburia_inulinivorans)	7738 European	http://ftp.ebi.ac.uk/pub/databases/gwas/summary_statistics/GCST90027001-GCST90028000/GCST90027856/GCST90027856_buildGRCh37.tsv
GCST90027857	ebi-a-GCST90027857	Effect of host genetics on the gut microbiome in 7,738 participants of the Dutch Microbiome Project.	Gut microbiota abundance (k_Bacteria.p_Firmicutes.c_Clostridia.o_Clostridiales.f_Lachnospiraceae.g_Roseburia.s_Roseburia_unclassified)	7738 European	http://ftp.ebi.ac.uk/pub/databases/gwas/summary_statistics/GCST90027001-GCST90028000/GCST90027857/GCST90027857_buildGRCh37.tsv
